# Supplementary material for: Crystal structure of trans-bis­{4-bromo-N-[(pyridin-2-yl)­methyl­idene]aniline-κ2 N,N′}di­chlorido­ruthenium(II)
Source: Acta Crystallogr E Crystallogr Commun. 2015 Aug 22;71(Pt 9):1067–9. doi: 10.1107/S205698901501556X (PMC4555422; doi:10.1107/S205698901501556X)
Supplement: Supplementary file 1 [file e-71-01067-sup1.cif]

##############################################################################
#                                                                            #
# This CIF contains the data in a paper accepted for publication in          #
# Acta Crystallographica Section E. It conforms to the requirements of       #
# Notes for Authors for Acta Crystallographica Section E, and has been       #
# peer reviewed under the auspices of the IUCr Commission on Journals.       #
#                                                                            #
# Full details of the Crystallographic Information File format               #
# are given in the paper "The Crystallographic Information File (CIF):       #
# a New Standard Archive File for Crystallography" by S. R. Hall, F. H.      #
# Allen and I. D. Brown [Acta Cryst. (1991), A47, 655-685].                  #
#                                                                            #
# The current version of the core CIF dictionary is obtainable from          #
# ftp://ftp.iucr.org/pub/cif_core.dic.                                       #
#                                                                            #
# Software is freely available for graphical display of the structure(s)     #
# in this CIF. For information consult the CIF software page                 #
# http://www.iucr.org/resources/cif/software.                                #
#                                                                            #
# This file may be used for bona fide research purposes within the           #
# scientific community so long as proper attribution is given to the journal # 
# article from which it was obtained.                                        #
#                                                                            #
##############################################################################
data_I
_audit_creation_method
;
Olex2 1.2
(compiled 2015.01.26 svn.r3150 for OlexSys, GUI svn.r4998)
;
_journal_date_recd_electronic     2015-08-12
_journal_date_accepted     2015-08-19
_journal_name_full     'Acta Crystallographica, Section E'
_journal_year     2015
_journal_volume     71
_journal_issue      9
_journal_page_first     1067
_journal_page_last     1069
_journal_paper_category     GM
_journal_paper_doi     10.1107/S205698901501556X
_journal_coeditor_code     WM5204
_publ_contact_author_name     'Filip Kielar'
_publ_contact_author_address
;Department of Chemistry
Faculty of Science
Naresuan University
Muang
Phitsanulok
65000
Thailand
;
_publ_contact_author_email     filipk@nu.ac.th
_publ_contact_author_phone     '+6655963460'
_publ_section_title
;\
Crystal structure of
<i>trans</i>-bis{4-bromo-<i>N</i>-[(pyridin-2-yl)methylidene]aniline-\
\k^2^<i>N</i>,<i>N</i>'}dichloridoruthenium(II)
;
loop_
    _publ_author_name
    _publ_author_footnote
    _publ_author_address
    'Chainok, Kittipong' .
;
Department of Chemistry
Faculty of Science
Naresuan University
Muang
Phitsanulok
65000
Thailand
;
    'Kielar, Filip' .
;
Department of Chemistry
Faculty of Science
Naresuan University
Muang
Phitsanulok
65000
Thailand
;
_publ_section_synopsis
;
The Ru^II^ atom in the title complex is surrounded by a distorted Cl~2~N~4~
coordination set. In the crystal structure, adjacent complex molecules are
connected through C---H...Cl hydrogen-bonding interactions into a layered
arrangement parallel to (100). Additional C---H...Br hydrogen-bonding
interactions along with \p--\p stacking interactions complete a
three-dimensional supramolecular network.
;
_chemical_name_systematic
;
<i>trans</i>-Bis{4-bromo-<i>N</i>-[(pyridin-2-yl)methylidene]aniline-\
\k^2^<i>N</i>,<i>N</i>'}dichloridoruthenium(II)
;
_chemical_name_common     ?
_chemical_formula_moiety     'C24 H18 Br2 Cl2 N4 Ru'
_chemical_formula_sum     'C24 H18 Br2 Cl2 N4 Ru'
_chemical_formula_iupac     '[Ru Cl2 (C12 H9 Br N2)]'
_chemical_formula_weight     694.21
_chemical_melting_point     ?
_shelx_space_group_comment
;
The symmetry employed for this shelxl refinement is uniquely defined
by the following loop, which should always be used as a source of
symmetry information in preference to the above space-group names.
They are only intended as comments.
;
_space_group_crystal_system     monoclinic
_space_group_name_H-M_alt     'P 21/c'
_space_group_name_Hall     '-P 2ybc'
loop_
    _space_group_symop_operation_xyz
    'x, y, z'
    '-x, y+1/2, -z+1/2'
    '-x, -y, -z'
    'x, -y-1/2, z-1/2'
_cell_length_a     12.3270(7)
_cell_length_b     13.3114(7)
_cell_length_c     7.9673(4)
_cell_angle_alpha     90
_cell_angle_beta     100.091(2)
_cell_angle_gamma     90
_cell_volume     1287.13(12)
_cell_formula_units_Z     2
_cell_measurement_reflns_used     4475
_cell_measurement_theta_min     3.01
_cell_measurement_theta_max     25.39
_cell_measurement_temperature     296
_exptl_crystal_description     block
_exptl_crystal_colour     green
_exptl_crystal_size_max     0.26
_exptl_crystal_size_mid     0.20
_exptl_crystal_size_min     0.18
_exptl_crystal_density_diffrn     1.791
_exptl_crystal_density_meas     ?
_exptl_crystal_density_method     ?
_exptl_crystal_F_000     676
_exptl_absorpt_coefficient_mu     3.941
_exptl_absorpt_correction_type     multi-scan
_exptl_absorpt_process_details
;
(<i>SADABS</i>; Bruker, 2014)
;
_shelx_estimated_absorpt_T_min     0.427
_shelx_estimated_absorpt_T_max     0.537
_exptl_absorpt_correction_T_min     0.5492
_exptl_absorpt_correction_T_max     0.7452
_diffrn_ambient_temperature     296.0
_diffrn_radiation_type     MoK\a
_diffrn_radiation_wavelength     0.71073
_diffrn_measurement_device_type     'Bruker APEXII CCD'
_diffrn_measurement_method     '\f and \w scans'
_diffrn_detector_area_resol_mean     ?
_diffrn_reflns_number     15951
_diffrn_reflns_av_R_equivalents     0.0537
_diffrn_reflns_theta_min     3.014
_diffrn_reflns_theta_max     25.554
_diffrn_reflns_theta_full     25.000
_diffrn_measured_fraction_theta_max     0.995
_diffrn_measured_fraction_theta_full     0.997
_diffrn_reflns_limit_h_min     -14
_diffrn_reflns_limit_h_max     14
_diffrn_reflns_limit_k_min     -16
_diffrn_reflns_limit_k_max     16
_diffrn_reflns_limit_l_min     -9
_diffrn_reflns_limit_l_max     9
_diffrn_standards_number     0
_refine_special_details     ?
_reflns_number_total     2391
_reflns_number_gt     1844
_reflns_threshold_expression     'I > 2\s(I)'
_refine_ls_structure_factor_coef     Fsqd
_refine_ls_matrix_type     full
_refine_ls_R_factor_all     0.0733
_refine_ls_R_factor_gt     0.0544
_refine_ls_wR_factor_gt     0.1382
_refine_ls_wR_factor_ref     0.1524
_refine_ls_goodness_of_fit_ref     1.041
_refine_ls_restrained_S_all     1.027
_refine_ls_number_reflns     2391
_refine_ls_number_parameters     170
_refine_ls_number_restraints     73
_refine_ls_hydrogen_treatment     constr
_refine_ls_weighting_scheme     calc
_refine_ls_weighting_details
              'w=1/[\s^2^(Fo^2^)+(0.0854P)^2^+2.5770P] where P=(Fo^2^+2Fc^2^)/3'
_atom_sites_solution_hydrogens     geom
_atom_sites_solution_primary     direct
_atom_sites_solution_secondary     ?
_refine_ls_shift/su_max     0.000
_refine_ls_shift/su_mean     0.000
_refine_diff_density_max     0.963
_refine_diff_density_min     -1.291
_refine_ls_extinction_method     none
_refine_ls_extinction_coef     .
loop_
    _atom_type_symbol
    _atom_type_description
    _atom_type_scat_dispersion_real
    _atom_type_scat_dispersion_imag
    _atom_type_scat_source
    'C' 'C' 0.0033 0.0016
                         'International Tables Vol C Tables 4.2.6.8 and 6.1.1.4'
    'H' 'H' 0.0000 0.0000
                         'International Tables Vol C Tables 4.2.6.8 and 6.1.1.4'
    'Br' 'Br' -0.2901 2.4595
                         'International Tables Vol C Tables 4.2.6.8 and 6.1.1.4'
    'Cl' 'Cl' 0.1484 0.1585
                         'International Tables Vol C Tables 4.2.6.8 and 6.1.1.4'
    'N' 'N' 0.0061 0.0033
                         'International Tables Vol C Tables 4.2.6.8 and 6.1.1.4'
    'Ru' 'Ru' -1.2594 0.8363
                         'International Tables Vol C Tables 4.2.6.8 and 6.1.1.4'
_computing_data_collection
;
APEX2 (Bruker, 2014)
;
_computing_cell_refinement
;
SAINT (Bruker, 2014)
;
_computing_data_reduction
;
SAINT (Bruker, 2014)
;
_computing_structure_solution
;
<i>SHELXT</i> (Sheldrick, 2015<i>a</i>)
;
_computing_structure_refinement
;
SHELXL2007 (Sheldrick, 2015<i>b</i>)
;
_computing_molecular_graphics
;
OLEX2 (Dolomanov <i>et al.</i>,  2009)
;
_computing_publication_material
;
publCIF (Westrip, 2010) and enCIFer (Allen <i>et al.</i>, 2004)
;
loop_
    _atom_site_type_symbol
    _atom_site_label
    _atom_site_fract_x
    _atom_site_fract_y
    _atom_site_fract_z
    _atom_site_U_iso_or_equiv
    _atom_site_adp_type
    _atom_site_calc_flag
    _atom_site_occupancy
    _atom_site_disorder_assembly
    _atom_site_disorder_group
    Ru Ru1 0.5000 0.5000 0.0000 0.0438(2) Uani d 1 . .
    Cl Cl1 0.58971(14) 0.46179(12) 0.28373(18) 0.0584(4) Uani d 1 . .
    Br Br1 -0.03134(9) 0.59834(15) 0.3013(2) 0.1661(8) Uani d 1 . .
    N N1 0.6046(4) 0.6219(4) -0.0113(6) 0.0497(11) Uani d 1 . .
    N N2 0.4128(4) 0.6192(4) 0.0781(6) 0.0503(11) Uani d 1 . .
    C C7 0.3075(5) 0.6159(5) 0.1302(8) 0.0563(14) Uani d 1 . .
    C C8 0.3001(6) 0.5804(5) 0.2904(8) 0.0631(16) Uani d 1 . .
    H H8 0.3635 0.5596 0.3632 0.076 Uiso calc 1 . .
    C C6 0.4524(6) 0.7073(5) 0.0614(8) 0.0600(16) Uani d 1 . .
    H H6 0.4143 0.7650 0.0817 0.072 Uiso calc 1 . .
    C C5 0.5584(5) 0.7125(4) 0.0100(8) 0.0555(14) Uani d 1 . .
    C C9 0.2001(7) 0.5755(6) 0.3439(10) 0.079(2) Uani d 1 . .
    H H9 0.1950 0.5530 0.4528 0.094 Uiso calc 1 . .
    C C3 0.7127(7) 0.8027(6) -0.0497(11) 0.080(2) Uani d 1 . .
    H H3 0.7478 0.8626 -0.0679 0.096 Uiso calc 1 . .
    C C4 0.6092(7) 0.8027(5) -0.0099(10) 0.075(2) Uani d 1 . .
    H H4 0.5736 0.8630 0.0035 0.090 Uiso calc 1 . .
    C C1 0.7073(6) 0.6224(5) -0.0410(10) 0.0713(19) Uani d 1 . .
    H H1 0.7433 0.5616 -0.0482 0.086 Uiso calc 1 . .
    C C10 0.1078(7) 0.6047(8) 0.2316(13) 0.095(3) Uani d 1 . .
    C C11B 0.113(3) 0.624(4) 0.061(3) 0.087(7) Uani d 0.50(9) A 2
    H H11B 0.0484 0.6332 -0.0171 0.105 Uiso calc 0.50(9) A 2
    C C2 0.7629(7) 0.7123(6) -0.0620(11) 0.082(2) Uani d 1 . .
    H H2 0.8344 0.7102 -0.0844 0.099 Uiso calc 1 . .
    C C12B 0.2127(19) 0.630(4) 0.010(4) 0.078(7) Uani d 0.50(9) A 2
    H H12B 0.2170 0.6422 -0.1035 0.093 Uiso calc 0.50(9) A 2
    C C12A 0.2157(19) 0.661(3) 0.035(6) 0.077(7) Uani d 0.50(9) A 1
    H H12A 0.2222 0.6925 -0.0674 0.092 Uiso calc 0.50(9) A 1
    C C11A 0.116(3) 0.660(4) 0.087(5) 0.095(8) Uani d 0.50(9) A 1
    H H11A 0.0561 0.6956 0.0276 0.114 Uiso calc 0.50(9) A 1
loop_
    _atom_site_aniso_label
    _atom_site_aniso_U_11
    _atom_site_aniso_U_22
    _atom_site_aniso_U_33
    _atom_site_aniso_U_12
    _atom_site_aniso_U_13
    _atom_site_aniso_U_23
    Ru1 0.0540(4) 0.0368(3) 0.0405(4) 0.0017(3) 0.0078(3) 0.0008(3)
    Cl1 0.0767(10) 0.0531(8) 0.0423(7) 0.0036(8) 0.0016(6) 0.0044(6)
    Br1 0.0811(7) 0.2433(19) 0.1885(15) 0.0388(9) 0.0645(8) 0.0555(13)
    N1 0.061(3) 0.043(3) 0.046(3) -0.002(2) 0.011(2) -0.002(2)
    N2 0.061(3) 0.048(3) 0.041(2) 0.004(2) 0.008(2) 0.000(2)
    C7 0.063(3) 0.053(3) 0.054(3) 0.015(3) 0.012(3) 0.001(3)
    C8 0.063(4) 0.074(4) 0.052(4) 0.011(3) 0.010(3) 0.008(3)
    C6 0.073(4) 0.041(3) 0.065(4) 0.007(3) 0.011(3) -0.001(3)
    C5 0.067(4) 0.041(3) 0.057(3) 0.000(3) 0.006(3) 0.005(3)
    C9 0.078(5) 0.090(5) 0.072(5) 0.005(4) 0.026(4) 0.007(4)
    C3 0.080(5) 0.057(4) 0.102(6) -0.015(4) 0.013(4) 0.004(4)
    C4 0.081(5) 0.046(4) 0.097(6) -0.003(4) 0.014(4) 0.010(3)
    C1 0.069(4) 0.051(4) 0.097(5) -0.001(3) 0.024(4) -0.006(3)
    C10 0.063(4) 0.123(7) 0.106(6) 0.029(5) 0.033(4) 0.023(5)
    C11B 0.064(7) 0.112(18) 0.084(8) 0.034(12) 0.009(8) 0.014(10)
    C2 0.067(4) 0.079(5) 0.105(6) -0.018(4) 0.026(4) -0.006(4)
    C12B 0.069(8) 0.099(19) 0.064(9) 0.028(10) 0.010(5) 0.019(11)
    C12A 0.071(8) 0.077(16) 0.081(12) 0.015(9) 0.010(7) 0.027(11)
    C11A 0.061(7) 0.111(19) 0.111(12) 0.016(12) 0.009(10) 0.037(12)
_geom_special_details
;
All e.s.d.'s (except the e.s.d. in the dihedral angle between two l.s. planes)
are estimated using the full covariance matrix. The cell e.s.d.'s are taken
into account individually in the estimation of e.s.d.'s in distances, angles
and torsion angles; correlations between e.s.d.'s in cell parameters are only
used when they are defined by crystal symmetry. An approximate (isotropic)
treatment of cell e.s.d.'s is used for estimating e.s.d.'s involving l.s.
planes.
;
loop_
    _geom_bond_atom_site_label_1
    _geom_bond_atom_site_label_2
    _geom_bond_site_symmetry_2
    _geom_bond_distance
    _geom_bond_publ_flag
    Ru1 Cl1 . 2.3908(14) ?
    Ru1 Cl1 3_665 2.3907(14) ?
    Ru1 N1 . 2.084(5) ?
    Ru1 N1 3_665 2.084(5) ?
    Ru1 N2 3_665 2.073(5) ?
    Ru1 N2 . 2.073(5) ?
    Br1 C10 . 1.895(8) ?
    N1 C5 . 1.356(8) ?
    N1 C1 . 1.328(8) ?
    N2 C7 . 1.432(8) ?
    N2 C6 . 1.286(8) ?
    C7 C8 . 1.379(9) ?
    C7 C12B . 1.387(15) ?
    C7 C12A . 1.385(15) ?
    C8 H8 . 0.9300 ?
    C8 C9 . 1.374(10) ?
    C6 H6 . 0.9300 ?
    C6 C5 . 1.438(9) ?
    C5 C4 . 1.376(9) ?
    C9 H9 . 0.9300 ?
    C9 C10 . 1.374(12) ?
    C3 H3 . 0.9300 ?
    C3 C4 . 1.367(11) ?
    C3 C2 . 1.365(11) ?
    C4 H4 . 0.9300 ?
    C1 H1 . 0.9300 ?
    C1 C2 . 1.403(10) ?
    C10 C11B . 1.392(17) ?
    C10 C11A . 1.391(17) ?
    C11B H11B . 0.9300 ?
    C11B C12B . 1.365(17) ?
    C2 H2 . 0.9300 ?
    C12B H12B . 0.9300 ?
    C12A H12A . 0.9300 ?
    C12A C11A . 1.364(17) ?
    C11A H11A . 0.9300 ?
loop_
    _geom_angle_atom_site_label_1
    _geom_angle_atom_site_label_2
    _geom_angle_atom_site_label_3
    _geom_angle_site_symmetry_1
    _geom_angle_site_symmetry_3
    _geom_angle
    _geom_angle_publ_flag
    Cl1 Ru1 Cl1 3_665 . 180.0 ?
    N1 Ru1 Cl1 . . 91.11(14) ?
    N1 Ru1 Cl1 3_665 . 88.89(14) ?
    N1 Ru1 Cl1 3_665 3_665 91.11(14) ?
    N1 Ru1 Cl1 . 3_665 88.89(14) ?
    N1 Ru1 N1 . 3_665 180.0(2) ?
    N2 Ru1 Cl1 3_665 3_665 93.28(13) ?
    N2 Ru1 Cl1 3_665 . 86.71(13) ?
    N2 Ru1 Cl1 . 3_665 86.72(13) ?
    N2 Ru1 Cl1 . . 93.29(13) ?
    N2 Ru1 N1 3_665 3_665 76.9(2) ?
    N2 Ru1 N1 . . 76.9(2) ?
    N2 Ru1 N1 3_665 . 103.1(2) ?
    N2 Ru1 N1 . 3_665 103.1(2) ?
    N2 Ru1 N2 . 3_665 180.0 ?
    C5 N1 Ru1 . . 114.3(4) ?
    C1 N1 Ru1 . . 128.9(4) ?
    C1 N1 C5 . . 116.9(5) ?
    C7 N2 Ru1 . . 127.4(4) ?
    C6 N2 Ru1 . . 116.1(4) ?
    C6 N2 C7 . . 116.0(5) ?
    C8 C7 N2 . . 119.3(5) ?
    C8 C7 C12B . . 120.0(17) ?
    C8 C7 C12A . . 118.5(18) ?
    C12B C7 N2 . . 119.5(15) ?
    C12A C7 N2 . . 121.5(17) ?
    C7 C8 H8 . . 119.6 ?
    C9 C8 C7 . . 120.8(6) ?
    C9 C8 H8 . . 119.6 ?
    N2 C6 H6 . . 121.5 ?
    N2 C6 C5 . . 117.0(6) ?
    C5 C6 H6 . . 121.5 ?
    N1 C5 C6 . . 114.5(5) ?
    N1 C5 C4 . . 123.5(6) ?
    C4 C5 C6 . . 122.0(6) ?
    C8 C9 H9 . . 121.0 ?
    C10 C9 C8 . . 118.0(7) ?
    C10 C9 H9 . . 121.0 ?
    C4 C3 H3 . . 121.0 ?
    C2 C3 H3 . . 121.0 ?
    C2 C3 C4 . . 118.0(7) ?
    C5 C4 H4 . . 120.4 ?
    C3 C4 C5 . . 119.3(7) ?
    C3 C4 H4 . . 120.4 ?
    N1 C1 H1 . . 119.1 ?
    N1 C1 C2 . . 121.7(7) ?
    C2 C1 H1 . . 119.1 ?
    C9 C10 Br1 . . 119.0(7) ?
    C9 C10 C11B . . 120.9(15) ?
    C9 C10 C11A . . 121.3(16) ?
    C11B C10 Br1 . . 119.4(15) ?
    C11A C10 Br1 . . 117.9(17) ?
    C10 C11B H11B . . 120.0 ?
    C12B C11B C10 . . 120(3) ?
    C12B C11B H11B . . 120.0 ?
    C3 C2 C1 . . 120.4(7) ?
    C3 C2 H2 . . 119.8 ?
    C1 C2 H2 . . 119.8 ?
    C7 C12B H12B . . 120.7 ?
    C11B C12B C7 . . 119(3) ?
    C11B C12B H12B . . 120.7 ?
    C7 C12A H12A . . 119.3 ?
    C11A C12A C7 . . 121(3) ?
    C11A C12A H12A . . 119.3 ?
    C10 C11A H11A . . 121.4 ?
    C12A C11A C10 . . 117(3) ?
    C12A C11A H11A . . 121.4 ?
loop_
    _geom_torsion_atom_site_label_1
    _geom_torsion_atom_site_label_2
    _geom_torsion_atom_site_label_3
    _geom_torsion_atom_site_label_4
    _geom_torsion_site_symmetry_1
    _geom_torsion_site_symmetry_2
    _geom_torsion_site_symmetry_3
    _geom_torsion_site_symmetry_4
    _geom_torsion
    _geom_torsion_publ_flag
    Ru1 N1 C5 C6 . . . . 8.8(7) ?
    Ru1 N1 C5 C4 . . . . -173.2(6) ?
    Ru1 N1 C1 C2 . . . . 173.2(6) ?
    Ru1 N2 C7 C8 . . . . 76.6(7) ?
    Ru1 N2 C7 C12B . . . . -91(3) ?
    Ru1 N2 C7 C12A . . . . -113(3) ?
    Ru1 N2 C6 C5 . . . . -7.1(8) ?
    Br1 C10 C11B C12B . . . . 179.5(19) ?
    Br1 C10 C11A C12A . . . . -178(2) ?
    N1 C5 C4 C3 . . . . -1.4(11) ?
    N1 C1 C2 C3 . . . . 1.0(13) ?
    N2 C7 C8 C9 . . . . -179.5(7) ?
    N2 C7 C12B C11B . . . . 178.6(18) ?
    N2 C7 C12A C11A . . . . -178(2) ?
    N2 C6 C5 N1 . . . . -1.3(9) ?
    N2 C6 C5 C4 . . . . -179.3(6) ?
    C7 N2 C6 C5 . . . . 179.7(6) ?
    C7 C8 C9 C10 . . . . 1.5(12) ?
    C7 C12A C11A C10 . . . . -6(4) ?
    C8 C7 C12B C11B . . . . 11(4) ?
    C8 C7 C12A C11A . . . . -8(4) ?
    C8 C9 C10 Br1 . . . . 179.8(7) ?
    C8 C9 C10 C11B . . . . 10(3) ?
    C8 C9 C10 C11A . . . . -16(3) ?
    C6 N2 C7 C8 . . . . -111.0(7) ?
    C6 N2 C7 C12B . . . . 81(3) ?
    C6 N2 C7 C12A . . . . 59(3) ?
    C6 C5 C4 C3 . . . . 176.3(7) ?
    C5 N1 C1 C2 . . . . -4.5(11) ?
    C9 C10 C11B C12B . . . . -10(4) ?
    C9 C10 C11A C12A . . . . 18(5) ?
    C4 C3 C2 C1 . . . . 2.6(13) ?
    C1 N1 C5 C6 . . . . -173.1(6) ?
    C1 N1 C5 C4 . . . . 4.8(10) ?
    C10 C11B C12B C7 . . . . 0(4) ?
    C2 C3 C4 C5 . . . . -2.3(12) ?
    C12B C7 C8 C9 . . . . -12(3) ?
    C12A C7 C8 C9 . . . . 10(3) ?
loop_
    _geom_hbond_atom_site_label_D
    _geom_hbond_atom_site_label_H
    _geom_hbond_atom_site_label_A
    _geom_hbond_site_symmetry_A
    _geom_hbond_distance_DH
    _geom_hbond_distance_HA
    _geom_hbond_distance_DA
    _geom_hbond_angle_DHA
    C8 H8 Cl1 3_666 0.93 2.79 3.472(7) 131.5
    C6 H6 Cl1 2_655 0.93 2.83 3.673(7) 150.8
    C3 H3 Br1 4_675 0.93 3.13 3.797(8) 130.6
    C4 H4 Cl1 4_575 0.93 2.94 3.529(7) 122.1
_shelx_hkl_file
;
   0   0   2  718.73   22.50
   0   0  -2  742.33   22.50
   0   0  -2  660.63   22.40
   0   0   3    4.90    2.10
   0   0  -3    6.60    2.40
   0   0   3    4.40    2.20
   0   0  -3    6.30    1.90
   0   0  -4 2423.16   76.69
   0   0   4 2511.75   76.79
   0   0   4 2480.75   76.79
   0   0   5    1.50    3.00
   0   0  -5    2.60    4.50
   0   0  -5    1.20    2.70
   0   0   5   -2.10    3.40
   0   0  -6  133.89    8.80
   0   0  -6  127.49    8.70
   0   0   6  127.19    9.10
   0   0   6  131.69    9.00
   0   0   7    3.80    5.30
   0   0  -7    3.20    6.80
   0   0  -7    4.50    5.50
   0   0  -8   43.40    8.20
   0   0   8   47.60    9.90
   0   0  -8   40.10    7.10
   0   0   8   46.00    8.30
   0   0   9   11.10    9.40
   0   0  -9   -9.40    8.00
   0   0   9    0.40   10.50
   0   0  -9   -3.80    9.40
   0   1   1 2375.46   73.49
   0   1  -1 2270.57   72.89
   0  -1  -1 2407.36   72.79
   0  -1   1 2401.36   73.39
   0   1   2   54.79    3.40
   0   1  -2   52.89    3.40
   0   1  -2   57.29    3.60
   0  -1  -2   49.50    3.30
   0  -1   2   50.39    3.30
   0  -1  -2   53.19    3.40
   0  -1   2   53.19    3.30
   0   1  -3 4290.17  133.99
   0   1   3 4419.56  133.99
   0   1  -3 4464.45  133.99
   0  -1   3 4365.76  133.99
   0  -1  -3 4376.06  133.99
   0  -1  -3 4284.07  133.89
   0   1  -4   74.19    5.50
   0   1   4   85.39    5.50
   0   1  -4   71.59    5.40
   0  -1  -4   77.79    5.40
   0  -1  -4   94.69    6.50
   0  -1   4   70.29    5.40
   0  -1   4   73.29    5.50
   0   1   5   -1.60    3.20
   0   1  -5    6.50    4.60
   0   1   5    2.50    3.20
   0   1  -5    1.60    3.10
   0  -1   5    5.70    3.80
   0  -1  -5    0.60    2.60
   0  -1  -5    1.10    3.20
   0  -1   5   -0.50    3.40
   0   1   6   12.40    8.10
   0   1  -6    7.40    4.00
   0   1   6    7.00    4.00
   0   1  -6    4.30    3.70
   0  -1   6    3.60    4.40
   0  -1  -6    4.60    4.00
   0  -1  -6    5.50    4.00
   0   1  -7  335.37   14.90
   0   1   7  332.37   15.50
   0   1   7  324.07   15.10
   0  -1  -7  340.37   15.00
   0  -1  -7  313.47   14.80
   0  -1   7  356.26   16.50
   0  -1   7  349.67   15.60
   0   1   8   14.20    7.00
   0   1  -8   -5.90    6.10
   0   1  -8   -0.90    6.40
   0  -1  -8   -3.40    6.00
   0  -1   8    3.30    7.00
   0  -1  -8    9.20    6.70
   0  -1   8   15.00    8.30
   0   1   9    7.40   11.10
   0   1  -9   -3.50    8.40
   0   1  -9   -5.30    7.50
   0   1   9    6.10    8.70
   0  -1  -9    9.60    8.90
   0  -1   9    4.00   11.00
   0  -1   9    7.10    9.70
   0  -1  -9    9.80    8.20
   0   2   0 2289.97   71.09
   0   2   0 2301.17   71.19
   0  -2   0 2296.57   70.89
   0   2  -1 3698.23  112.19
   0   2   1 3749.92  112.59
   0  -2   1 3519.95  112.59
   0  -2  -1 3599.64  111.99
   0   2   2  966.40   29.90
   0   2   2  827.22   29.80
   0   2  -2  954.70   29.90
   0   2  -2  955.10   29.90
   0  -2  -2  992.30   29.90
   0  -2   2  983.30   30.00
   0  -2  -2  993.10   29.90
   0   2  -3    7.80    2.10
   0   2   3   12.40    2.50
   0   2   3    7.50    2.20
   0   2  -3   17.10    4.60
   0  -2  -3    9.60    2.40
   0  -2   3   12.50    3.10
   0  -2  -3   11.30    2.40
   0   2  -4  695.53   23.20
   0   2   4  725.03   23.40
   0   2  -4  706.93   23.40
   0   2   4  704.23   23.30
   0  -2  -4  714.83   23.30
   0  -2  -4  692.33   23.30
   0   2   5   -4.60    2.60
   0   2   5   -3.30    3.50
   0   2  -5   -2.00    3.10
   0   2  -5   -0.40    6.10
   0  -2   5    6.30    3.90
   0  -2  -5   -1.00    3.00
   0  -2   5   -6.90    4.30
   0  -2  -5    0.20    3.20
   0   2   6  103.09    8.30
   0   2  -6   87.89    7.90
   0   2   6   92.69    8.10
   0   2  -6  104.49    8.20
   0  -2   6   87.49    8.50
   0  -2  -6   92.39    8.20
   0  -2  -6   98.69    7.90
   0  -2   6   89.59    9.00
   0   2  -7    2.30    5.20
   0   2  -7    3.40    8.70
   0   2   7    3.80    4.60
   0   2   7    2.70    4.90
   0  -2  -7    5.00    4.90
   0  -2   7   -1.40    6.00
   0  -2  -7    7.90    5.10
   0  -2   7    5.00    5.70
   0   2   8   37.40    7.30
   0   2   8   59.79    8.60
   0   2  -8   52.89    7.60
   0   2  -8   35.90    8.70
   0  -2  -8   40.70    7.40
   0  -2   8   44.90    9.00
   0  -2  -8   41.70    7.70
   0  -2   8   46.80    8.40
   0   2  -9   -4.70    8.50
   0   2   9    8.20   13.40
   0   2   9  -13.30    8.10
   0   2  -9  -17.90    7.70
   0  -2  -9    6.70    8.90
   0  -2  -9    6.60    9.50
   0  -2   9   -9.90   11.60
   0  -2   9  -17.10   18.30
   0   3   0    1.90    1.30
   0   3   0    0.20    1.50
   0  -3   0    1.60    1.30
   0  -3   0    0.70    1.50
   0   3   1    4.70    1.40
   0   3   1    4.90    1.70
   0   3  -1    5.20    1.70
   0  -3   1    2.70    1.80
   0  -3  -1    3.70    1.40
   0  -3   1    3.30    1.50
   0  -3  -1    4.90    1.60
   0   3   2  105.49    4.90
   0   3  -2  109.19    5.10
   0  -3  -2  100.89    4.90
   0  -3   2  103.89    4.90
   0  -3   2  107.19    5.10
   0  -3  -2   97.69    4.70
   0   3   3  357.06   12.40
   0   3  -3  353.96   12.40
   0   3   3  361.16   12.40
   0  -3  -3  375.16   12.60
   0  -3   3  353.86   12.60
   0  -3  -3  362.96   12.50
   0  -3   3  350.76   12.60
   0   3   4  100.39    6.00
   0   3  -4   98.39    5.80
   0   3  -4   93.79    6.10
   0   3   4   94.59    5.80
   0  -3  -4  104.89    6.00
   0  -3   4  102.29    6.50
   0  -3  -4   96.69    6.20
   0  -3   4  100.99    6.10
   0   3  -5  108.09    7.30
   0   3   5  122.19    7.50
   0   3   5  110.69    7.30
   0   3  -5  109.69    7.40
   0  -3   5  103.69    8.00
   0  -3   5  105.99    7.80
   0  -3  -5  111.59    7.50
   0  -3  -5  106.49    7.40
   0   3  -6    4.90    4.20
   0   3  -6    6.60    4.20
   0   3   6   -3.70    4.10
   0   3   6    1.10    4.20
   0  -3  -6    6.20    4.50
   0  -3   6    0.80    5.10
   0  -3  -6   -0.30    3.90
   0  -3   6    0.00    5.20
   0   3  -7  187.58   11.30
   0   3   7  185.78   12.10
   0   3   7  175.88   11.10
   0   3  -7  180.18   11.70
   0  -3  -7  197.78   11.90
   0  -3   7  193.58   12.80
   0  -3   7  187.48   12.50
   0  -3  -7  195.68   11.20
   0   3  -8    9.50    8.40
   0   3  -8   13.70    6.50
   0   3   8   19.40    7.60
   0   3   8   11.10    6.40
   0  -3  -8   17.90    8.10
   0  -3   8    2.00    7.60
   0  -3  -8   16.70    6.50
   0  -3   8   -1.40    7.60
   0   3  -9    0.30    8.30
   0   3  -9   16.10    9.30
   0   3   9    9.80    8.50
   0  -3  -9   13.20   10.30
   0  -3  -9   -2.10    8.70
   0  -3   9    2.80   10.10
   0  -3   9   -6.50   16.50
   0   4   0  322.97   10.80
   0   4   0  316.57   10.50
   0  -4   0  310.87   10.60
   0  -4   0  307.27   10.80
   0   4  -1  126.99    5.40
   0   4   1  130.29    5.30
   0   4   1  125.29    5.20
   0   4  -1  130.19    5.20
   0  -4  -1  123.49    5.20
   0  -4   1  118.19    5.30
   0  -4   1  124.79    5.30
   0  -4  -1  128.19    5.40
   0   4   2  414.16   13.60
   0  -4   2  405.06   13.80
   0  -4   2  409.16   13.70
   0  -4  -2  405.86   13.60
   0   4  -3   29.00    3.20
   0   4   3   25.90    2.80
   0   4  -3   34.70    3.50
   0  -4  -3   22.30    2.80
   0  -4  -3   18.00    2.40
   0  -4   3   33.10    3.50
   0  -4   3   29.40    3.30
   0   4  -4  411.06   14.50
   0   4   4  393.56   14.30
   0   4  -4  399.46   14.30
   0   4   4  384.36   14.20
   0  -4  -4  393.76   14.40
   0  -4  -4  395.86   14.30
   0  -4   4  410.36   14.80
   0  -4   4  389.76   14.40
   0   4  -5   45.40    4.60
   0   4   5   38.70    4.60
   0   4   5   48.70    5.10
   0   4  -5   42.50    4.50
   0  -4  -5   37.50    4.50
   0  -4   5   42.00    4.80
   0  -4  -5   45.60    4.70
   0  -4   5   50.19    6.60
   0   4  -6   77.29    8.20
   0   4   6   72.29    8.20
   0   4   6   69.19    8.10
   0   4  -6   76.99    8.20
   0  -4   6   74.19    7.10
   0  -4  -6   73.59    8.30
   0  -4   6   86.59    9.00
   0  -4  -6   86.89    7.20
   0   4  -7    6.00    5.70
   0   4  -7    2.00    5.00
   0   4   7   -5.70    5.00
   0   4   7    2.90    5.50
   0  -4   7   -5.70   10.30
   0  -4  -7   -2.90    4.70
   0  -4   7    4.10    5.80
   0  -4  -7    4.60    5.90
   0   4   8   31.20    6.40
   0   4  -8   33.80    7.00
   0   4  -8   29.70    7.70
   0   4   8   42.60    8.20
   0  -4  -8   42.60    8.80
   0  -4   8   38.60    8.90
   0  -4   8   29.20    9.50
   0  -4  -8   46.10    7.80
   0   4  -9   -5.00    8.10
   0   4   9   -0.50    8.20
   0   4  -9    9.80   11.80
   0  -4  -9   -7.10    9.10
   0  -4  -9   12.20    9.00
   0  -4   9    9.10   11.20
   0  -4   9   -8.90   10.80
   0   5   0   -0.20    1.80
   0   5   0    0.40    2.10
   0  -5   0   -0.90    2.30
   0  -5   0   -0.60    1.80
   0   5   1  402.76   13.20
   0   5  -1  396.46   13.20
   0   5   1  406.16   13.10
   0   5  -1  391.66   13.30
   0  -5  -1  383.96   13.20
   0  -5   1  397.96   13.50
   0  -5  -1  398.96   13.30
   0  -5   1  377.96   13.30
   0   5  -2    1.40    3.30
   0   5   2    2.70    2.10
   0   5   2    0.90    1.80
   0   5  -2    4.20    2.10
   0  -5  -2    0.90    1.80
   0  -5   2   -1.20    1.90
   0  -5  -2    1.10    1.90
   0   5  -3   35.20    3.60
   0   5   3   37.60    4.40
   0  -5   3   36.10    3.70
   0  -5   3   40.90    4.00
   0  -5  -3   35.40    4.20
   0  -5  -3   37.10    4.30
   0   5  -4   43.40    4.10
   0   5   4   42.30    4.30
   0   5  -4   51.39    4.80
   0   5   4   39.70    3.90
   0  -5   4   51.59    5.00
   0  -5  -4   49.60    5.40
   0  -5  -4   34.60    3.90
   0  -5   4   42.40    4.70
   0   5  -5  241.98   11.10
   0   5  -5  242.58   10.80
   0   5   5  248.68   10.80
   0   5   5  216.88   10.60
   0  -5  -5  244.28   10.90
   0  -5   5  233.88   11.30
   0  -5  -5  231.38   10.80
   0  -5   5  234.68   11.30
   0   5  -6   43.80    6.20
   0   5   6   34.80    5.50
   0   5   6   36.50    5.30
   0   5  -6   29.60    5.20
   0  -5  -6   32.20    5.30
   0  -5   6   29.10    5.90
   0  -5   6   31.90    5.80
   0  -5  -6   37.00    4.90
   0   5   7   78.19    9.20
   0   5   7   63.89    7.10
   0   5  -7   75.69    8.30
   0  -5  -7   57.19    6.40
   0  -5   7   75.69    9.30
   0  -5   7   60.49    7.90
   0  -5  -7   71.89    8.60
   0   5  -8    7.90    6.90
   0   5   8    6.90    5.90
   0   5   8    7.40    7.70
   0   5  -8   13.40    6.40
   0  -5   8   12.90   12.00
   0  -5  -8   15.60    6.70
   0  -5   8    3.00    7.80
   0  -5  -8    4.60    8.10
   0   5  -9    2.70    9.50
   0   5   9   10.30    8.80
   0   5   9   13.10   10.60
   0   5  -9   13.10    8.50
   0  -5   9   21.30   12.10
   0  -5  -9   25.40    9.60
   0  -5  -9    7.90   10.10
   0  -5   9   21.40   11.40
   0   6   0   36.90    3.60
   0   6   0   44.30    4.00
   0  -6   0   39.70    4.30
   0  -6   0   31.80    3.70
   0   6   1  653.63   21.00
   0   6  -1  661.53   21.20
   0   6  -1  659.03   21.30
   0   6   1  657.23   21.10
   0  -6  -1  662.23   21.30
   0  -6   1  656.43   21.50
   0  -6  -1  637.64   21.10
   0  -6   1  644.34   21.40
   0   6   2 1197.48   37.50
   0   6   2 1203.18   37.50
   0   6  -2 1201.58   37.70
   0   6  -2 1216.68   37.60
   0  -6   2 1181.98   37.80
   0  -6   2 1050.69   38.30
   0  -6  -2 1242.48   37.70
   0  -6  -2 1233.18   37.60
   0   6   3   81.39    5.40
   0   6  -3   80.19    5.70
   0   6   3   78.19    5.40
   0  -6   3   75.09    5.60
   0  -6  -3   77.09    8.70
   0  -6   3   74.79    6.00
   0   6  -4  218.88    9.70
   0   6   4  214.58    9.70
   0   6  -4  224.78   10.10
   0  -6  -4  229.78    9.80
   0  -6   4  232.18   10.30
   0  -6  -4  213.18    9.90
   0  -6   4  227.98   10.50
   0   6   5    0.60    3.90
   0   6  -5   -0.30    4.10
   0   6  -5   -1.90    3.50
   0   6   5    1.10    3.40
   0  -6  -5    0.20    4.00
   0  -6   5    1.90    4.10
   0  -6  -5    2.90    3.40
   0  -6   5    1.20    4.40
   0   6  -6   71.59    8.50
   0   6   6   94.79    8.60
   0   6  -6  111.69    8.80
   0   6   6   91.89    8.90
   0  -6   6   95.39    9.50
   0  -6  -6   94.09    9.30
   0  -6   6   95.89   10.00
   0  -6  -6   85.09    8.60
   0   6  -7   17.10    5.40
   0   6  -7   -2.30    5.90
   0   6   7    3.30    5.00
   0   6   7   12.00    6.60
   0  -6   7    9.20    6.40
   0  -6  -7    0.80    5.30
   0  -6  -7   11.30    6.80
   0  -6   7   16.40    8.10
   0   6  -8   53.99    7.90
   0   6   8   27.80    6.60
   0   6   8   33.50    8.90
   0   6  -8   39.90    8.90
   0  -6  -8   37.60    8.90
   0  -6   8   54.89   10.20
   0  -6  -8   28.30    7.10
   0  -6   8   41.20   10.30
   0   7   0   -0.60    2.10
   0   7   0    0.80    2.30
   0  -7   0    0.00    2.60
   0  -7   0   -2.20    2.20
   0   7  -1  721.43   22.70
   0   7   1  695.33   22.50
   0   7  -1  687.83   22.80
   0   7   1  708.63   22.80
   0  -7  -1  700.03   22.90
   0  -7   1  710.33   23.10
   0  -7  -1  669.23   22.70
   0  -7   1  686.13   23.00
   0   7   2   51.59    4.60
   0   7   2   50.19    4.50
   0   7  -2   50.19    5.10
   0   7  -2   48.70    4.80
   0  -7  -2   48.40    6.30
   0  -7  -2   48.60    5.60
   0   7  -3  191.78    8.70
   0   7   3  202.38    8.70
   0   7   3  197.78    8.60
   0   7  -3  198.78    9.00
   0  -7  -3  194.98    8.70
   0  -7   3  199.88    9.40
   0  -7  -3  167.78    9.40
   0  -7   3  190.28    9.10
   0   7   4  126.59    7.80
   0   7  -4  137.49    8.30
   0   7   4  126.99    7.80
   0  -7   4  128.59    8.60
   0  -7  -4  138.29    8.10
   0  -7   4  135.69    8.80
   0  -7  -4  127.19    7.90
   0   7  -5  194.88   10.30
   0   7  -5  193.88   10.70
   0   7   5  217.28   10.10
   0  -7   5  199.18   11.30
   0  -7  -5  208.68   11.20
   0  -7   5  211.18   11.50
   0  -7  -5  205.38   10.40
   0   7  -6   58.69    6.30
   0   7  -6   74.99    7.20
   0   7   6   56.69    6.10
   0   7   6   75.59    7.60
   0  -7   6   62.59    7.70
   0  -7  -6   60.29    6.90
   0  -7  -6   82.69   10.40
   0  -7   6   64.99    7.40
   0   7   7   42.00    7.30
   0   7  -7   37.70    7.20
   0   7   7   42.40    6.40
   0   7  -7   47.10    6.80
   0  -7   7   37.50    7.50
   0  -7   7   54.29    8.60
   0  -7  -7   40.80    7.30
   0  -7  -7   50.49    7.10
   0   7   8    3.20    8.10
   0   7  -8    7.40    7.60
   0   7  -8    5.30    6.60
   0   7   8   15.50    5.90
   0  -7   8   12.00    9.40
   0  -7  -8   10.90    6.60
   0  -7   8    0.00   10.10
   0  -7  -8    8.60    8.90
   0   8   0  445.66   15.30
   0   8   0  438.96   15.10
   0  -8   0  454.05   15.70
   0  -8   0  432.66   16.40
   0   8   1  391.36   13.80
   0   8  -1  398.86   14.20
   0   8   1  389.66   14.10
   0   8  -1  401.36   13.90
   0  -8   1  406.66   14.70
   0  -8   1  387.76   14.50
   0  -8  -1  394.56   14.20
   0  -8  -1  400.76   14.40
   0   8  -2  417.66   15.20
   0   8  -2  432.76   15.10
   0   8   2  427.36   14.90
   0   8   2  420.36   14.90
   0  -8  -2  418.96   15.10
   0  -8  -2  426.16   15.20
   0  -8   2  430.86   15.60
   0  -8   2  414.26   15.50
   0   8   3   69.39    6.20
   0   8  -3   78.89    6.40
   0   8   3   82.59    6.30
   0   8  -3   69.29    6.50
   0  -8  -3   78.79    6.30
   0  -8   3   78.89    7.10
   0  -8  -3   68.89    6.40
   0   8  -4   77.99    7.20
   0   8  -4   65.09    7.10
   0   8   4   78.99    7.40
   0   8   4   73.79    6.80
   0  -8   4   71.79    8.30
   0  -8   4   82.29    8.30
   0  -8  -4   73.39    6.90
   0  -8  -4   82.79    7.60
   0   8  -5   -4.30    5.50
   0   8   5    5.90    4.50
   0   8  -5    0.90    3.60
   0   8   5    9.60    3.90
   0  -8   5    2.90    5.50
   0  -8  -5    9.50    4.30
   0  -8   5   10.40    5.30
   0  -8  -5    4.90    4.40
   0   8  -6   91.29   10.10
   0   8  -6  100.59    8.90
   0   8   6  106.09    8.40
   0  -8  -6   98.79   11.00
   0  -8   6  106.79   10.40
   0  -8   6   89.79    8.60
   0  -8  -6   83.89    9.20
   0   8   7   -4.10    4.40
   0   8  -7   -2.10    5.00
   0   8  -7   -0.30    6.70
   0  -8  -7    3.40    7.70
   0  -8   7   -0.90    7.80
   0  -8   7   -9.50    7.00
   0  -8  -7    2.30    5.30
   0   8   8   32.00    9.10
   0   8  -8   38.00    9.50
   0   8  -8   17.80    5.90
   0   8   8   42.80    6.60
   0  -8  -8   25.00    7.80
   0  -8   8   32.70    9.70
   0  -8  -8   35.10    9.90
   0  -8   8   36.30   10.90
   0   9   0   -2.00    2.90
   0   9   0   -3.00    2.90
   0  -9   0   -6.30    3.50
   0  -9   0   -0.60    3.20
   0   9  -1  624.94   20.90
   0   9   1  625.74   20.60
   0   9   1  587.94   20.70
   0   9  -1  630.64   20.80
   0  -9   1  607.14   21.40
   0  -9  -1  620.94   21.20
   0  -9   1  629.74   21.50
   0  -9  -1  607.54   21.10
   0   9   2   56.69    5.80
   0   9  -2   57.99    5.20
   0   9  -2   51.19    6.00
   0   9   2   55.29    5.70
   0  -9   2   57.09    5.90
   0  -9  -2   53.59    6.10
   0  -9   2   48.20    5.40
   0  -9  -2   56.29    5.30
   0   9   3  258.27   11.30
   0   9  -3  275.47   11.60
   0   9   3  273.17   11.10
   0   9  -3  267.47   11.40
   0  -9  -3  269.97   11.60
   0  -9  -3  250.97   11.40
   0  -9   3  280.37   12.30
   0   9  -4   30.50    5.30
   0   9  -4   23.20    4.50
   0   9   4   35.70    6.90
   0   9   4   31.60    4.80
   0  -9   4   34.70    6.20
   0  -9   4   30.70    6.00
   0  -9  -4   32.90    5.30
   0   9  -5  106.59    8.30
   0   9  -5  132.99   10.20
   0   9   5  138.19   10.10
   0   9   5  121.29    8.40
   0  -9   5  129.09   11.70
   0  -9  -5  130.89   10.20
   0  -9  -5  134.99    8.80
   0  -9   5  131.69   10.00
   0   9   6   17.60    6.60
   0   9  -6   15.20    4.60
   0   9  -6    7.00    6.00
   0   9   6   17.20    5.00
   0  -9   6   25.50    6.80
   0  -9   6   15.30    7.80
   0  -9  -6   20.30    5.40
   0  -9  -6   19.90    6.50
   0   9  -7   11.00    7.40
   0   9  -7   17.00    6.00
   0   9   7   23.20    5.20
   0   9   7   18.30    7.80
   0  -9  -7   27.80    6.70
   0  -9   7   21.00    9.10
   0  -9  -7    8.90    8.10
   0  -9   7   21.00    9.40
   0  10   0  465.35   15.90
   0  10   0  441.36   15.80
   0 -10   0  439.66   16.50
   0 -10   0  440.96   16.50
   0  10  -1   26.40    4.30
   0  10   1   25.20    4.00
   0  10   1   24.00    4.00
   0  10  -1   21.60    3.90
   0 -10   1   14.00    4.40
   0 -10  -1   18.30    4.10
   0 -10   1   21.30    4.30
   0 -10  -1   17.40    4.20
   0  10   2  400.66   14.60
   0  10  -2  392.16   14.90
   0  10  -2  376.16   14.90
   0  10   2  392.76   14.70
   0 -10  -2  391.06   15.20
   0 -10  -2  409.06   15.30
   0 -10   2  396.56   15.80
   0 -10   2  393.96   16.00
   0  10   3   31.50    4.80
   0  10  -3   33.50    6.50
   0  10   3   25.40    8.20
   0  10  -3   30.90    4.80
   0 -10   3   40.00    5.80
   0 -10  -3   30.80    4.90
   0 -10  -3   31.90    4.80
   0 -10   3   30.50    6.20
   0  10  -4   78.49    7.00
   0  10   4   79.49    8.40
   0  10  -4   77.79    6.90
   0  10   4   93.99    6.90
   0 -10   4   83.09    8.90
   0 -10   4   90.39   10.80
   0 -10  -4   87.49    7.80
   0 -10  -4   79.29    8.30
   0  10  -5    5.30    5.10
   0  10   5    2.40    5.20
   0  10   5    1.50    3.70
   0  10  -5   -3.50    3.50
   0 -10   5   13.50    5.80
   0 -10  -5    3.10    5.70
   0 -10  -5    4.70    3.90
   0 -10   5    1.90    6.70
   0  10   6   88.59    7.90
   0  10  -6   76.89    8.00
   0  10  -6   66.19    8.40
   0  10   6   71.59    9.00
   0 -10   6   66.89    8.70
   0 -10  -6   88.59    9.30
   0 -10  -6   57.69    8.60
   0 -10   6   74.19   10.00
   0  10   7    0.60    8.30
   0  10  -7    8.00    5.50
   0  10   7    3.80    5.10
   0 -10  -7   -3.70    6.20
   0 -10  -7    6.20    8.80
   0 -10   7    2.40    9.00
   0 -10   7   11.60   10.90
   0  11   0    3.50    3.10
   0  11   0    2.00    3.60
   0 -11   0   -1.70    4.20
   0 -11   0   -3.00    3.60
   0  11  -1   55.39    5.00
   0  11  -1   43.00    5.30
   0  11   1   48.10    5.30
   0  11   1   51.29    4.90
   0 -11  -1   41.30    5.50
   0 -11  -1   43.00    5.40
   0 -11   1   50.29    5.40
   0 -11   1   38.70    5.50
   0  11   2    7.50    3.90
   0  11  -2    2.70    3.90
   0  11   2    5.00    3.40
   0  11  -2    4.10    4.00
   0 -11   2   -1.80    8.10
   0 -11  -2    9.70    4.60
   0 -11  -2    4.70    4.80
   0 -11   2    5.00    5.10
   0  11  -3   34.00    4.30
   0  11   3   31.50    4.40
   0  11  -3   27.30    4.90
   0  11   3   27.10    5.00
   0 -11  -3   24.90    5.40
   0 -11   3   27.40    6.60
   0 -11   3   37.20    6.00
   0 -11  -3   31.90    5.20
   0  11   4   -3.20    3.10
   0  11   4    6.30    5.10
   0  11  -4    0.20    3.30
   0  11  -4    0.30    5.10
   0 -11  -4   13.30    4.70
   0 -11   4   -5.10    4.60
   0 -11  -4    5.30    5.20
   0  11  -5   65.09    6.30
   0  11   5   75.59    8.20
   0  11  -5   69.39    8.30
   0  11   5   80.29    7.10
   0 -11   5   62.79    9.70
   0 -11  -5   86.29    8.40
   0 -11   5   89.79    9.10
   0  11   6    4.60    4.10
   0  11  -6    9.10    4.30
   0  11  -6   -7.10    7.20
   0  11   6   -3.10    6.90
   0 -11   6   -0.70    9.70
   0 -11  -6   10.30    4.80
   0 -11   6   -1.50    5.80
   0 -11  -6   -0.60    7.60
   0  12   0   22.40    4.40
   0  12   0   21.20    3.90
   0 -12   0   15.10    4.90
   0 -12   0   28.00    4.70
   0  12   1    1.20    3.00
   0  12  -1    2.90    3.90
   0  12  -1    2.40    3.40
   0  12   1    5.30    3.90
   0 -12   1    0.10    3.90
   0 -12   1    8.00    5.20
   0 -12  -1    2.00    3.90
   0 -12  -1    2.70    4.80
   0  12  -2   35.70    5.30
   0  12   2   41.60    5.30
   0  12   2   38.70    4.70
   0  12  -2   40.80    5.10
   0 -12   2   31.60    6.40
   0 -12  -2   28.00    4.70
   0 -12   2   38.10    5.70
   0 -12  -2   34.10    6.40
   0  12  -3    0.70    5.20
   0  12  -3    4.20    3.10
   0  12   3    1.70    4.70
   0  12   3   -0.40    3.60
   0 -12   3  -10.10    4.50
   0 -12  -3    4.80    5.30
   0 -12   3    2.90    6.50
   0 -12  -3   -1.60    3.50
   0  12  -4    3.90    3.30
   0  12   4   12.00    5.90
   0  12   4   10.20    3.60
   0  12  -4   10.00    5.80
   0 -12   4   11.00    5.60
   0 -12  -4   10.00    5.90
   0 -12  -4   11.60    4.00
   0 -12   4    7.00    9.60
   0  12   5    1.80    3.40
   0  12  -5    0.00    7.10
   0  12   5    1.20    6.80
   0 -12   5    6.90    9.20
   0 -12  -5   -2.50    6.00
   0 -12   5   -6.20    6.30
   0 -12  -5   -3.40    4.60
   0  12  -6   38.30    9.00
   0  12   6   30.70    8.80
   0  12   6   23.10    4.50
   0  12  -6   40.60    5.00
   0 -12   6   34.20   12.10
   0 -12  -6   48.90    9.20
   0 -12   6   46.10    9.50
   0 -12  -6   35.40    6.10
   0  13   0    0.50    4.40
   0  13   0    1.30    3.20
   0 -13   0   -5.70    5.20
   0 -13   0   -3.00    3.80
   0  13   1   47.90    5.50
   0  13  -1   55.69    6.00
   0  13  -1   58.99    5.90
   0  13   1   53.69    5.60
   0 -13  -1   61.19    6.30
   0 -13   1   54.49    7.40
   0 -13   1   44.20    5.40
   0 -13  -1   54.49    7.40
   0  13   2   -0.80    4.70
   0  13  -2    0.50    4.90
   0  13  -2    0.10    3.60
   0  13   2   -5.60    3.00
   0 -13   2   -1.60    6.40
   0 -13   2  -12.00    4.10
   0 -13  -2    3.00    4.40
   0 -13  -2    2.00    5.90
   0  13   3   30.70    4.60
   0  13  -3   35.20    6.40
   0  13  -3   39.00    4.40
   0  13   3   31.80    5.70
   0 -13   3   28.20    8.30
   0 -13   3   44.10    6.30
   0 -13  -3   31.70    7.40
   0 -13  -3   27.30    4.90
   0  13  -4   -4.60    6.70
   0  13   4   -2.30    6.10
   0  13  -4    3.20    3.40
   0  13   4    7.30    3.80
   0 -13   4    6.80    5.70
   0 -13  -4   -0.70    4.20
   0 -13  -4  -13.90    7.40
   0 -13   4   -1.00    8.80
   0  13  -5   79.89    9.70
   0  13   5   60.49    7.30
   0  13   5   81.19    9.50
   0  13  -5   67.29    7.40
   0 -13  -5   88.29   10.90
   0 -13   5   65.29    8.40
   0 -13   5   64.39   12.80
   0 -13  -5   85.89    9.20
   0  14   0   32.40    5.60
   0  14   0   32.40    4.20
   0 -14   0   22.60    6.90
   0 -14   0   32.70    4.90
   0  14   1    3.20    3.00
   0  14  -1   -1.00    5.10
   0  14   1    1.50    5.20
   0  14  -1    2.50    3.20
   0 -14   1    1.10    6.30
   0 -14  -1    5.50    6.20
   0 -14   1    0.10    4.10
   0 -14  -1    3.90    4.30
   0  14  -2  139.49   10.60
   0  14   2  122.19    7.30
   0  14   2  127.89    9.90
   0 -14  -2  123.09   12.80
   0 -14  -2  136.99    9.30
   0 -14   2  118.69    9.30
   0 -14   2  144.99   13.90
   0  14   3   11.90    5.80
   0  14   3   -4.90    3.60
   0  14  -3    5.00    6.60
   0  14  -3    6.10    3.30
   0 -14  -3   10.90    8.00
   0 -14   3    1.90    9.10
   0 -14   3   -5.00    5.40
   0 -14  -3    4.50    4.10
   0  14   4   14.40    4.60
   0  14  -4   22.10    3.70
   0  14   4   32.20    7.50
   0  14  -4   18.20    8.00
   0 -14   4   32.30    6.90
   0 -14  -4   28.80    9.80
   0 -14   4   13.10   11.10
   0 -14  -4   19.90    5.70
   0  15   0    2.10    3.50
   0  15   0    7.50    5.60
   0 -15   0   -9.90    7.10
   0 -15   0    4.50    3.90
   0  15   1   60.79    6.10
   0  15   1   61.49    6.70
   0  15  -1   64.39    7.00
   0  15  -1   53.89    5.00
   0 -15   1   51.19    5.90
   0 -15  -1   50.69    6.20
   0 -15   1   47.90    8.70
   0 -15  -1   50.49    8.50
   0  15  -2    6.90    6.10
   0  15   2   -2.10    3.20
   0  15   2   -6.40    5.70
   0 -15  -2    6.10    8.00
   0 -15  -2   -4.90    4.40
   0 -15   2   -2.30    8.70
   0 -15   2    6.70    4.90
   0  15   3   21.20    6.90
   0  15   3   23.30    4.10
   0  15  -3   20.20    3.70
   0  15  -3   12.50    7.30
   0 -15  -3   17.30    9.20
   0 -15  -3   14.10    4.70
   0 -15   3    1.70    6.00
   0 -15   3   15.10   11.00
   0  16   0   26.10    6.40
   0  16   0   30.00    4.00
   0 -16   0   25.10    5.10
   0 -16   0   13.90    9.10
   0  16  -1    4.90    6.60
   0  16   1    0.10    3.70
   0  16   1    1.80    5.90
   0 -16  -1    3.60    4.70
   0 -16  -1    8.50    9.20
   0 -16   1  -12.00    4.50
   0 -16   1   10.50    8.80
   1   0  -9    8.90    6.60
  -1   0   9   -1.20    9.60
   1   0  -9    8.50    9.00
   1   0  -8  102.59   11.70
  -1   0   8   96.49    9.50
  -1   0   8   84.99    9.10
   1   0  -8  105.09    9.60
  -1   0   7   -2.00    5.30
   1   0  -7    1.80    4.60
   1   0  -7    6.20    4.80
  -1   0   7    0.20    5.40
  -1   0   6   13.00    4.30
   1   0  -6    7.00    3.90
   1   0  -6   18.90    4.50
  -1   0   6   20.60    5.90
   1   0  -5    2.30    3.10
   1   0  -5    2.70    3.20
  -1   0   5    4.50    6.40
  -1   0   5   -1.90    2.70
   1   0  -4  253.27    9.80
  -1   0   4  256.17    9.90
  -1   0   4  254.47   10.00
   1   0  -4  246.08    9.60
  -1   0   3   -2.00    2.90
   1   0  -3   -1.00    1.80
  -1   0   3   -0.70    2.30
   1   0  -3   -0.30    2.10
   1   0  -2 2368.56   62.99
  -1   0   2 1867.11   62.59
  -1   0   2 1869.51   62.59
  -1   0  -1    0.50    1.00
   1   0   1   -1.10    0.50
  -1   0  -1    0.60    0.70
   1   0   1    0.20    0.80
  -1   0  -2 9677.73  301.17
   1   0   2 9678.03  300.47
  -1   0  -2 9999.00  300.77
  -1   0  -3    1.60    2.20
  -1   0  -3   -0.30    2.10
   1   0   3   -1.00    1.80
   1   0   4 1457.55   44.90
  -1   0  -4 1408.36   44.90
  -1   0  -4 1394.96   44.90
  -1   0  -5    1.30    2.90
   1   0   5    1.70    3.50
  -1   0  -5    5.00    4.60
   1   0   6  364.56   15.90
  -1   0  -6  452.25   17.40
  -1   0  -6  357.46   15.60
   1   0   6  371.16   15.40
  -1   0  -7    6.40    5.40
   1   0   7    0.70    6.40
  -1   0  -7    0.60    4.30
   1   0   7   -1.10    5.50
   1   0   8   27.40    8.80
   1   0   8   29.30    9.00
  -1   0  -8   22.20    6.90
  -1   0  -8   31.30    7.30
   1   0   9   -7.20   11.30
  -1   0  -9   -5.50    8.60
   1   0   9   -0.10    9.30
  -1   0  -9   -9.40    7.60
   1   1  -9    0.20    7.90
   1   1  -9    5.00    8.60
  -1   1   9    2.00    8.60
   1  -1  -9   -3.00    8.00
  -1  -1   9   -1.00    9.50
   1  -1  -9    4.60    9.00
  -1  -1   9    0.80   10.60
   1   1  -8    6.70    6.00
  -1   1   8    3.20    6.30
  -1   1   8    6.50    9.10
   1   1  -8    7.50    5.70
   1  -1  -8   10.70    6.40
  -1  -1   8    4.00    6.90
   1  -1  -8    9.00    6.70
   1   1  -7  156.98   10.70
  -1   1   7  166.08   11.10
   1   1  -7  151.58   10.20
  -1   1   7  159.58   11.10
  -1  -1   7  147.09   10.60
   1  -1  -7  153.68   10.70
  -1  -1   7  149.19   11.20
  -1   1   6    4.60    4.50
   1   1  -6   13.20    5.60
   1   1  -6    0.30    4.30
  -1   1   6    8.40    5.30
  -1  -1   6   -3.50    4.20
  -1  -1   6    4.30    3.90
   1  -1  -6    7.50    5.40
   1  -1  -6    5.00    4.20
  -1   1   5  259.77   11.40
   1   1  -5  299.77   12.30
  -1   1   5  264.67   11.30
   1  -1  -5  257.77   11.40
   1  -1  -5  264.87   11.30
  -1  -1   5  332.17   12.60
   1   1  -4  169.18    7.40
  -1   1   4  163.38    7.40
  -1   1   4  164.38    7.40
   1  -1  -4  162.08    7.40
  -1  -1   4  150.28    7.40
  -1  -1   4  156.08    7.30
   1  -1  -4  159.68    7.30
  -1   1   3   23.90    2.70
  -1   1   3   19.20    2.50
   1   1  -3   24.70    3.00
   1   1  -3   15.10    2.00
  -1  -1   3   15.10    2.10
  -1  -1   3   27.50    2.90
   1  -1  -3   21.00    2.50
   1  -1  -3   21.80    2.60
  -1   1   2    7.60    1.90
  -1   1   2    7.90    1.90
   1   1  -2    6.40    1.80
   1   1  -2    6.40    1.70
  -1  -1   2    3.30    1.60
   1  -1  -2    3.60    1.50
   1  -1  -2    9.00    1.90
  -1  -1   2    4.90    1.50
   1   1  -1 2052.99   62.39
  -1   1   1 2020.80   62.29
  -1  -1   1 2021.20   62.49
  -1   1  -1 3405.56  103.99
  -1   1  -1 3298.07  103.29
   1   1   1 3392.76  103.49
  -1  -1  -1 3300.27  103.59
   1  -1   1 3367.16  103.39
  -1  -1  -1 3362.96  103.69
   1  -1   1 3397.26  104.39
  -1   1  -2 1631.24   50.69
   1   1   2 1692.13   50.59
   1  -1   2 1594.04   50.69
  -1  -1  -2 1649.23   50.59
  -1  -1  -2 1644.94   50.59
   1  -1   2 1604.64   50.69
  -1   1  -3 1486.35   47.20
   1   1   3 1560.44   47.20
   1   1   3 1519.25   47.20
  -1  -1  -3 1505.65   47.20
   1  -1   3 1483.35   47.30
   1   1   4    4.10    2.70
  -1   1  -4   -4.00    3.30
   1   1   4    1.00    2.70
  -1   1  -4   -0.20    2.60
   1  -1   4    2.10    2.90
   1  -1   4    0.30    3.50
  -1  -1  -4    4.50    2.50
  -1  -1  -4    0.90    2.50
  -1   1  -5  123.49    7.60
   1   1   5  120.39    7.90
   1   1   5  125.19    7.70
  -1   1  -5  139.59    8.00
   1  -1   5  125.09    8.30
  -1  -1  -5  123.19    7.80
   1  -1   5  127.79    7.80
   1   1   6   24.90    4.80
  -1   1  -6   31.70    5.40
  -1   1  -6   32.60    5.70
  -1  -1  -6   33.80    5.00
  -1  -1  -6   26.20    4.80
   1  -1   6   23.50    4.90
   1  -1   6   24.30    5.60
   1   1   7  241.78   14.20
   1   1   7  225.08   12.20
  -1   1  -7  234.58   12.90
  -1   1  -7  227.78   12.40
   1  -1   7  216.58   13.70
  -1  -1  -7  213.28   12.50
   1  -1   7  209.58   13.00
  -1  -1  -7  271.67   15.10
   1   1   8    5.40    8.90
  -1   1  -8   -1.10    6.60
  -1   1  -8    9.20    8.70
   1   1   8   -5.80    7.00
  -1  -1  -8    3.00    6.00
  -1  -1  -8   -7.60    6.40
   1  -1   8    2.40    8.70
   1  -1   8    7.80    6.70
  -1   1  -9    5.20    8.80
   1   1   9   10.70    8.70
  -1   1  -9    5.40    9.20
  -1  -1  -9    2.30    7.40
   1  -1   9   13.80   17.30
  -1  -1  -9    5.30    8.30
   1  -1   9   22.30   10.50
  -1   2   9   -0.80    9.30
   1   2  -9   -6.10    8.50
   1   2  -9    1.30    7.30
  -1   2   9   -2.30    8.60
   1  -2  -9  -10.60    7.60
  -1  -2   9    9.30    9.70
  -1  -2   9   -7.10   10.70
   1  -2  -9    7.10    8.40
  -1   2   8   71.79    8.00
   1   2  -8   81.59    8.70
  -1   2   8   84.59    9.00
   1   2  -8   89.49    8.90
  -1  -2   8   78.19    9.30
  -1  -2   8   81.59    9.40
   1  -2  -8  116.39   11.50
   1  -2  -8  102.89   11.70
  -1   2   7    3.80    4.60
   1   2  -7   -0.10    5.40
  -1   2   7   -2.20    5.40
   1   2  -7   -5.20    4.20
   1  -2  -7    3.00    4.80
  -1  -2   7    0.20    5.40
   1  -2  -7    3.40    5.00
   1   2  -6   68.99    7.40
  -1   2   6   56.99    5.70
   1   2  -6   74.89    7.20
  -1   2   6   70.69    6.70
  -1  -2   6   84.09   10.40
  -1  -2   6   68.29    6.50
   1  -2  -6   71.09    7.60
   1  -2  -6   70.39    7.70
  -1   2   5   59.49    6.20
  -1   2   5   57.89    6.00
   1   2  -5   62.09    6.10
   1   2  -5   63.89    6.00
  -1  -2   5   61.59    6.10
  -1  -2   5   55.69    6.30
   1  -2  -5   61.09    6.40
   1  -2  -5   67.09    6.20
   1   2  -4  741.53   24.40
   1   2  -4  713.93   24.30
  -1   2   4  773.62   24.60
  -1   2   4  746.73   24.50
  -1  -2   4  725.53   24.40
   1  -2  -4  756.82   24.50
  -1  -2   4  754.62   24.50
   1   2  -3  656.33   21.40
  -1   2   3  678.33   21.50
  -1   2   3  658.13   21.50
   1   2  -3  648.74   21.30
  -1  -2   3  668.03   21.40
  -1  -2   3  646.24   21.40
   1  -2  -3  670.63   21.50
  -1   2   2  460.45   15.30
   1   2  -2  482.95   15.20
   1  -2  -2  447.66   15.20
  -1  -2   2  468.35   15.20
   1  -2  -2  461.55   15.30
  -1  -2   2  479.25   15.20
   1   2  -1 1644.84   49.60
  -1   2   1 1610.34   49.60
  -1   2   1 1598.94   49.60
   1   2  -1 1606.34   49.60
   1  -2  -1 1587.14   49.60
   1  -2  -1 1594.34   49.60
  -1  -2   1 1598.74   49.40
  -1  -2   1 1643.44   49.80
  -1   2   0  362.76   11.30
  -1   2   0  307.87   11.20
   1  -2   0  350.86   11.20
  -1  -2   0  345.47   10.60
  -1  -2   0  348.87   10.60
   1   2   1 2911.61   87.79
  -1   2  -1 2810.82   88.99
   1   2   1 2781.42   88.09
  -1  -2  -1 2909.61   88.19
   1  -2   1 2825.12   88.09
  -1  -2  -1 2905.41   87.69
  -1   2  -2   18.00    2.90
  -1   2  -2   17.20    2.30
   1   2   2   13.70    1.90
  -1  -2  -2   13.50    2.00
   1  -2   2   13.40    2.30
   1  -2   2   22.90    2.60
   1   2   3  444.46   14.90
  -1   2  -3  515.05   15.70
  -1   2  -3  433.56   15.10
   1   2   3  432.06   14.80
  -1  -2  -3  447.06   15.00
  -1  -2  -3  437.06   14.90
   1  -2   3  424.06   15.20
   1  -2   3  416.16   15.00
   1   2   4   81.59    5.50
   1   2   4   79.29    5.60
  -1   2  -4   80.19    5.50
   1  -2   4   95.49    6.30
   1  -2   4  102.69    6.60
  -1  -2  -4   80.49    5.60
  -1  -2  -4   83.89    5.80
  -1   2  -5   10.80    3.70
   1   2   5   11.30    3.40
   1   2   5   16.30    4.00
  -1   2  -5   12.10    3.70
  -1  -2  -5   14.00    3.60
  -1  -2  -5   10.90    3.10
   1  -2   5   20.20    5.20
   1  -2   5   13.80    4.10
   1   2   6  118.69    9.00
  -1   2  -6  172.58   11.50
   1   2   6  132.99    9.40
  -1   2  -6  117.99    9.10
   1  -2   6  162.28   11.60
  -1  -2  -6  167.08   11.10
  -1  -2  -6  120.99    9.30
   1  -2   6  131.19   10.30
  -1   2  -7   11.10   10.50
   1   2   7   -1.40    4.40
  -1   2  -7    2.40    5.10
  -1  -2  -7    3.30    5.20
   1  -2   7   -1.20   10.50
   1  -2   7    5.70    6.00
  -1  -2  -7    2.40    5.50
   1   2   8   22.90    7.20
  -1   2  -8    9.10    6.40
   1   2   8    4.80    8.70
  -1   2  -8   21.70    7.10
   1  -2   8   19.40    8.70
  -1  -2  -8   10.60    7.00
  -1  -2  -8   18.60    6.20
   1  -2   8    9.30   10.40
   1   2   9   -3.90   11.50
  -1   2  -9    1.90    9.20
   1   2   9   21.50    9.00
  -1   2  -9    6.20    9.30
  -1  -2  -9   -8.30    9.00
  -1  -2  -9    0.70    9.60
   1  -2   9   -0.80   10.10
   1  -2   9    2.10   10.90
  -1   3   9   19.60   16.00
   1   3  -9   14.00    9.30
  -1   3   9    4.10    8.80
   1   3  -9    0.40    7.10
  -1  -3   9   -0.40    9.70
   1  -3  -9    0.10    8.30
   1  -3  -9    8.00    8.80
  -1  -3   9    9.80   10.10
  -1   3   8   12.80    7.50
   1   3  -8   12.40    6.80
   1   3  -8   18.20    5.90
  -1   3   8    6.80    6.50
   1  -3  -8    3.40    7.20
  -1  -3   8   38.60   11.50
   1  -3  -8   21.60   11.80
  -1  -3   8    7.30    7.90
  -1   3   7  182.28   11.20
   1   3  -7  162.68   10.30
  -1   3   7  167.88   11.30
   1   3  -7  164.38   10.90
  -1  -3   7  173.88   11.90
   1  -3  -7  175.38   11.40
   1  -3  -7  151.98   10.70
  -1  -3   7  173.78   12.00
   1   3  -6   16.30    4.90
   1   3  -6   18.10    4.70
  -1   3   6   11.60    4.30
  -1   3   6   18.20    5.10
  -1  -3   6   15.70    4.60
   1  -3  -6   14.20    4.60
  -1  -3   6   13.00    4.30
   1  -3  -6   14.30    4.20
  -1   3   5  172.78    8.90
   1   3  -5  175.28    8.50
   1   3  -5  167.38    8.50
  -1   3   5  157.78    8.60
  -1  -3   5  160.58    8.80
   1  -3  -5  171.88    8.70
  -1   3   4  281.27   10.80
   1   3  -4  291.77   10.70
  -1   3   4  277.27   10.80
   1   3  -4  270.67   10.50
  -1  -3   4  288.37   10.90
   1  -3  -4  273.67   10.80
   1  -3  -4  270.07   10.80
  -1   3   3 1160.78   36.60
   1   3  -3 1159.58   36.50
  -1  -3   3 1146.29   36.50
   1  -3  -3 1176.18   36.60
   1  -3  -3 1150.28   36.60
  -1   3   2  174.58    6.90
  -1   3   2  175.98    6.90
   1   3  -2  180.48    6.70
   1   3  -2  182.88    6.70
   1  -3  -2  176.48    6.90
  -1  -3   2  153.88    7.20
   1  -3  -2  178.08    6.90
   1   3  -1 1035.70   31.60
   1   3  -1 1059.59   31.60
  -1   3   1 1008.90   31.90
   1  -3  -1 1013.00   32.00
   1  -3  -1 1006.90   31.90
  -1  -3   1 1019.80   31.60
  -1  -3   1 1012.30   31.60
  -1   3   0 1329.47   41.00
   1   3   0 1336.67   40.30
   1   3   0 1340.27   40.60
  -1  -3   0 1292.07   40.40
   1  -3   0 1350.66   41.00
  -1  -3   0 1294.27   40.50
   1  -3   0 1272.77   40.90
  -1   3  -1   17.50    2.60
  -1   3  -1   12.40    1.90
   1   3   1   19.90    1.80
   1   3   1   16.70    1.70
  -1  -3  -1   19.10    1.80
   1  -3   1   13.00    2.10
  -1  -3  -1   15.90    1.70
   1  -3   1   16.30    2.50
   1   3   2  587.74   18.60
  -1   3  -2  584.64   19.00
   1   3   2  571.24   18.60
  -1   3  -2  590.94   18.90
   1  -3   2  575.64   18.90
   1  -3   2  565.34   19.00
  -1  -3  -2  576.24   18.60
  -1  -3  -2  587.14   18.60
  -1   3  -3  803.82   26.60
  -1   3  -3  804.82   26.50
   1   3   3  810.02   26.30
   1  -3   3  810.52   26.60
  -1  -3  -3  792.42   26.30
  -1  -3  -3  787.62   26.30
   1  -3   3  948.51   27.30
   1   3   4  219.78    8.90
  -1   3  -4  215.08    9.10
   1   3   4  209.98    8.80
  -1   3  -4  225.48    9.30
  -1  -3  -4  208.08    9.10
   1  -3   4  213.08    9.20
   1  -3   4  208.58    9.50
  -1  -3  -4  214.38    9.00
  -1   3  -5    7.80    3.60
  -1   3  -5   10.30    3.90
   1   3   5    9.60    3.50
   1   3   5    5.40    2.90
   1  -3   5   21.90    5.20
   1  -3   5   12.50    7.30
  -1  -3  -5   12.10    3.80
  -1  -3  -5   10.00    3.90
  -1   3  -6   34.30    5.10
   1   3   6   36.50    5.80
  -1   3  -6   34.70    5.80
   1   3   6   35.20    4.30
  -1  -3  -6   29.90    5.20
  -1  -3  -6   38.50    5.40
   1  -3   6   37.30    5.80
   1  -3   6   27.70    5.90
  -1   3  -7  170.68   11.20
   1   3   7  175.28   11.10
   1   3   7  159.78   11.90
  -1   3  -7  169.48   11.70
   1  -3   7  163.78   12.10
  -1  -3  -7  159.78   11.80
   1  -3   7  177.58   13.20
  -1  -3  -7  176.78   11.10
  -1   3  -8    8.50    7.10
   1   3   8   16.20    9.00
  -1   3  -8   17.20    7.40
   1   3   8    4.80    5.70
  -1  -3  -8   19.50    7.80
   1  -3   8    9.10    8.20
   1  -3   8    7.90    8.20
  -1  -3  -8   11.40    6.60
  -1   3  -9   11.20    9.30
  -1   3  -9   16.80    9.20
   1   3   9   13.10    8.60
   1   3   9   27.70   12.30
  -1  -3  -9    7.20    9.90
   1  -3   9   22.10   10.70
  -1  -3  -9    8.80    9.10
   1  -3   9    5.20   11.60
   1   4  -9  -15.90    7.20
  -1   4   9   -2.40    8.50
  -1   4   9   16.10    8.90
   1   4  -9    0.30    8.70
   1  -4  -9    8.00    8.30
  -1  -4   9   -4.20   10.10
  -1  -4   9   -3.50   10.00
   1  -4  -9    1.10    8.00
  -1   4   8   60.99    8.80
   1   4  -8   55.89    8.20
  -1   4   8   64.99    8.00
   1   4  -8   56.99    7.00
  -1  -4   8   56.49    8.80
   1  -4  -8   54.19    8.30
   1  -4  -8   59.59    8.50
  -1  -4   8   59.49    9.50
  -1   4   7    9.00    5.00
  -1   4   7    2.50    5.80
   1   4  -7    7.80    4.50
   1   4  -7    4.00    4.80
   1  -4  -7   -2.20    5.40
  -1  -4   7   -0.10    5.80
  -1  -4   7   -0.50    5.70
   1  -4  -7    6.50    5.60
  -1   4   6  123.49    9.00
   1   4  -6  124.09    8.50
   1   4  -6  128.89    8.90
  -1   4   6  117.09    9.10
   1  -4  -6  139.29    9.20
  -1  -4   6  123.49    9.50
  -1  -4   6  128.89    9.90
   1  -4  -6  110.69    9.20
  -1   4   5  158.38    8.60
   1   4  -5  175.08    8.60
  -1   4   5  162.38    8.90
   1   4  -5  157.68    8.20
  -1  -4   5  155.98    9.10
   1  -4  -5  157.78    9.00
  -1  -4   5  149.69    9.00
  -1   4   4  955.50   30.60
  -1   4   4  969.60   30.70
   1   4  -4  961.20   30.60
   1   4  -4  918.31   30.40
   1  -4  -4  929.11   30.60
   1  -4  -4  941.91   30.70
  -1  -4   4  941.71   30.60
  -1  -4   4  930.31   30.60
  -1   4   3  225.98    8.70
  -1   4   3  226.58    8.80
   1   4  -3  229.08    8.70
   1  -4  -3  217.98    8.70
  -1  -4   3  223.78    8.80
  -1  -4   3  225.78    8.70
   1  -4  -3  228.58    8.90
   1   4  -2   63.29    3.60
  -1   4   2   63.79    4.30
   1   4  -2   60.79    3.60
   1  -4  -2   55.69    4.00
   1  -4  -2   58.49    4.10
  -1  -4   2   54.39    3.60
  -1  -4   2   57.39    4.00
   1   4  -1 2244.88   67.29
  -1   4   1 2131.09   67.59
   1  -4  -1 2139.59   67.69
  -1  -4   1 2216.08   67.69
  -1  -4   1 2199.88   67.39
   1  -4  -1 2223.48   67.69
   1   4   0 3900.01  119.69
  -1   4   0 3979.50  121.39
   1   4   0 3966.70  120.39
   1  -4   0 3927.61  120.09
  -1  -4   0 3951.60  119.99
  -1  -4   0 3872.31  120.19
   1  -4   0 3778.12  120.49
   1   4   1  323.17   10.50
   1   4   1  320.27   10.50
  -1   4  -1  311.47   11.30
  -1  -4  -1  326.77   10.60
   1  -4   1  310.97   11.10
   1  -4   1  320.87   11.40
  -1  -4  -1  325.57   10.60
  -1   4  -2   18.30    2.60
  -1   4  -2   18.80    2.90
   1   4   2   17.10    2.20
   1   4   2   18.80    2.30
   1  -4   2   15.10    2.50
   1  -4   2   11.00    2.30
  -1  -4  -2   13.40    2.00
  -1  -4  -2   16.80    2.20
   1   4   3   98.49    5.40
   1   4   3   99.49    5.20
  -1   4  -3   88.19    5.40
  -1  -4  -3   95.39    5.40
   1  -4   3   96.09    5.80
   1  -4   3   95.19    5.90
  -1   4  -4  267.77   11.10
   1   4   4  274.87   10.70
   1  -4   4  276.37   11.10
  -1  -4  -4  270.97   10.90
   1  -4   4  263.87   11.20
  -1  -4  -4  276.17   10.80
   1   4   5    2.30    3.60
  -1   4  -5   -0.80    3.80
  -1   4  -5   -9.60    4.70
   1   4   5    2.80    3.40
   1  -4   5    5.90    4.60
  -1  -4  -5    1.80    3.50
   1  -4   5   12.00    5.90
  -1  -4  -5   -1.50    3.40
  -1   4  -6  160.78   10.40
  -1   4  -6  163.98   10.20
   1   4   6  147.79    9.60
   1   4   6  153.88   10.40
  -1  -4  -6  161.78   10.20
   1  -4   6  158.88   10.70
  -1  -4  -6  163.28    9.70
   1  -4   6  164.38   11.00
  -1   4  -7   12.40    5.90
   1   4   7   16.10    6.30
   1   4   7   11.00    4.80
  -1   4  -7   10.70    5.80
   1  -4   7   12.00    6.90
  -1  -4  -7   15.40    6.00
  -1  -4  -7    8.00    5.50
   1  -4   7   19.70    9.20
  -1   4  -8   16.20    7.80
   1   4   8   14.90    6.20
  -1   4  -8   20.00    7.50
  -1  -4  -8   17.30    7.90
   1  -4   8   16.60   15.10
   1  -4   8   16.00   11.80
  -1  -4  -8   17.00    6.80
   1   4   9    8.20    7.90
  -1   4  -9   17.20    9.30
   1   4   9  -12.10   11.70
  -1   4  -9   -3.50    9.60
  -1  -4  -9    9.60    8.80
   1  -4   9   -3.00   12.40
   1  -4   9   -5.10   17.50
  -1  -4  -9   12.00    9.60
  -1   5   9   15.80    7.80
   1   5  -9   16.10    9.10
  -1   5   9   21.20   10.60
   1   5  -9   16.40    7.80
  -1  -5   9    9.70   11.30
   1  -5  -9   18.30    9.10
  -1  -5   9   16.90   11.80
   1  -5  -9   26.50   10.10
   1   5  -8    0.30    7.10
   1   5  -8    8.30    5.60
  -1   5   8    7.00    7.00
  -1   5   8   15.30    6.30
  -1  -5   8   -5.80    7.90
   1  -5  -8    7.40    7.30
  -1  -5   8    6.70    8.10
   1  -5  -8    0.80    6.60
   1   5  -7  130.79    9.60
  -1   5   7  119.89   14.00
   1   5  -7  127.79   10.80
  -1   5   7  151.38   11.50
   1  -5  -7  122.59   10.80
   1  -5  -7  144.49   11.80
  -1  -5   7  136.19   11.60
  -1  -5   7  138.19   11.90
   1   5  -6   50.89    5.10
  -1   5   6   51.39    5.50
   1   5  -6   65.79    6.50
  -1   5   6   44.10    5.50
  -1  -5   6   47.90    5.80
   1  -5  -6   59.19    6.20
   1  -5  -6   60.59    6.10
  -1  -5   6   54.19    6.30
   1   5  -5   90.09    7.20
  -1   5   5   97.89    7.50
   1   5  -5   85.69    7.20
  -1   5   5   86.99    7.50
   1  -5  -5   93.49    7.50
  -1  -5   5   94.99    7.70
  -1  -5   5  102.39    8.10
   1  -5  -5  101.89    7.90
   1   5  -4    3.10    3.00
   1   5  -4    0.90    2.70
  -1   5   4    3.20    2.90
  -1   5   4    0.50    3.00
  -1  -5   4    0.50    3.00
  -1  -5   4    2.80    3.90
   1  -5  -4    3.30    3.20
   1  -5  -4    2.20    2.60
  -1   5   3 1131.19   36.40
   1   5  -3 1158.08   36.20
   1   5  -3 1178.48   36.30
  -1   5   3 1100.49   36.30
   1  -5  -3 1155.68   36.50
  -1  -5   3 1158.18   36.40
   1  -5  -3 1136.69   36.50
   1   5  -2   36.30    3.50
  -1   5   2   40.90    4.00
   1   5  -2   39.50    3.40
   1  -5  -2   32.00    3.90
  -1  -5   2   35.60    3.40
   1  -5  -2   36.80    3.90
  -1  -5   2   41.10    3.60
   1   5  -1  545.05   17.30
   1   5  -1  570.54   17.30
  -1   5   1  543.25   17.70
  -1  -5   1  539.85   17.40
  -1  -5   1  535.35   17.40
   1  -5  -1  501.75   18.40
   1  -5  -1  543.75   17.90
   1   5   0   57.29    3.50
   1   5   0   64.99    3.10
  -1   5   0   55.69    4.70
  -1  -5   0   57.09    4.00
   1  -5   0   53.59    4.90
  -1  -5   0   61.39    3.60
   1   5   1    5.70    1.70
   1   5   1    4.80    1.50
  -1   5  -1    3.50    2.20
   1  -5   1    2.10    2.00
  -1  -5  -1    1.10    1.60
   1  -5   1    3.60    2.40
  -1  -5  -1    4.50    1.80
  -1   5  -2  146.09    7.00
   1   5   2  153.48    6.00
   1   5   2  154.38    6.10
  -1   5  -2  138.89    6.30
  -1  -5  -2  143.39    6.00
  -1  -5  -2  141.69    6.10
   1  -5   2  141.99    6.70
   1  -5   2  146.89    6.70
   1   5   3  796.42   25.10
  -1   5  -3  795.32   25.40
   1   5   3  764.42   24.90
  -1  -5  -3  770.42   25.10
   1  -5   3  751.22   25.40
  -1  -5  -3  765.22   25.10
   1  -5   3  777.42   25.60
  -1   5  -4   85.09    6.90
   1   5   4   81.99    5.90
   1   5   4   63.59    7.20
  -1   5  -4   74.39    6.20
  -1  -5  -4   82.09    6.30
   1  -5   4   77.59    7.00
   1  -5   4   77.59    6.70
  -1  -5  -4   72.19    6.20
  -1   5  -5   42.60    5.20
  -1   5  -5   44.50    5.40
   1   5   5   41.30    4.90
   1  -5   5   35.60    5.40
  -1  -5  -5   38.20    4.90
  -1  -5  -5   39.10    5.00
   1  -5   5   39.90    5.70
  -1   5  -6   36.20    5.50
  -1   5  -6   35.20    5.90
   1   5   6   43.20    6.00
   1   5   6   41.90    5.30
  -1  -5  -6   41.60    5.90
   1  -5   6   41.80    6.90
  -1  -5  -6   28.60    5.10
   1  -5   6   36.20    6.70
   1   5   7   94.69   10.80
  -1   5  -7  104.29   10.20
   1   5   7   94.39    8.80
  -1   5  -7   82.39    8.50
   1  -5   7   92.19   10.00
  -1  -5  -7   86.99    9.00
   1  -5   7   66.39    7.60
  -1  -5  -7   99.19   10.90
   1   5   8    5.60    5.60
  -1   5  -8   -9.30    6.70
  -1   5  -8   -1.00    7.70
   1  -5   8    4.20    7.40
  -1  -5  -8    2.80    7.00
   1  -5   8    2.00    9.80
  -1  -5  -8    3.70    6.50
   1   6  -8   25.90    8.40
   1   6  -8   29.40    6.20
  -1   6   8   32.10    7.90
  -1   6   8   20.70    8.30
   1  -6  -8   46.00    9.00
   1  -6  -8   32.10    8.30
  -1  -6   8   20.10    8.10
  -1  -6   8   18.80    9.70
  -1   6   7   40.50    6.70
   1   6  -7   36.80    5.20
  -1   6   7   53.89    7.10
   1   6  -7   35.80    7.10
  -1  -6   7   33.50    7.30
   1  -6  -7   41.70    7.10
   1  -6  -7   43.40    6.70
  -1  -6   7   39.80    9.70
  -1   6   6  109.89    8.90
   1   6  -6   84.19    8.80
  -1   6   6   97.79    9.40
   1   6  -6   87.99    7.90
  -1  -6   6   81.79    7.40
  -1  -6   6   83.49   10.00
   1  -6  -6   73.49    8.60
   1  -6  -6   79.39    9.50
   1   6  -5   -1.00    3.40
   1   6  -5    5.20    3.50
  -1   6   5    0.10    3.70
  -1   6   5    2.70    3.80
   1  -6  -5    4.00    4.20
  -1  -6   5    1.50    4.10
  -1  -6   5    2.70    3.90
   1  -6  -5    5.70    3.90
   1   6  -4  331.27   15.30
   1   6  -4  400.46   14.30
  -1   6   4  387.46   14.30
  -1   6   4  376.96   14.20
   1  -6  -4  384.26   14.30
  -1  -6   4  387.96   14.50
   1  -6  -4  395.56   14.50
  -1  -6   4  388.66   14.40
   1   6  -3  346.67   12.40
  -1   6   3  353.16   12.70
   1   6  -3  343.77   12.30
   1  -6  -3  350.36   12.80
   1  -6  -3  342.77   12.80
  -1  -6   3  342.47   15.20
   1   6  -2   30.70    3.00
  -1   6   2   27.60    3.10
   1   6  -2   32.10    3.00
   1  -6  -2   34.30    3.50
  -1  -6   2   36.00    3.50
   1  -6  -2   29.40    3.20
  -1  -6   2   23.30    2.80
  -1   6   1   31.30    3.80
   1   6  -1   38.40    3.40
   1   6  -1   37.60    3.50
  -1   6   1   32.80    4.00
  -1  -6   1   35.00    3.10
  -1  -6   1   33.80    3.60
   1  -6  -1   38.40    3.80
   1   6   0 1264.57   39.00
   1   6   0 1255.47   39.20
  -1   6   0 1261.57   39.80
  -1   6   0 1257.87   39.70
  -1  -6   0 1274.47   39.40
   1  -6   0 1261.97   39.90
  -1  -6   0 1234.08   39.30
   1   6   1    2.50    1.70
   1   6   1    3.20    1.90
  -1   6  -1   -0.50    2.50
  -1  -6  -1    2.40    2.20
   1  -6   1    3.10    3.00
   1  -6   1    1.30    2.40
  -1  -6  -1    2.00    1.80
   1   6   2  138.89    5.80
   1   6   2  138.09    6.00
  -1   6  -2  130.69    7.10
  -1  -6  -2  126.29    5.90
   1  -6   2  127.79    6.90
   1  -6   2  126.79    6.70
  -1  -6  -2  132.79    6.10
  -1   6  -3    2.10    2.70
   1   6   3    1.70    2.40
  -1   6  -3    3.90    3.20
   1   6   3    4.00    2.40
   1  -6   3    0.60    2.70
  -1  -6  -3   -0.50    2.40
  -1  -6  -3   -0.60    2.40
   1  -6   3    6.80    3.70
  -1   6  -4  275.67   11.50
  -1   6  -4  286.47   12.00
   1   6   4  284.57   11.10
   1   6   4  263.67   11.00
  -1  -6  -4  247.88   12.20
   1  -6   4  279.77   12.20
   1  -6   4  278.87   11.90
  -1  -6  -4  278.57   11.30
  -1   6  -5   -1.60    3.70
   1   6   5   -2.00    4.60
   1   6   5    1.70    3.20
  -1   6  -5   -1.50    3.90
  -1  -6  -5   -4.00    4.20
   1  -6   5   -3.80    4.30
   1  -6   5    0.30    4.50
  -1  -6  -5    0.60    3.90
   1   6   6  155.68    9.50
  -1   6  -6  140.29   10.40
  -1   6  -6  150.78   10.60
  -1  -6  -6  149.99   10.70
   1  -6   6  152.78   11.50
   1  -6   6  119.49   11.20
  -1  -6  -6  152.38    9.50
   1   6   7    6.90    5.20
  -1   6  -7    1.20    6.20
   1   6   7    2.60    6.10
  -1   6  -7    5.10    5.70
   1  -6   7    7.60    7.50
  -1  -6  -7    3.00    6.90
   1  -6   7   -4.70    6.10
  -1  -6  -7    0.70    5.30
   1   6   8   32.80    9.20
  -1   6  -8   23.30    7.90
  -1   6  -8   24.20    8.90
   1   6   8   33.70    7.00
  -1  -6  -8   35.30    7.30
   1  -6   8   34.00   10.30
   1  -6   8   42.20   11.00
  -1  -6  -8   28.30    9.50
  -1   7   8    1.70    8.30
   1   7  -8    6.40    8.20
   1   7  -8   16.60    5.60
  -1   7   8    5.60    6.50
   1  -7  -8    5.90    7.40
   1  -7  -8   14.90    9.00
  -1  -7   8   13.70    9.30
  -1  -7   8    4.80    8.30
   1   7  -7   67.39    7.90
  -1   7   7   45.30    7.60
  -1   7   7   47.50    6.10
   1   7  -7   57.69    7.90
   1  -7  -7   54.89    7.30
  -1  -7   7   61.49    8.10
   1  -7  -7   43.90    7.30
  -1  -7   7   54.09    8.50
   1   7  -6   14.80    4.30
  -1   7   6   19.30    5.50
   1   7  -6   17.10    5.10
  -1   7   6   25.30    4.90
  -1  -7   6   27.80    6.00
   1  -7  -6   24.80    5.40
  -1  -7   6   26.50    5.80
   1  -7  -6   17.90    5.50
  -1   7   5   71.99    7.30
   1   7  -5   65.49    7.10
  -1   7   5   67.39    6.30
  -1  -7   5   74.39    6.80
   1  -7  -5   69.09    8.10
  -1  -7   5   65.29    6.10
   1  -7  -5   70.59    7.50
  -1   7   4   -1.80    4.10
   1   7  -4    8.70    3.70
   1   7  -4   12.00    3.50
  -1   7   4   14.40    3.80
  -1  -7   4    9.70    3.90
   1  -7  -4    6.80    3.50
  -1  -7   4    5.40    4.20
   1  -7  -4    8.80    3.50
   1   7  -3  171.18    7.80
  -1   7   3  174.78    8.30
   1   7  -3  166.68    7.80
  -1  -7   3  173.78    8.20
  -1  -7   3  171.08    8.10
   1  -7  -3  169.78    8.30
   1  -7  -3  172.98    8.40
  -1   7   2   83.29    5.60
   1   7  -2   84.89    5.10
   1   7  -2   82.29    5.10
  -1   7   2   88.99    5.40
   1  -7  -2   68.39    6.60
   1  -7  -2   84.49    6.00
  -1  -7   2   80.69    5.20
  -1  -7   2   84.59    6.60
  -1   7   1  416.26   14.40
  -1   7   1  412.26   14.60
   1   7  -1  428.56   13.90
   1   7  -1  426.66   14.00
   1  -7  -1  369.56   15.40
  -1  -7   1  426.36   14.50
  -1  -7   1  411.66   14.40
   1  -7  -1  438.76   15.00
   1   7   0    3.40    1.90
  -1   7   0    3.40    2.60
  -1   7   0    3.30    2.50
   1   7   0    8.20    2.20
  -1  -7   0    1.70    2.20
  -1  -7   0    3.10    2.40
   1  -7   0    3.90    3.00
   1  -7   0    6.40    3.10
   1   7   1  344.27   11.80
   1   7   1  347.47   12.00
  -1   7  -1  345.77   12.90
  -1   7  -1  355.46   12.70
  -1  -7  -1  357.36   12.40
   1  -7   1  370.76   13.30
  -1  -7  -1  329.27   12.00
   1   7   2    1.20    2.20
   1   7   2    1.40    2.20
  -1   7  -2   -1.60    3.10
   1  -7   2    0.40    2.80
  -1  -7  -2    1.70    2.60
   1  -7   2   -0.70    3.00
   1   7   3  287.97   10.80
  -1   7  -3  264.17   11.00
   1   7   3  289.37   10.80
  -1   7  -3  283.57   11.80
  -1  -7  -3  275.17   10.90
   1  -7   3  271.67   11.80
   1  -7   3  291.47   11.90
  -1  -7  -3  279.27   10.90
   1   7   4   44.10    4.40
  -1   7  -4   55.19    5.80
  -1   7  -4   55.29    5.40
   1   7   4   55.59    4.80
  -1  -7  -4   47.80    4.80
   1  -7   4   55.39    5.70
   1  -7   4   45.90    5.20
  -1  -7  -4   58.29    5.30
  -1   7  -5  182.18   10.20
   1   7   5  175.58    9.20
   1   7   5  167.78   10.00
  -1   7  -5  173.28   10.20
  -1  -7  -5  178.98    9.70
  -1  -7  -5  170.18   10.40
   1  -7   5  184.38   11.40
   1  -7   5  161.68   11.20
  -1   7  -6   18.40    8.30
   1   7   6   20.90    5.80
   1   7   6   19.50    4.60
  -1   7  -6   19.30    5.50
   1  -7   6   27.80    6.60
   1  -7   6   19.30    7.00
  -1  -7  -6   19.70    5.00
  -1  -7  -6   24.60    6.40
  -1   7  -7   44.10    7.50
  -1   7  -7   54.59    7.40
   1   7   7   48.90    5.80
   1  -7   7   54.79    9.10
  -1  -7  -7   40.80    6.30
   1  -7   7   61.09    9.60
  -1  -7  -7   46.70    8.10
   1   7   8    3.20    8.40
  -1   7  -8    6.70    7.60
  -1   7  -8    2.60    8.50
   1   7   8    9.50    5.40
   1  -7   8   30.10   11.70
  -1  -7  -8   -5.00    5.90
  -1  -7  -8    4.50    9.70
   1  -7   8    3.60   11.30
  -1   8   8   21.70    8.90
  -1   8   8   26.00    6.30
   1   8  -8   27.10    8.80
   1   8  -8   33.10    5.80
   1  -8  -8   19.20    9.40
  -1  -8   8   26.70    9.50
   1  -8  -8   27.20    8.80
  -1  -8   8   28.60   11.90
  -1   8   7    6.40    6.40
   1   8  -7    0.60    3.90
   1   8  -7    5.80    6.20
  -1   8   7    2.60    4.80
  -1  -8   7    8.90    7.10
  -1  -8   7    5.10    8.10
   1  -8  -7   -8.50    5.70
   1  -8  -7    7.30    7.00
  -1   8   6   79.79    8.40
   1   8  -6   81.29    7.80
  -1   8   6   76.49    7.40
  -1  -8   6   92.09    9.70
   1  -8  -6   85.59    8.90
   1  -8  -6   96.99   10.50
  -1  -8   6   79.69    8.80
  -1   8   5   38.40    5.60
   1   8  -5   43.50    7.60
   1   8  -5   30.70    5.00
  -1  -8   5   34.10    5.40
   1  -8  -5   39.20    5.30
   1  -8  -5   33.20    5.90
  -1  -8   5   35.60    6.20
  -1   8   4  122.89    8.10
   1   8  -4  111.39    7.70
   1   8  -4  112.19    7.60
   1  -8  -4  115.69    8.50
   1  -8  -4  121.39    8.20
  -1  -8   4  119.39    8.40
   1   8  -3    6.10    3.40
  -1   8   3   15.20    3.60
   1   8  -3   11.50    3.30
  -1   8   3   10.10    3.60
   1  -8  -3    7.70    3.40
  -1  -8   3    9.80    4.10
  -1  -8   3   11.00    3.60
   1  -8  -3    7.00    3.90
  -1   8   2  239.38   10.00
  -1   8   2  239.08   10.00
   1   8  -2  240.68    9.30
   1  -8  -2  228.88   10.20
  -1  -8   2  230.08    9.90
  -1  -8   2  237.98    9.90
   1   8  -1    6.80    2.70
   1   8  -1   10.20    2.50
  -1   8   1    7.10    3.00
  -1   8   1    6.50    2.80
  -1  -8   1    8.80    3.60
   1  -8  -1    6.90    3.40
  -1  -8   1    9.60    3.30
   1  -8  -1   11.10    3.30
   1   8   0  189.98    7.40
  -1   8   0  190.38    8.50
  -1   8   0  197.28    8.40
   1   8   0  194.88    7.60
   1  -8   0  186.88    8.80
  -1  -8   0  183.58    8.20
   1  -8   0  184.78    8.90
   1   8   1   28.30    3.00
   1   8   1   29.80    3.30
  -1   8  -1   30.80    4.30
  -1   8  -1   28.70    4.00
   1  -8   1   25.10    4.30
  -1  -8  -1   32.90    3.70
  -1  -8  -1   22.60    3.00
  -1   8  -2  558.24   19.20
   1   8   2  569.74   18.40
   1   8   2  564.04   18.50
  -1   8  -2  528.95   19.40
  -1  -8  -2  578.94   18.90
   1  -8   2  551.84   19.80
  -1  -8  -2  533.95   18.70
   1  -8   2  551.24   19.80
  -1   8  -3   11.90    4.00
   1   8   3   14.00    3.40
   1   8   3   14.50    3.60
   1  -8   3   12.30    4.30
  -1  -8  -3   15.90    3.40
  -1  -8  -3   16.60    3.50
   1  -8   3   18.00    4.70
  -1   8  -4   80.89    8.00
  -1   8  -4   98.49    8.10
   1   8   4  101.39    7.00
   1   8   4  100.79    7.70
   1  -8   4  113.49    9.20
   1  -8   4   92.29    8.80
  -1  -8  -4  105.29    7.30
  -1  -8  -4  103.49    7.70
  -1   8  -5   12.30    4.50
   1   8   5   11.20    3.80
   1   8   5    5.30    4.40
  -1   8  -5    1.90    4.80
   1  -8   5    4.50    6.00
  -1  -8  -5    2.70    5.10
   1  -8   5   10.30    5.40
  -1  -8  -5   11.00    5.80
   1   8   6   45.80    5.10
  -1   8  -6   45.60    6.40
  -1   8  -6   45.70    7.10
   1   8   6   48.60    7.00
   1  -8   6   28.40    9.00
  -1  -8  -6   41.80    6.90
  -1  -8  -6   59.59    6.20
   1  -8   6   49.60    8.30
   1   8   7   -1.90    6.90
   1   8   7   12.20    4.50
  -1   8  -7    7.90    6.40
  -1   8  -7    3.60    6.90
  -1  -8  -7    2.20    5.30
   1  -8   7   13.70    8.20
  -1  -8  -7    3.50    7.00
   1  -8   7    6.40    8.10
  -1   8  -8   30.80    9.30
   1   8   8   28.30    5.60
   1   8   8   35.40   12.50
  -1   8  -8   15.20    7.30
   1  -8   8   41.60   11.20
   1  -8   8   26.60   11.40
  -1  -8  -8   24.40   10.70
  -1  -8  -8   28.40    7.70
  -1   9   7   14.20    5.30
   1   9  -7   22.20    4.50
  -1   9   7   17.10    7.50
  -1  -9   7   26.80    9.10
   1  -9  -7   13.00    6.60
  -1  -9   7   40.50    8.20
   1  -9  -7   28.10    9.20
   1   9  -6   -4.10    3.80
  -1   9   6    7.60    4.70
   1   9  -6    2.10    5.80
   1  -9  -6   -2.80    4.40
  -1  -9   6    0.70    6.60
   1  -9  -6   -1.30    6.00
  -1  -9   6    4.20    5.50
  -1   9   5  111.99    8.50
   1   9  -5  121.99    9.20
   1   9  -5  121.99    7.90
  -1   9   5  117.49   10.00
   1  -9  -5  121.29   10.20
  -1  -9   5  125.79    9.60
   1  -9  -5  119.89    9.10
  -1  -9   5  115.39   11.10
  -1   9   4    0.00    4.20
  -1   9   4   -2.10    3.70
   1   9  -4   -2.20    3.60
   1   9  -4    0.60    4.20
  -1  -9   4   -1.80    4.70
   1  -9  -4   -1.20    3.70
   1  -9  -4    0.00    4.10
  -1  -9   4    3.60    4.60
   1   9  -3   99.69    6.80
  -1   9   3   97.49    7.60
  -1   9   3  101.39    7.10
   1   9  -3   99.69    7.10
  -1  -9   3  109.19    7.60
  -1  -9   3  101.99    8.40
   1  -9  -3  116.59    7.90
   1  -9  -3   99.89    8.40
   1   9  -2    7.00    3.30
  -1   9   2   10.70    3.60
  -1   9   2   14.40    3.40
  -1  -9   2    7.20    3.80
   1  -9  -2    5.30    3.30
  -1  -9   2    7.60    3.60
   1  -9  -2    6.80    3.90
  -1   9   1  422.76   15.20
   1   9  -1  420.66   14.30
   1   9  -1  407.26   14.40
  -1   9   1  404.56   14.80
  -1  -9   1  409.36   15.10
  -1  -9   1  411.56   15.10
   1  -9  -1  408.96   15.60
   1  -9  -1  406.86   15.30
   1   9   0   38.70    3.70
  -1   9   0   31.70    4.20
  -1   9   0   36.30    4.50
   1   9   0   35.30    3.40
  -1  -9   0   38.40    4.30
   1  -9   0   34.70    5.10
   1  -9   0   31.00    4.20
  -1  -9   0   35.40    4.10
  -1   9  -1  895.91   28.20
  -1   9  -1  850.11   28.00
   1   9   1  838.62   27.10
   1   9   1  850.41   27.30
  -1  -9  -1  859.11   27.80
   1  -9   1  863.41   28.60
  -1  -9  -1  844.52   27.80
   1  -9   1  776.62   28.70
  -1   9  -2   -4.50    3.70
   1   9   2   -0.20    2.90
  -1   9  -2    0.30    3.30
   1   9   2    2.40    2.90
  -1  -9  -2    0.50    3.50
   1  -9   2    3.50    4.30
   1  -9   2    5.40    4.40
  -1  -9  -2   -0.10    3.10
   1   9   3  146.29    7.50
  -1   9  -3  129.89    9.00
   1   9   3  129.39    7.70
  -1   9  -3  143.79    9.00
  -1  -9  -3  146.39    8.30
  -1  -9  -3  141.89    7.90
   1  -9   3  134.59   10.20
   1  -9   3  157.38   10.10
   1   9   4   27.40    4.80
  -1   9  -4   36.90    5.20
   1   9   4   30.50    4.50
   1  -9   4   34.60    6.30
  -1  -9  -4   34.40    6.20
  -1  -9  -4   31.00    5.20
   1  -9   4   34.00    5.90
   1   9   5  207.18    9.90
   1   9   5  200.08   11.40
  -1   9  -5  203.48   11.90
  -1   9  -5  198.68   10.90
  -1  -9  -5  192.78   13.40
   1  -9   5  200.58   13.40
  -1  -9  -5  217.38   10.80
  -1   9  -6    2.20    5.20
  -1   9  -6   10.20    6.60
   1   9   6    3.60    6.60
   1   9   6    6.10    3.70
  -1  -9  -6    6.70    6.30
   1  -9   6   18.90    8.20
   1  -9   6   13.10    6.70
  -1  -9  -6    4.60    4.90
   1   9   7   20.20    4.70
  -1   9  -7   21.50    8.50
  -1   9  -7   23.70    6.30
   1   9   7   10.60    8.30
  -1  -9  -7   22.50    6.30
   1  -9   7    9.90    9.80
  -1  -9  -7   14.20    8.00
   1  -9   7   17.70    9.30
  -1  10   7   -6.60    5.00
   1  10  -7    6.20    8.60
   1  10  -7    4.70    4.20
  -1  10   7    8.30   10.00
   1 -10  -7    3.40    6.90
  -1 -10   7   -5.70    7.10
   1 -10  -7    0.30    8.90
  -1 -10   7   -2.50    9.60
  -1  10   6   74.09    8.40
   1  10  -6   69.19    7.80
  -1  10   6  100.89    8.40
   1  10  -6   60.99    7.20
  -1 -10   6   91.59   10.90
   1 -10  -6   81.89    9.10
   1 -10  -6  112.39    9.90
  -1 -10   6   62.99    9.40
   1  10  -5    5.00    5.40
  -1  10   5   10.10    5.60
  -1  10   5   14.40    4.10
   1  10  -5    9.90    3.70
   1 -10  -5    9.60    5.80
  -1 -10   5    4.30    6.70
  -1 -10   5    1.70    5.00
   1 -10  -5   11.50    4.70
  -1  10   4   45.80    5.20
  -1  10   4   34.60    5.80
   1  10  -4   34.80    5.40
   1  10  -4   35.50    4.40
   1 -10  -4   33.30    5.50
  -1 -10   4   36.00    5.70
  -1 -10   4   41.00    6.30
   1 -10  -4   42.40    5.70
   1  10  -3   -2.70    4.50
  -1  10   3    1.20    3.50
  -1  10   3    1.90    4.00
   1  10  -3    1.90    3.60
  -1 -10   3   -1.00    5.00
   1 -10  -3   -6.30    4.10
  -1 -10   3   -0.90    4.10
  -1  10   2  457.55   16.50
   1  10  -2  442.46   15.80
  -1  10   2  435.16   16.50
   1 -10  -2  442.86   17.00
   1 -10  -2  473.35   17.30
  -1 -10   2  427.56   16.70
  -1 -10   2  445.26   17.00
  -1  10   1   28.30    4.30
   1  10  -1   37.30    3.90
   1  10  -1   35.30    3.90
  -1  10   1   43.10    5.00
  -1 -10   1   29.00    4.90
   1 -10  -1   36.00    5.20
  -1 -10   1   34.50    4.80
   1 -10  -1   27.60    4.40
   1  10   0  167.58    7.20
  -1  10   0  155.88    8.10
  -1  10   0  162.08    8.50
   1  10   0  158.48    7.20
  -1 -10   0  152.48    8.40
  -1 -10   0  152.28    8.40
   1 -10   0  154.58    9.10
   1 -10   0  140.59    9.00
   1  10   1    7.50    3.00
   1  10   1    7.80    2.80
  -1  10  -1    5.70    3.80
  -1  10  -1    3.50    3.80
  -1 -10  -1    6.00    3.90
   1 -10   1    0.90    4.10
   1 -10   1    2.80    4.70
  -1 -10  -1   10.40    3.70
  -1  10  -2  581.24   20.70
  -1  10  -2  571.64   20.60
   1  10   2  575.84   19.50
   1  10   2  560.24   19.60
  -1 -10  -2  576.74   20.40
   1 -10   2  588.64   21.40
  -1 -10  -2  597.64   20.30
   1  10   3   49.80    5.40
  -1  10  -3   59.19    7.60
   1  10   3   58.99    5.20
  -1  10  -3   51.09    6.00
   1 -10   3   52.39    6.80
   1 -10   3   62.89    7.30
  -1 -10  -3   57.89    5.70
   1  10   4  142.49    8.00
  -1  10  -4  135.29   10.30
   1  10   4  145.09    9.30
  -1  10  -4  126.09    8.80
  -1 -10  -4  146.99    9.70
   1 -10   4  136.19   12.30
  -1 -10  -4  141.79    8.50
   1 -10   4  141.89   11.30
  -1  10  -5    0.30    3.90
   1  10   5    1.50    5.80
   1  10   5    3.50    3.50
  -1 -10  -5   18.80    4.20
   1 -10   5   -7.80    7.30
  -1 -10  -5    5.40    5.40
   1 -10   5   10.80    6.20
   1  10   6   45.40    8.10
  -1  10  -6   31.30    7.20
   1  10   6   32.40    4.70
  -1  10  -6   23.00    5.60
   1 -10   6   39.90    9.80
  -1 -10  -6   37.50    7.80
  -1 -10  -6   45.30    6.00
   1 -10   6   41.60    8.30
  -1  10  -7    2.60    8.20
   1  10   7    9.90    8.90
  -1  10  -7   10.90    6.00
   1  10   7   18.70    4.80
  -1 -10  -7   -5.60    8.70
   1 -10   7   -1.90   11.30
  -1 -10  -7   13.30    6.00
   1 -10   7   -4.30    9.80
  -1  11   7   -4.80   10.50
  -1  11   7    8.40    5.60
   1  11  -7   12.60    9.60
   1  11  -7    7.50    5.10
   1 -11  -7    4.30    9.30
   1 -11  -7   18.40    8.00
  -1 -11   7    9.00    8.40
  -1 -11   7    7.10   12.00
  -1  11   6    8.00    7.40
  -1  11   6   -2.00    4.10
   1  11  -6    2.90    3.80
   1  11  -6   -2.50    6.80
  -1 -11   6    0.20    9.30
   1 -11  -6   -0.20    5.40
  -1 -11   6  -11.70    6.10
   1 -11  -6   -0.60    7.80
   1  11  -5  110.09    7.30
   1  11  -5   89.29    8.30
  -1  11   5  107.99   11.30
  -1  11   5  106.79    8.10
   1 -11  -5  111.39    9.20
   1 -11  -5  104.39   11.90
  -1 -11   5   93.79    9.80
   1  11  -4    3.90    5.20
  -1  11   4    5.30    3.80
  -1  11   4    9.00    5.20
   1  11  -4   -0.60    3.10
   1 -11  -4   13.40    4.10
  -1 -11   4   11.80    4.90
  -1 -11   4   -3.00    6.10
   1 -11  -4    0.80    5.60
  -1  11   3   84.19    8.40
   1  11  -3   77.59    7.80
   1  11  -3   81.89    6.00
  -1  11   3   78.29    6.90
   1 -11  -3   74.59    8.20
  -1 -11   3   85.99    7.70
   1 -11  -3   82.99    7.90
  -1 -11   3   83.89    8.20
  -1  11   2   -1.40    4.10
   1  11  -2    0.10    3.50
  -1  11   2    1.80    3.60
   1 -11  -2   -8.90    5.70
   1 -11  -2    4.70    5.00
  -1 -11   2    3.60    4.50
  -1 -11   2   -1.20    4.60
  -1  11   1   53.19    5.20
   1  11  -1   47.80    4.40
  -1  11   1   43.20    5.60
   1  11  -1   48.80    4.20
  -1 -11   1   51.69    5.70
   1 -11  -1   46.80    5.50
   1 -11  -1   44.90    5.60
  -1 -11   1   43.40    5.20
   1  11   0   13.20    3.20
   1  11   0    5.60    3.20
  -1  11   0    8.00    3.50
  -1  11   0    8.00    4.00
   1 -11   0   10.50    4.50
  -1 -11   0    9.50    3.90
  -1 -11   0    8.70    4.40
   1 -11   0    7.40    4.30
  -1  11  -1  152.18    8.90
   1  11   1  155.48    7.40
   1  11   1  135.19    7.10
  -1  11  -1  142.49   10.50
   1 -11   1  143.19    9.70
  -1 -11  -1  142.69    8.90
  -1 -11  -1  124.79   10.70
   1 -11   1  143.19   10.10
  -1  11  -2   93.49    7.60
  -1  11  -2   82.69    8.60
   1  11   2   91.79    6.30
   1  11   2   89.69    6.60
  -1 -11  -2  107.19    8.30
  -1 -11  -2   79.69    7.20
   1 -11   2   73.69    9.20
   1 -11   2   73.69   10.20
  -1  11  -3   -4.10    4.70
   1  11   3   -2.10    4.00
  -1  11  -3   -1.00    3.90
   1  11   3    0.20    3.10
  -1 -11  -3    6.50    3.60
   1 -11   3    4.50    4.90
   1 -11   3    5.60    5.80
  -1 -11  -3    5.20    4.40
   1  11   4    2.70    4.80
  -1  11  -4    6.90    5.70
   1  11   4    1.20    3.40
  -1  11  -4   -9.10    3.40
   1 -11   4    4.40    5.40
  -1 -11  -4    3.50    5.30
  -1 -11  -4   -0.80    3.60
   1 -11   4   -3.20    7.20
   1  11   5   77.89    7.10
  -1  11  -5   80.39    7.50
  -1  11  -5   81.89    8.80
   1  11   5   74.69    7.70
  -1 -11  -5   70.39    7.80
   1 -11   5   82.29    8.80
   1 -11   5   93.89   11.10
  -1 -11  -5   94.49    8.20
   1  11   6   16.40    4.10
   1  11   6   12.20    7.50
   1 -11   6   -5.30   10.30
   1 -11   6    9.60    7.60
  -1 -11  -6   13.00    5.20
   1  12  -6   65.49    9.40
   1  12  -6   79.09    7.20
  -1  12   6   72.49    9.90
  -1  12   6   73.49    8.10
  -1 -12   6   49.10    7.20
  -1 -12   6   50.89   11.60
   1 -12  -6   66.39   10.80
   1 -12  -6   63.89    7.50
   1  12  -5   -0.30    3.60
  -1  12   5    1.90    3.70
   1  12  -5   -0.50    6.40
  -1  12   5    6.40    6.80
  -1 -12   5   11.50    5.70
   1 -12  -5   -0.60    8.50
  -1 -12   5   -1.10    8.40
   1 -12  -5    6.80    5.20
   1  12  -4   18.80    5.90
  -1  12   4   15.10    3.80
  -1  12   4   17.80    6.20
   1  12  -4   10.90    3.60
  -1 -12   4    4.10    7.70
   1 -12  -4   21.30    4.80
  -1 -12   4   12.10    5.20
  -1  12   3    4.40    3.80
  -1  12   3    3.50    5.10
   1  12  -3    3.20    2.70
   1  12  -3    0.50    4.60
  -1 -12   3   13.60    4.50
  -1 -12   3    0.60    6.50
   1 -12  -3   -0.90    4.10
   1 -12  -3    5.70    6.20
  -1  12   2  193.68    9.80
  -1  12   2  152.18   10.10
   1  12  -2  154.58    7.50
   1  12  -2  163.98    9.20
  -1 -12   2  167.78   10.00
   1 -12  -2  167.18   10.00
   1 -12  -2  170.18   11.30
  -1 -12   2  148.59   11.30
  -1  12   1   -2.70    4.40
   1  12  -1    0.70    2.90
   1  12  -1   -0.10    3.50
  -1  12   1    1.20    3.10
   1 -12  -1   -2.70    4.30
   1 -12  -1    2.90    5.20
  -1 -12   1    2.80    4.10
  -1 -12   1    0.60    4.90
   1  12   0    1.20    2.80
  -1  12   0    2.00    4.50
  -1  12   0    1.10    3.20
   1  12   0   -0.90    3.20
   1 -12   0    9.50    5.20
   1 -12   0    2.70    4.10
  -1 -12   0   -0.50    3.70
  -1 -12   0    6.70    4.60
  -1  12  -1   12.90    4.00
   1  12   1   12.90    3.50
   1  12   1   15.20    3.10
  -1  12  -1    9.80    4.70
  -1 -12  -1   12.00    5.20
  -1 -12  -1    5.60    4.30
   1 -12   1    9.90    4.70
   1 -12   1   12.60    5.30
  -1  12  -2    7.00    4.00
   1  12   2   12.90    3.80
  -1  12  -2   12.70    5.30
   1  12   2   10.10    3.10
   1 -12   2   13.80    6.20
  -1 -12  -2    1.30    3.80
  -1 -12  -2   19.00    5.40
   1 -12   2    3.70    5.00
  -1  12  -3    3.60    6.00
   1  12   3    2.00    3.20
  -1  12  -3   -5.10    3.80
   1  12   3    7.70    4.50
  -1 -12  -3    7.00    3.60
  -1 -12  -3    2.40    5.30
   1 -12   3    5.90    5.30
   1 -12   3    7.40    7.10
  -1  12  -4   10.30    3.90
  -1  12  -4   14.30    6.30
   1  12   4   14.00    3.50
   1  12   4    9.00    5.70
   1 -12   4   19.40    8.00
  -1 -12  -4   11.30    6.10
  -1 -12  -4   25.80    4.70
   1 -12   4   15.50    8.60
  -1  12  -5    8.50    8.30
   1  12   5   -3.90    6.50
  -1  12  -5    3.90    4.50
   1 -12   5    9.40    6.90
  -1 -12  -5   13.80    4.50
   1 -12   5    2.80    9.70
  -1 -12  -5   -2.90    7.40
   1  12   6   -0.70    4.00
  -1  12  -6   17.60    5.70
   1  12   6    7.40    8.50
  -1  12  -6   10.30    8.60
  -1 -12  -6   11.50    8.30
   1 -12   6   -4.20   12.20
  -1 -12  -6   14.60    5.60
   1 -12   6   27.00    9.70
   1  13  -5   69.09    9.20
  -1  13   5   57.89    9.40
  -1  13   5   49.70    5.30
  -1 -13   5   56.29    8.00
  -1 -13   5   56.29   11.00
   1 -13  -5   56.19    6.60
   1 -13  -5   74.39   11.60
   1  13  -4   -2.90    3.20
   1  13  -4   -6.90    6.10
  -1  13   4    4.20    3.80
  -1  13   4    6.50    6.10
  -1 -13   4   15.90    6.00
  -1 -13   4   -2.40    8.50
   1 -13  -4   -4.10    7.60
   1 -13  -4    7.40    5.20
   1  13  -3   79.39    7.00
   1  13  -3   75.69    5.60
  -1  13   3   77.09    7.50
  -1  13   3   71.79    7.50
  -1 -13   3   82.69    9.60
   1 -13  -3   75.09    8.90
  -1 -13   3   62.99    6.90
   1 -13  -3   88.79    8.90
   1  13  -2    3.50    4.40
  -1  13   2   -4.00    3.70
  -1  13   2   -6.50    5.10
   1  13  -2   -7.10    2.50
   1 -13  -2  -12.40    6.00
  -1 -13   2   -3.30    6.00
  -1 -13   2    3.40    4.50
   1 -13  -2   -5.70    4.00
   1  13  -1   29.80    4.00
   1  13  -1   29.20    4.50
  -1  13   1   27.50    5.80
  -1  13   1   35.30    4.90
  -1 -13   1   24.10    5.00
  -1 -13   1   32.20    6.40
   1 -13  -1   26.40    6.20
   1 -13  -1   23.60    5.60
  -1  13   0    3.70    4.80
   1  13   0    5.00    3.00
   1  13   0    5.10    3.80
  -1  13   0    0.90    3.20
  -1 -13   0    1.00    4.90
  -1 -13   0    7.20    4.10
   1 -13   0    1.10    4.20
   1 -13   0    8.10    6.20
  -1  13  -1  100.09    9.30
   1  13   1   89.49    7.00
  -1  13  -1   71.99    7.00
   1  13   1   92.19    5.80
   1 -13   1   77.39    8.40
   1 -13   1   86.99    8.30
  -1 -13  -1   81.59    9.70
  -1 -13  -1   82.59    7.80
   1  13   2   14.90    4.30
  -1  13  -2    0.70    3.60
  -1  13  -2    3.00    5.70
   1  13   2    7.40    2.90
   1 -13   2    6.70    6.90
   1 -13   2    2.80    5.10
  -1 -13  -2   15.70    5.60
  -1 -13  -2    2.60    3.90
  -1  13  -3    7.20    6.40
   1  13   3    7.70    3.40
   1  13   3   11.10    5.20
  -1 -13  -3   19.20    7.30
  -1 -13  -3    7.80    3.80
   1 -13   3   15.70    6.10
  -1  13  -4    4.90    3.80
   1  13   4    4.40    5.90
  -1  13  -4  -10.30    7.10
   1  13   4    0.10    3.40
  -1 -13  -4   -3.60    6.50
   1 -13   4   17.50    6.70
   1 -13   4   -8.60    9.10
  -1 -13  -4    1.90    4.00
  -1  13  -5   64.89    9.60
  -1  13  -5   81.59    7.80
   1  13   5   72.19    8.60
   1  13   5   71.79    7.20
  -1 -13  -5   65.89    9.90
   1 -13   5   86.99   13.20
  -1 -13  -5   76.79    8.40
   1  14  -4    9.60    3.70
   1  14  -4    4.60    6.70
  -1  14   4    9.10    4.40
  -1  14   4   13.40    7.30
   1 -14  -4   13.00    8.80
   1 -14  -4   20.00    5.20
  -1 -14   4   11.40    5.90
  -1 -14   4   -1.10   10.00
   1  14  -3   -2.30    5.70
  -1  14   3   -0.20    6.30
   1  14  -3   -4.90    2.80
  -1  14   3    9.50    4.50
  -1 -14   3   -1.00    8.80
   1 -14  -3    8.80    8.10
   1 -14  -3  -13.80    4.80
  -1 -14   3    0.70    5.00
   1  14  -2  123.69    9.30
  -1  14   2  134.29   11.40
  -1  14   2  137.99    8.20
   1  14  -2  122.09    6.50
  -1 -14   2  130.49   13.00
   1 -14  -2  134.49   13.30
   1 -14  -2  142.59    9.60
  -1 -14   2  141.29    9.20
   1  14  -1   -2.60    4.20
  -1  14   1   -1.50    5.30
  -1  14   1   -2.30    3.20
  -1 -14   1    2.80    5.90
  -1 -14   1   -7.10    3.80
   1 -14  -1    4.40    4.40
   1 -14  -1    3.30    7.00
   1  14   0   30.80    3.70
  -1  14   0   26.30    4.30
   1  14   0   27.50    4.60
  -1  14   0   34.20    6.10
  -1 -14   0   26.90    4.70
   1 -14   0   40.70    5.80
   1 -14   0   32.40    7.40
  -1 -14   0   31.10    6.70
   1  14   1    0.30    4.00
  -1  14  -1   -5.60    5.50
   1  14   1   -3.90    2.80
  -1  14  -1    0.30    3.60
   1 -14   1   -7.60    6.50
   1 -14   1   -3.80    4.30
  -1 -14  -1    3.40    6.00
  -1 -14  -1    1.50    4.10
  -1  14  -2   47.90    5.50
   1  14   2   67.59    5.50
   1  14   2   69.99    7.80
  -1  14  -2   63.29    7.70
   1 -14   2   61.89    7.30
  -1 -14  -2   57.59    8.10
   1 -14   2   68.09    9.20
  -1 -14  -2   67.79    7.50
  -1  14  -3   11.10    7.40
   1  14   3    3.60    5.50
   1  14   3    3.40    3.30
  -1 -14  -3   15.60    4.40
   1 -14   3    1.90    6.50
   1 -14   3  -12.10    8.70
  -1 -14  -3    3.50    8.00
   1  14   4   62.39    7.20
   1  14   4   46.30    7.40
  -1  14  -4   49.80    9.40
  -1  14  -4   39.00    4.50
   1 -14   4   36.90   12.00
   1 -14   4   50.79    8.50
  -1 -14  -4   40.70    9.10
  -1 -14  -4   49.20    6.00
  -1  15   3   29.00    5.00
  -1  15   3   16.40    7.40
   1  15  -3   31.10    6.70
   1 -15  -3   24.50   10.30
   1 -15  -3   18.30    5.30
  -1 -15   3   36.50   11.10
  -1 -15   3   30.60    6.10
  -1  15   2    1.90    3.40
   1  15  -2    1.70    2.80
  -1  15   2    4.80    6.50
   1  15  -2    3.10    5.30
  -1 -15   2    3.30    7.80
   1 -15  -2    1.90    8.80
   1 -15  -2    2.00    5.10
  -1 -15   2    5.60    4.20
  -1  15   1   34.40    6.90
   1  15  -1   38.70    5.30
   1  15  -1   27.10    3.20
  -1  15   1   35.60    4.40
   1 -15  -1   36.90    8.50
  -1 -15   1   19.90    4.90
   1 -15  -1   31.90    5.80
  -1 -15   1   39.60    7.90
   1  15   0    1.10    4.20
   1  15   0   -6.60    3.10
  -1  15   0   -0.50    6.30
  -1  15   0    3.30    3.80
  -1 -15   0    6.30    4.20
  -1 -15   0   -4.10    6.60
   1 -15   0   -1.30    7.70
   1  15   1   70.89    7.60
  -1  15  -1   77.99    8.40
   1  15   1   74.59    5.70
  -1  15  -1   92.99    7.10
   1 -15   1   83.79    8.70
  -1 -15  -1   93.09    7.80
  -1 -15  -1   72.29    8.80
   1 -15   1   76.39    9.70
   1  15   2    1.60    3.10
   1  15   2   -3.00    5.00
  -1  15  -2    3.10    4.10
  -1  15  -2    7.20    7.00
   1 -15   2    4.60    5.10
  -1 -15  -2   10.30    4.70
  -1 -15  -2    5.70    8.10
   1 -15   2    4.10    8.80
  -1  15  -3   19.50    8.30
  -1  15  -3    8.20    3.60
   1  15   3   10.10    3.40
   1  15   3   17.40    6.30
   1 -15   3   -2.10    6.00
  -1 -15  -3    6.50    4.50
   1 -15   3    6.50   11.20
  -1 -15  -3   22.60    9.40
   1  16  -1    0.30    2.80
  -1  16   1   14.60    3.90
   1 -16  -1   -7.30    5.00
  -1 -16   1   -3.30    4.10
  -1 -16   1    9.30    8.50
   1  16   0   19.90    4.80
  -1  16   0   25.90    7.50
  -1  16   0   17.20    4.10
   1 -16   0   15.90    9.30
  -1 -16   0   24.00    5.00
   1 -16   0   40.10    5.60
  -1 -16   0   16.30    8.10
   1  16   1    1.30    3.30
  -1  16  -1    3.50    3.70
   2   0  -9   -2.10    8.20
  -2   0   9   -8.30    8.60
  -2   0   9   13.20    8.30
   2   0  -9    0.40    7.00
  -2   0   8   78.39    8.00
   2   0  -8   79.79    8.20
   2   0  -8  103.09   10.80
  -2   0   8   93.59    9.70
   2   0  -7    6.20    4.80
  -2   0   7    0.90    5.60
   2   0  -7   -4.30    5.80
  -2   0   7    6.00    4.60
  -2   0   6   57.19    6.70
   2   0  -6   55.39    5.60
  -2   0   6   63.49    6.90
   2   0  -6   50.09    5.70
   2   0  -5    1.10    3.20
  -2   0   5   -1.70    3.20
   2   0  -5   -1.10    2.30
  -2   0   5   -1.40    2.40
  -2   0   4  845.82   27.30
   2   0  -4  844.92   27.30
  -2   0   4  826.32   27.20
  -2   0   3    2.90    2.70
   2   0  -3    1.20    1.80
  -2   0   3    4.50    2.20
   2   0  -3    3.20    2.00
   2   0  -2  427.96   14.10
   2   0  -2  438.16   14.20
  -2   0   2  432.56   14.20
  -2   0   2  438.96   14.20
  -2   0   1    0.60    0.90
   2   0  -1    0.70    1.10
  -2   0   0 4246.18  135.89
   2   0   0 4582.04  135.99
   2   0   1    0.90    1.30
  -2   0  -1    0.60    1.70
  -2   0  -1    0.40    1.20
  -2   0  -2   94.99    4.60
   2   0   2   87.69    4.40
   2   0   2   90.89    4.60
   2   0   3    4.70    2.50
   2   0   3    2.80    2.40
  -2   0  -3    2.20    2.00
  -2   0  -3    3.40    2.50
   2   0   4 1043.40   33.30
  -2   0  -4 1032.20   33.30
  -2   0  -4 1030.60   33.40
  -2   0  -5    1.70    3.10
   2   0   5   -1.90    3.10
  -2   0  -5    2.50    3.40
   2   0   5    2.00    4.10
   2   0   6  207.08   11.20
  -2   0  -6  220.28   11.40
   2   0   6  226.08   12.40
  -2   0  -6  216.98   11.10
  -2   0  -7   -2.80    5.00
   2   0   7   -3.00    6.50
  -2   0  -7    3.30    5.80
   2   0   7   -0.20    5.30
   2   0   8   14.80    9.70
   2   0   8    5.00    6.80
  -2   0  -8   12.80    7.20
  -2   0  -8   12.20    7.10
  -2   0  -9   11.70    9.30
   2   0   9    4.40    9.20
   2   0   9   14.70   13.50
  -2   0  -9    3.10    9.30
  -2   1   9   13.00   10.30
   2   1  -9   22.30    8.30
  -2   1   9   31.80   12.80
   2   1  -9   15.40    7.10
   2  -1  -9    4.70    8.50
   2  -1  -9    5.30    8.40
  -2  -1   9   18.30    9.50
  -2   1   8   12.50    8.90
  -2   1   8    6.70    7.00
   2   1  -8    2.70    6.60
   2   1  -8   11.00    6.00
  -2  -1   8    5.00    5.60
  -2  -1   8    8.10    7.50
   2  -1  -8    8.60    6.30
   2  -1  -8   -4.30    6.00
  -2   1   7  151.08   10.50
   2   1  -7  161.98   10.80
  -2   1   7  171.08   10.90
   2   1  -7  147.49   10.00
   2  -1  -7  162.78   10.70
   2  -1  -7  158.28   10.40
  -2  -1   7  152.28   11.10
  -2  -1   7  168.08   10.80
  -2   1   6    9.40    3.70
   2   1  -6    6.80    3.90
  -2   1   6   12.20    5.10
   2   1  -6    8.80    5.90
  -2  -1   6    6.10    3.50
  -2  -1   6   10.40    4.70
   2  -1  -6    8.20    3.90
   2  -1  -6    5.70    4.00
  -2   1   5   93.79    6.90
  -2   1   5   93.59    6.70
   2   1  -5   91.79    6.60
   2   1  -5   96.19    6.60
   2  -1  -5  101.19    6.80
   2  -1  -5   91.49    6.70
  -2  -1   5   95.39    7.00
  -2  -1   5   92.79    6.50
  -2   1   4   46.00    4.60
   2   1  -4   56.19    4.20
   2   1  -4   38.40    4.30
  -2   1   4   45.70    4.50
   2  -1  -4   47.00    4.60
  -2  -1   4   41.00    4.90
   2  -1  -4   48.90    4.80
  -2  -1   4   35.10    4.20
   2   1  -3  713.43   23.30
   2   1  -3  743.23   23.40
  -2   1   3  706.43   23.40
  -2   1   3  737.33   23.50
   2  -1  -3  706.23   23.40
  -2  -1   3  757.92   23.40
   2  -1  -3  729.43   23.40
  -2  -1   3  721.83   23.40
   2   1  -2  463.85   14.40
  -2   1   2  440.36   14.60
  -2  -1   2  400.86   14.80
   2  -1  -2  458.05   14.60
   2  -1  -2  439.86   14.50
  -2  -1   2  453.95   14.40
  -2   1   1  681.73   21.40
  -2   1   1  681.33   21.40
   2   1  -1  674.43   21.10
   2   1  -1  677.43   21.10
  -2  -1   1  685.73   21.10
   2  -1  -1  688.93   21.40
  -2  -1   1  670.93   21.10
  -2   1   0   89.89    4.00
   2   1   0   88.99    3.00
   2   1   0   91.59    3.00
  -2   1   0   83.09    3.60
   2  -1   0   87.19    3.80
   2  -1   0   84.89    3.60
  -2  -1   0   90.39    3.00
  -2  -1   0   90.29    3.10
   2   1   1  190.68    6.50
   2   1   1  201.98    6.80
  -2  -1  -1  194.18    6.60
  -2  -1  -1  191.28    6.70
   2  -1   1  194.58    6.90
  -2   1  -2  879.51   28.00
   2   1   2  896.61   27.80
  -2   1  -2  872.01   28.10
   2  -1   2  847.72   28.10
  -2  -1  -2  915.01   27.90
  -2  -1  -2  887.91   27.90
   2  -1   2  895.31   28.00
   2   1   3 2012.90   65.29
  -2   1  -3 2025.50   65.39
   2   1   3 2040.40   65.19
  -2   1  -3 2059.59   65.39
  -2  -1  -3 2035.20   65.29
  -2  -1  -3 2080.29   65.29
   2  -1   3 2487.15   65.99
  -2   1  -4  387.96   14.30
   2   1   4  400.06   14.20
   2   1   4  400.86   14.40
  -2   1  -4  384.06   14.30
  -2  -1  -4  413.56   14.40
   2  -1   4  397.76   14.60
  -2  -1  -4  395.46   14.30
   2   1   5   26.60    4.40
   2   1   5   26.30    5.00
  -2   1  -5   17.40    3.80
  -2   1  -5   24.10    4.30
   2  -1   5   25.40    4.80
  -2  -1  -5   25.20    4.70
  -2  -1  -5   27.30    4.40
   2  -1   5   25.10    4.20
  -2   1  -6   53.39    6.30
   2   1   6   56.09    6.70
  -2   1  -6   54.29    7.10
   2   1   6   55.19    6.10
  -2  -1  -6   61.89    6.50
   2  -1   6   49.30    5.90
   2  -1   6   49.00    7.00
  -2  -1  -6   58.99    6.70
  -2   1  -7  123.99   10.80
   2   1   7  127.19   12.10
   2   1   7  137.79   10.40
  -2   1  -7  123.89   11.00
  -2  -1  -7  137.69   11.10
   2  -1   7  127.49   12.50
   2  -1   7  125.79   11.00
  -2   1  -8   12.10    7.60
  -2   1  -8    3.10    6.90
   2   1   8    4.30    6.50
   2   1   8   -3.10    8.80
   2  -1   8    5.20    7.30
  -2  -1  -8  -11.00    5.10
  -2  -1  -8   10.40    7.30
   2  -1   8    4.00   10.80
   2   1   9   22.80    9.20
   2   1   9   -4.80   12.70
  -2   1  -9   19.10   13.20
  -2   1  -9   22.60   10.80
  -2  -1  -9    4.60    9.50
  -2  -1  -9    4.60    8.50
   2  -1   9   12.00   10.20
   2  -1   9   18.00   12.40
  -2   2   9   17.10    8.30
   2   2  -9   21.10    8.40
   2   2  -9   18.00    7.90
  -2   2   9   17.50    9.20
   2  -2  -9    4.40    7.40
  -2  -2   9    5.10    9.40
   2  -2  -9    8.20    8.70
  -2  -2   9   18.10   10.90
  -2   2   8   96.29    9.60
  -2   2   8  110.19   12.10
   2   2  -8   81.19    8.40
   2   2  -8   99.89    9.60
   2  -2  -8  107.29   11.90
  -2  -2   8   98.39    9.90
   2  -2  -8   96.19   11.20
  -2   2   7   15.10    5.80
   2   2  -7   15.00    5.10
   2   2  -7   17.80    5.40
  -2   2   7   16.40    5.50
  -2  -2   7   11.60    6.50
   2  -2  -7    5.70    8.80
   2  -2  -7    5.60    5.00
  -2  -2   7   14.80    4.90
   2   2  -6   26.10    4.50
   2   2  -6   32.30    4.80
  -2   2   6   28.80    5.10
  -2   2   6   18.20    4.30
  -2  -2   6   23.90    4.60
  -2  -2   6   32.10    5.40
   2  -2  -6   19.80    4.50
   2  -2  -6   26.00    5.30
  -2   2   5  123.29    8.70
   2   2  -5  105.19    6.90
   2   2  -5  100.19    7.00
  -2   2   5  101.49    7.30
  -2  -2   5   98.29    7.30
   2  -2  -5  122.69    8.80
   2  -2  -5   92.39    7.10
  -2  -2   5  118.09    7.90
   2   2  -4  967.60   31.40
  -2   2   4  994.60   31.60
  -2   2   4  999.30   31.60
   2   2  -4  967.60   31.40
  -2  -2   4  961.30   31.50
   2  -2  -4  978.40   31.60
   2  -2  -4  974.10   31.50
  -2  -2   4  998.00   31.50
   2   2  -3   -3.10    1.90
  -2   2   3   -1.40    2.10
  -2   2   3    4.20    3.00
   2  -2  -3    3.40    2.20
   2  -2  -3   -0.40    2.00
  -2  -2   3    1.40    1.70
  -2  -2   3   -0.40    1.80
   2   2  -2   63.79    3.60
   2   2  -2   65.89    3.40
  -2   2   2   59.99    4.00
  -2   2   2   59.59    4.00
  -2  -2   2   61.69    3.50
  -2  -2   2   61.49    3.60
   2   2  -1  187.78    6.20
  -2   2   1  188.08    7.00
  -2   2   1  191.58    7.00
   2   2  -1  193.28    6.20
  -2  -2   1  184.38    6.20
  -2  -2   1  188.48    6.20
  -2   2   0 2571.34   77.09
   2  -2   0 2433.46   76.99
  -2   2  -1  839.62   27.80
   2   2   1  856.21   27.20
  -2   2  -1  993.20   27.90
   2   2   1  856.41   27.10
   2  -2   1  824.22   27.80
  -2  -2  -1  872.61   27.20
  -2  -2  -1  888.01   27.20
  -2   2  -2  258.47    9.30
   2   2   2  261.17    9.10
   2   2   2  266.37    9.10
  -2   2  -2  264.77    9.70
  -2  -2  -2  259.57    9.00
  -2  -2  -2  260.77    9.00
   2  -2   2  244.98    9.60
   2  -2   2  249.97    9.30
  -2   2  -3   14.10    2.90
   2   2   3   11.90    2.60
  -2  -2  -3    6.10    1.90
   2  -2   3   17.60    3.00
  -2  -2  -3    9.70    2.50
   2  -2   3   23.10    4.00
  -2   2  -4  230.48    9.80
  -2   2  -4  232.78   10.00
   2   2   4  246.28    9.60
  -2  -2  -4  236.48    9.60
   2  -2   4  235.88   10.10
   2  -2   4  237.78    9.80
  -2  -2  -4  231.78    9.70
   2   2   5  236.38   11.10
   2   2   5  237.18   10.60
  -2   2  -5  230.48   11.20
  -2   2  -5  289.77   12.00
  -2  -2  -5  248.98   10.90
   2  -2   5  237.08   11.20
  -2  -2  -5  244.68   10.80
   2  -2   5  230.48   11.50
  -2   2  -6  144.39   10.20
   2   2   6  152.48   10.80
  -2   2  -6  149.49    9.60
   2   2   6  144.99    9.10
   2  -2   6  155.68   11.10
  -2  -2  -6  140.79    9.80
   2  -2   6  147.39   10.20
  -2  -2  -6  149.49    9.70
  -2   2  -7   -2.00    5.20
   2   2   7    6.80    6.30
  -2   2  -7    1.10    5.40
   2   2   7    2.60    7.00
   2  -2   7    8.40    5.00
  -2  -2  -7    5.30    5.90
  -2  -2  -7    1.00    4.90
   2  -2   7    6.70    6.80
   2   2   8   13.80    9.10
  -2   2  -8    2.40    7.10
   2   2   8   11.60    6.20
  -2   2  -8   13.90    8.00
  -2  -2  -8    4.90    7.50
   2  -2   8    8.10    8.10
  -2  -2  -8   15.40    5.40
   2  -2   8   14.00    9.20
  -2   2  -9    4.10    9.90
  -2   2  -9   21.00    9.80
   2   2   9   -8.20   12.90
   2   2   9   15.20    8.50
   2  -2   9    7.40   12.80
   2  -2   9   -5.30   10.60
  -2  -2  -9   -4.30    9.30
  -2  -2  -9    0.80    8.10
  -2   3   9   10.70    9.00
   2   3  -9    2.40    7.30
   2   3  -9   14.30    8.60
  -2   3   9   11.70    8.70
   2  -3  -9   26.60   13.00
  -2  -3   9   22.50   10.10
   2  -3  -9    9.70    9.00
  -2  -3   9   13.00   10.10
  -2   3   8    9.20    6.40
   2   3  -8    0.10    5.50
  -2   3   8   -0.80    6.20
   2   3  -8    2.10    5.00
   2  -3  -8   -1.00    6.30
   2  -3  -8    2.50    5.90
  -2  -3   8   14.20    7.60
  -2  -3   8   -1.30    7.10
   2   3  -7  129.69   10.00
   2   3  -7  136.29    9.20
  -2   3   7  138.79   10.30
  -2  -3   7  132.99   11.50
   2  -3  -7  131.69   10.40
  -2   3   6   18.70    6.80
   2   3  -6   12.10    4.40
  -2   3   6   12.80    5.80
   2   3  -6   13.80    4.00
  -2  -3   6   16.20    5.00
   2  -3  -6   12.60    4.50
  -2  -3   6   12.60    3.40
   2  -3  -6    5.80    4.30
  -2   3   5  257.37   11.30
  -2   3   5  257.47   11.10
   2   3  -5  261.17   10.80
   2   3  -5  250.07   10.80
   2  -3  -5  267.07   11.30
  -2  -3   5  259.37   11.10
   2  -3  -5  267.27   11.30
  -2  -3   5  257.77   12.20
   2   3  -4   34.00    3.50
  -2   3   4   36.50    3.80
  -2   3   4   35.90    3.90
   2   3  -4   34.70    3.40
   2  -3  -4   28.60    3.40
   2  -3  -4   39.30    4.00
  -2  -3   4   23.80    2.90
  -2  -3   4   31.30    3.40
  -2   3   3  166.78    7.10
   2   3  -3  165.48    6.70
  -2  -3   3  163.48    6.60
   2  -3  -3  165.68    7.10
  -2   3   2 1087.39   34.20
   2   3  -2 1107.19   33.70
  -2   3   2 1049.79   34.20
   2   3  -2 1103.69   33.80
  -2  -3   2 1075.99   33.80
  -2  -3   2 1084.89   33.80
   2   3  -1 2437.76   73.09
   2   3  -1 2428.86   73.19
  -2   3   1 2280.27   73.49
  -2  -3   1 2428.86   73.49
  -2  -3   1 2406.16   73.39
   2  -3  -1 2340.27   73.59
  -2   3   0  433.16   16.50
  -2   3   0  571.64   16.90
   2  -3   0  432.56   16.30
   2  -3   0  562.64   17.50
   2   3   1  327.47   10.40
  -2   3  -1  312.07   11.20
   2   3   1  329.77   10.40
  -2  -3  -1  324.07   10.50
  -2  -3  -1  332.67   10.50
   2  -3   1  322.87   11.20
   2  -3   1  322.57   11.80
   2   3   2   69.49    3.80
  -2   3  -2   80.89    5.40
  -2   3  -2   78.89    6.00
   2   3   2   65.99    3.70
  -2  -3  -2   66.89    3.80
   2  -3   2   65.89    4.90
   2  -3   2   60.29    4.50
  -2  -3  -2   68.09    3.80
   2   3   3  462.25   15.50
  -2   3  -3  474.45   16.10
   2   3   3  471.85   15.40
   2  -3   3  431.06   16.00
  -2  -3  -3  459.25   15.50
   2  -3   3  459.05   15.90
  -2   3  -4    3.20    3.00
   2   3   4    4.30    2.90
  -2   3  -4    6.10    3.40
  -2  -3  -4    3.60    2.90
   2  -3   4    3.20    4.30
   2  -3   4    6.10    3.20
  -2  -3  -4    1.60    3.10
  -2   3  -5  108.29    8.10
   2   3   5  113.09    7.70
  -2   3  -5  140.09   10.30
  -2  -3  -5  127.79    7.80
  -2  -3  -5  123.49    8.10
   2  -3   5  120.99    9.00
   2   3   6    8.00    4.10
  -2   3  -6   23.60    8.90
   2   3   6   10.60    5.60
  -2   3  -6   11.10    4.60
   2  -3   6   16.70    5.50
   2  -3   6    4.30    4.00
  -2  -3  -6   12.00    4.20
  -2  -3  -6   11.60    5.00
  -2   3  -7  128.99   13.30
   2   3   7  126.79    9.60
  -2   3  -7  116.79   11.10
   2   3   7  136.29   12.30
  -2  -3  -7  123.69   10.40
   2  -3   7  135.49   12.70
   2  -3   7  116.99   11.70
  -2  -3  -7   99.89   11.10
   2   3   8   -6.80    9.00
  -2   3  -8    2.90    7.10
  -2   3  -8   -6.20    6.70
   2   3   8    6.40    5.50
   2  -3   8   -0.30    7.30
  -2  -3  -8    1.20    7.70
  -2  -3  -8    8.30    6.70
   2  -3   8    2.30    9.50
   2   3   9   24.60   13.10
  -2   3  -9   20.10   10.40
  -2   3  -9   40.50   10.90
   2   3   9   10.50    8.40
  -2  -3  -9   13.30   10.90
   2  -3   9   20.00   13.10
   2  -3   9   19.50   11.40
  -2  -3  -9   36.50    9.00
   2   4  -9    0.50    7.60
  -2   4   9   18.30   10.20
   2   4  -9    7.40    7.00
  -2   4   9    2.40    9.10
   2  -4  -9    7.50    8.20
  -2  -4   9    4.70   10.40
   2  -4  -9   20.70    9.70
  -2  -4   9    9.40   10.60
   2   4  -8  121.19   12.30
  -2   4   8  151.78   12.30
   2   4  -8   94.59   10.20
  -2   4   8  134.79   12.70
   2  -4  -8  123.99   12.90
  -2  -4   8  146.29   13.60
   2  -4  -8  148.59   13.40
  -2  -4   8  123.69   14.10
   2   4  -7   35.10    5.70
   2   4  -7   27.00    5.70
  -2   4   7   35.50    6.20
  -2   4   7   39.90    5.80
  -2  -4   7   28.20    6.30
   2  -4  -7   40.00    6.00
  -2  -4   7   35.10    7.00
   2  -4  -7   39.30    6.30
   2   4  -6   43.30    5.30
   2   4  -6   41.00    4.90
  -2   4   6   48.80    6.40
  -2   4   6   62.39    7.70
   2  -4  -6   44.50    5.40
   2  -4  -6   74.39    9.40
  -2  -4   6   33.30    5.50
   2   4  -5   79.79    6.50
  -2   4   5   98.39    9.10
   2   4  -5   78.59    6.60
  -2   4   5   87.59    7.40
   2  -4  -5   97.19    7.50
  -2  -4   5   87.39    7.40
   2  -4  -5  117.19    9.70
  -2   4   4  959.70   31.80
   2   4  -4  985.30   31.50
   2  -4  -4 1002.80   31.90
  -2  -4   4  969.00   31.60
   2  -4  -4  982.60   31.90
  -2  -4   4  983.90   31.70
  -2   4   3   -0.20    2.30
   2   4  -3    1.80    2.00
  -2   4   3    4.30    2.60
   2   4  -3    2.30    1.90
  -2  -4   3    2.40    1.90
   2  -4  -3    3.00    2.50
   2  -4  -3    3.60    2.40
  -2  -4   3    1.10    2.20
   2   4  -2 1013.20   31.10
  -2   4   2  973.90   31.70
   2   4  -2 1019.60   31.10
  -2   4   2  995.00   31.70
   2  -4  -2  963.90   31.70
  -2  -4   2 1022.20   31.30
   2  -4  -2  997.50   31.70
   2   4  -1   96.39    3.40
  -2   4   1   86.49    4.90
  -2   4   1   82.19    5.00
   2   4  -1   91.99    3.40
  -2  -4   1   88.09    3.70
   2  -4  -1   85.89    4.90
   2  -4  -1   90.89    5.30
  -2  -4   1   96.99    3.80
  -2   4   0  472.15   15.50
  -2   4   0  456.65   15.20
  -2  -4   0  443.26   14.20
   2  -4   0  439.56   15.60
  -2  -4   0  447.96   14.10
   2  -4   0  443.56   15.30
   2   4   1   68.19    3.10
  -2   4  -1   66.09    4.40
  -2   4  -1   63.59    5.20
   2   4   1   69.39    3.00
   2  -4   1   61.29    5.50
  -2  -4  -1   67.39    3.30
   2  -4   1   78.79    5.00
  -2  -4  -1   72.09    3.30
   2   4   2 1026.10   31.10
  -2   4  -2  969.40   31.90
   2   4   2 1022.80   31.20
  -2  -4  -2 1017.20   31.20
   2  -4   2  939.41   31.80
  -2  -4  -2  992.90   31.20
  -2   4  -3   73.79    5.80
   2   4   3   62.69    4.50
   2   4   3   70.19    4.80
  -2   4  -3   72.39    5.30
   2  -4   3   71.09    5.40
   2  -4   3   70.79    5.80
  -2  -4  -3   67.09    4.60
  -2  -4  -3   62.79    4.60
  -2   4  -4   79.29    6.90
   2   4   4   78.49    5.80
   2   4   4   73.99    5.90
  -2   4  -4   74.99    6.20
   2  -4   4   76.49    6.90
  -2  -4  -4   75.69    6.10
  -2  -4  -4   75.19    5.80
   2  -4   4   76.69    6.60
   2   4   5   72.59    6.80
  -2   4  -5   85.99    7.90
  -2   4  -5   71.99    7.50
   2  -4   5   72.69    8.30
  -2  -4  -5   74.49    7.20
   2  -4   5   91.99    9.40
  -2  -4  -5   69.49    6.60
  -2   4  -6  262.77   13.30
  -2   4  -6  256.27   12.90
   2   4   6  266.57   12.20
   2  -4   6  260.77   14.30
  -2  -4  -6  263.97   12.40
  -2  -4  -6  259.97   12.60
   2  -4   6  259.67   13.30
  -2   4  -7   32.10    7.00
  -2   4  -7   22.60    6.80
   2   4   7   27.50    7.40
   2   4   7   25.10    5.30
   2  -4   7   40.80    8.20
   2  -4   7   29.20    7.90
  -2  -4  -7   25.30    6.30
  -2  -4  -7   30.50    6.20
  -2   4  -8    8.20    7.80
   2   4   8   17.40   10.00
  -2   4  -8   22.80    8.30
   2   4   8   17.90    5.70
   2  -4   8   22.90    9.50
  -2  -4  -8   27.00    6.60
  -2  -4  -8   17.30    8.50
   2  -4   8   19.50    9.90
  -2   5   9   22.60    9.80
  -2   5   9   22.00    9.10
   2   5  -9    6.20    8.50
   2   5  -9   25.00    6.70
   2  -5  -9   16.70   10.70
  -2  -5   9   23.20   10.70
   2  -5  -9    0.70    9.80
  -2  -5   9    5.50   10.90
  -2   5   8   -2.10    6.40
   2   5  -8    1.10    7.00
   2   5  -8   -5.70    4.40
  -2   5   8    2.90    6.10
  -2  -5   8    7.40    7.90
   2  -5  -8    1.30    7.30
  -2  -5   8   -2.70    8.40
   2  -5  -8   -2.90    6.60
  -2   5   7  114.89   10.60
   2   5  -7  103.69    8.50
   2   5  -7  117.99   10.50
  -2   5   7  121.89   10.20
   2  -5  -7  116.19   10.50
   2  -5  -7  115.09   11.20
  -2  -5   7  123.29   11.00
  -2  -5   7  109.39   11.40
  -2   5   6    5.10    4.80
   2   5  -6    1.00    4.60
   2   5  -6    8.50    4.10
  -2   5   6    3.50    4.60
  -2  -5   6   -0.20    5.30
  -2  -5   6    8.00    4.90
   2  -5  -6   -1.80    4.30
   2  -5  -6    1.50    4.40
  -2   5   5  386.06   15.40
   2   5  -5  412.96   15.00
  -2   5   5  389.26   15.30
  -2  -5   5  407.66   15.50
   2  -5  -5  382.36   15.40
  -2  -5   5  400.96   15.40
   2  -5  -5  410.36   15.70
   2   5  -4   55.39    5.20
  -2   5   4   52.99    6.00
  -2   5   4   55.09    5.70
   2   5  -4   57.09    5.10
   2  -5  -4   56.09    5.70
  -2  -5   4   48.90    5.40
  -2  -5   4   51.49    5.60
   2  -5  -4   54.39    5.80
  -2   5   3  355.96   12.90
   2   5  -3  355.06   12.20
  -2   5   3  350.26   12.80
   2   5  -3  358.36   12.20
  -2  -5   3  354.46   12.40
  -2  -5   3  349.77   12.40
   2  -5  -3  343.97   12.90
   2   5  -2    4.60    1.70
  -2   5   2    2.20    2.20
  -2   5   2    3.00    2.40
   2   5  -2    3.10    1.70
   2  -5  -2    4.30    3.00
   2  -5  -2    1.70    2.50
  -2  -5   2    2.60    2.10
  -2  -5   2    6.50    2.00
  -2   5   1 2579.74   79.79
   2   5  -1 2686.03   78.99
  -2   5   1 2492.15   79.69
   2   5  -1 2552.84   78.89
  -2  -5   1 2562.54   79.09
   2  -5  -1 2545.15   79.89
   2  -5  -1 2608.54   79.99
  -2  -5   1 2617.04   79.09
  -2   5   0  567.44   18.20
  -2   5   0  565.84   18.60
  -2  -5   0  532.95   17.20
   2  -5   0  538.15   18.60
  -2  -5   0  543.45   17.30
   2  -5   0  526.45   18.30
   2   5   1  355.56   11.40
  -2   5  -1  347.67   12.50
   2   5   1  364.16   11.30
  -2   5  -1  359.26   13.00
  -2  -5  -1  350.96   11.60
   2  -5   1  362.06   13.10
  -2  -5  -1  350.16   11.50
   2  -5   1  341.97   12.60
  -2   5  -2  220.88    9.20
   2   5   2  226.08    8.30
   2   5   2  240.38    8.40
  -2   5  -2  272.47   10.60
   2  -5   2  219.28    9.40
   2  -5   2  235.28    9.80
  -2  -5  -2  233.68    8.50
  -2  -5  -2  237.78    8.50
  -2   5  -3  201.68    8.90
   2   5   3  208.78    8.30
   2   5   3  208.28    8.20
  -2   5  -3  215.98    9.70
  -2  -5  -3  209.28    9.20
  -2  -5  -3  210.48    9.20
   2  -5   3  211.88    9.60
   2  -5   3  202.38    9.10
  -2   5  -4  212.28   10.40
   2   5   4  203.68    9.30
  -2   5  -4  194.88    9.70
   2   5   4  202.28    9.00
   2  -5   4  207.08   10.00
  -2  -5  -4  189.78    9.10
   2  -5   4  257.07   12.40
  -2   5  -5  143.19    9.00
  -2   5  -5  137.79    9.60
   2   5   5  133.19    8.20
   2   5   5  138.59    8.80
  -2  -5  -5  134.49    8.50
   2  -5   5  148.89    9.50
   2  -5   5  139.79   11.90
  -2  -5  -5  130.59    8.60
  -2   5  -6   14.00    5.00
   2   5   6   17.50    4.60
  -2   5  -6   20.00    5.60
  -2  -5  -6   15.10    5.40
   2  -5   6   21.20    6.20
  -2  -5  -6   17.40    4.90
   2  -5   6   16.70    6.20
  -2   5  -7   82.99   10.80
  -2   5  -7   57.99    7.50
   2   5   7   72.59    7.30
  -2  -5  -7   72.09    8.40
   2  -5   7   69.49    9.80
  -2  -5  -7   85.19    9.10
   2  -5   7  114.29   16.40
   2   5   8   -2.80   10.00
   2   5   8   -1.40    5.30
  -2   5  -8   -0.80    7.90
  -2   5  -8    4.60    8.30
   2  -5   8   -6.00   11.90
  -2  -5  -8    5.00    8.00
   2  -5   8   -4.40   10.50
  -2  -5  -8   -2.70    6.20
  -2   6   8   45.10    7.80
   2   6  -8   44.90    6.10
   2   6  -8   48.20    7.70
  -2   6   8   55.29    8.70
  -2  -6   8   53.49    9.80
  -2  -6   8   59.69    9.10
   2  -6  -8   45.90    8.50
   2  -6  -8   44.40    8.50
  -2   6   7   23.30    6.90
  -2   6   7   21.10    5.50
   2   6  -7   24.50    5.80
   2   6  -7   12.70    4.30
   2  -6  -7   19.20    6.50
  -2  -6   7   19.20    6.20
   2  -6  -7   28.90    6.20
  -2  -6   7    7.60    6.20
  -2   6   6   63.39    7.10
  -2   6   6   61.49    6.40
   2   6  -6   71.09    8.40
   2  -6  -6   61.99    6.50
   2  -6  -6   58.19    6.70
  -2  -6   6   49.90    6.60
  -2  -6   6   54.49    6.90
   2   6  -5   -0.10    3.50
  -2   6   5   -1.70    3.70
   2   6  -5    6.50    3.90
  -2   6   5   -2.00    3.50
   2  -6  -5    0.70    4.00
  -2  -6   5    2.70    3.70
  -2  -6   5    5.40    4.20
   2  -6  -5    0.70    3.80
   2   6  -4  279.47   11.10
  -2   6   4  298.47   11.90
   2   6  -4  291.97   11.10
  -2   6   4  286.17   11.80
  -2  -6   4  284.27   11.60
   2  -6  -4  307.77   13.30
  -2  -6   4  265.67   12.50
   2  -6  -4  284.07   11.90
   2   6  -3  319.27   11.40
   2   6  -3  317.87   11.20
  -2   6   3  310.17   12.20
  -2   6   3  326.67   12.20
   2  -6  -3  328.87   12.30
  -2  -6   3  317.87   11.70
   2  -6  -3  325.27   12.20
  -2  -6   3  296.97   14.50
  -2   6   2  475.75   16.50
  -2   6   2  470.65   16.60
   2   6  -2  484.65   15.70
   2   6  -2  498.85   15.70
  -2  -6   2  496.15   16.00
   2  -6  -2  477.35   16.70
   2  -6  -2  467.05   16.60
  -2  -6   2  487.45   16.00
   2   6  -1   23.40    2.40
   2   6  -1   23.70    2.20
  -2   6   1   25.40    3.10
  -2   6   1   17.60    2.80
  -2  -6   1   25.00    2.90
   2  -6  -1   29.90    3.60
   2  -6  -1   25.20    3.60
  -2  -6   1   25.00    2.90
  -2   6   0  206.98    9.00
  -2   6   0  256.77   10.00
   2  -6   0  235.08    9.70
   2  -6   0  254.37   10.10
  -2  -6   0  253.07    8.40
  -2  -6   0  240.78    8.50
  -2   6  -1  306.77   11.90
   2   6   1  320.67   10.10
   2   6   1  312.57   10.20
  -2   6  -1  296.97   11.40
   2  -6   1  316.17   12.20
   2  -6   1  288.27   11.70
  -2  -6  -1  313.67   10.50
  -2  -6  -1  306.47   10.40
  -2   6  -2  453.25   15.60
  -2   6  -2  420.56   15.90
   2   6   2  458.35   14.60
   2   6   2  456.95   14.60
   2  -6   2  421.76   15.70
  -2  -6  -2  446.66   14.70
  -2  -6  -2  438.16   15.30
   2  -6   2  428.56   16.00
   2   6   3   37.50    3.40
   2   6   3   37.00    3.50
  -2   6  -3   28.20    4.00
  -2   6  -3   40.00    4.90
   2  -6   3   30.50    4.20
  -2  -6  -3   38.60    3.90
  -2  -6  -3   31.30    3.40
   2  -6   3   35.10    4.30
  -2   6  -4   46.80    4.80
   2   6   4   53.29    4.80
   2   6   4   49.10    5.40
  -2  -6  -4   51.49    5.80
   2  -6   4   40.00    5.10
  -2  -6  -4   50.99    6.00
   2  -6   4   50.49    6.10
  -2   6  -5   -1.10    4.50
   2   6   5   -0.40    4.00
  -2   6  -5    5.60    4.40
   2   6   5   -1.40    3.80
   2  -6   5   -0.40    4.80
  -2  -6  -5    6.60    4.60
  -2  -6  -5    3.10    4.00
   2  -6   5   -3.30    4.90
   2   6   6  149.59   10.90
  -2   6  -6  149.09   10.70
   2   6   6  151.98    9.20
  -2   6  -6  161.68   11.00
   2  -6   6  146.09   11.60
   2  -6   6  155.78   12.60
  -2  -6  -6  155.98   10.70
  -2  -6  -6  146.29    9.50
  -2   6  -7   20.30    7.20
  -2   6  -7   29.90    7.20
   2   6   7   22.30    5.20
  -2  -6  -7   17.00    4.70
   2  -6   7   25.10    8.70
   2  -6   7   26.80    7.90
  -2  -6  -7   25.10    6.40
   2   6   8   20.40   10.20
  -2   6  -8   34.20    9.60
   2   6   8   16.20    5.40
  -2   6  -8   17.90    8.40
   2  -6   8   29.70   15.30
  -2  -6  -8   10.80    8.50
  -2  -6  -8   22.20    6.70
   2  -6   8   25.40    9.20
   2   7  -8   -6.40    7.60
  -2   7   8    1.00    8.80
   2   7  -8   -2.70    5.00
  -2   7   8    0.30    5.90
  -2  -7   8   -4.00    9.60
   2  -7  -8  -12.60    7.90
  -2  -7   8   -8.10    7.00
   2  -7  -8    0.20    7.50
   2   7  -7   17.50    5.90
  -2   7   7   38.00    6.10
  -2   7   7   49.10    8.20
   2   7  -7   27.10    4.50
   2  -7  -7   29.60    6.90
  -2  -7   7   41.20    6.80
  -2  -7   7   41.90    8.30
   2  -7  -7   41.60    8.10
  -2   7   6    3.10    5.70
   2   7  -6    4.70    5.60
  -2   7   6   -4.70    4.90
   2   7  -6    3.10    3.60
   2  -7  -6    0.40    4.50
   2  -7  -6   12.10    5.90
  -2  -7   6   14.30    7.80
  -2  -7   6    4.10    5.10
  -2   7   5   90.59    8.30
   2   7  -5   83.59    6.90
   2   7  -5   86.99    7.50
  -2   7   5  101.09    8.10
  -2  -7   5   91.79    8.00
  -2  -7   5   91.49    8.50
   2  -7  -5   85.19    8.30
   2  -7  -5   85.29    8.40
   2   7  -4    3.50    3.30
  -2   7   4    8.50    3.50
   2   7  -4    1.80    2.90
  -2   7   4    6.60    4.00
   2  -7  -4    3.10    4.10
  -2  -7   4    7.30    3.50
   2  -7  -4    7.00    4.00
  -2  -7   4    2.90    3.80
   2   7  -3  117.99    6.10
  -2   7   3  111.49    7.00
  -2   7   3  108.99    7.20
   2   7  -3  109.79    6.00
   2  -7  -3  106.59    7.30
  -2  -7   3  116.09    6.60
   2  -7  -3  112.19    7.20
  -2  -7   3  102.39    6.60
   2   7  -2    2.70    2.00
  -2   7   2    0.60    2.20
  -2   7   2    2.40    2.70
   2   7  -2    2.20    2.00
  -2  -7   2   -1.40    2.30
   2  -7  -2    2.90    3.00
   2  -7  -2    6.00    3.10
  -2  -7   2    1.90    2.40
   2   7  -1  103.79    4.20
  -2   7   1   93.49    6.20
   2   7  -1   98.09    4.30
   2  -7  -1  106.19    6.90
  -2  -7   1   94.09    5.30
   2  -7  -1   90.39    6.30
  -2  -7   1   90.79    5.00
   2   7   0   31.90    2.30
   2   7   0   29.00    2.60
  -2   7   0   42.90    4.50
  -2  -7   0   34.50    3.00
  -2  -7   0   29.10    3.30
   2  -7   0   31.50    4.30
   2  -7   0   33.60    3.90
   2   7   1  128.89    4.90
  -2   7  -1  123.99    7.30
   2   7   1  119.39    5.20
  -2   7  -1  121.99    6.40
  -2  -7  -1  117.39    5.40
   2  -7   1  126.39    7.90
  -2  -7  -1  118.59    8.10
   2  -7   1  119.99    7.30
   2   7   2  217.68    8.00
  -2   7  -2  210.68   10.00
   2   7   2  222.18    8.00
  -2   7  -2  209.08    9.50
   2  -7   2  205.98    9.90
  -2  -7  -2  219.78    8.50
   2  -7   2  217.28   10.30
   2   7   3  267.07   10.10
  -2   7  -3  235.68   11.60
  -2   7  -3  263.07   11.10
   2   7   3  264.37    9.90
  -2  -7  -3  264.57   10.20
   2  -7   3  257.37   11.80
   2  -7   3  248.28   11.80
  -2  -7  -3  262.67   10.30
   2   7   4  181.78    8.70
  -2   7  -4  187.28   10.20
   2   7   4  182.78    9.00
   2  -7   4  199.88   10.70
  -2  -7  -4  191.28    9.10
  -2  -7  -4  180.38    9.20
   2  -7   4  195.08   10.90
   2   7   5   67.79    6.80
  -2   7  -5   84.99    9.30
  -2   7  -5   81.39    8.70
   2   7   5   88.09    8.30
  -2  -7  -5   74.09    7.30
   2  -7   5   76.99    8.10
   2  -7   5   82.79    9.90
   2   7   6    3.10    5.50
  -2   7  -6    6.00    5.70
   2   7   6   10.20    3.90
  -2  -7  -6    7.20    4.90
  -2  -7  -6    9.20    4.30
   2  -7   6    5.00    6.60
   2  -7   6   14.10    6.70
  -2   7  -7   34.80    7.20
  -2   7  -7   37.30    7.50
   2   7   7   32.20    5.20
  -2  -7  -7   24.50    7.50
   2  -7   7   37.70    8.60
  -2  -7  -7   33.70    6.10
   2  -7   7   39.00   15.30
  -2   7  -8   12.60    9.60
  -2   7  -8    2.10    8.00
   2   7   8   -4.60    5.70
   2   7   8   -2.60   12.20
   2  -7   8   11.10   11.70
   2  -7   8   -5.80   11.30
  -2  -7  -8    0.00    8.20
  -2  -7  -8   22.40    6.90
  -2   8   8   12.70    9.20
  -2   8   8    9.50    7.30
   2   8  -8   16.40    5.30
   2   8  -8    2.60   11.40
  -2  -8   8   10.10    8.60
  -2  -8   8   24.10   10.00
   2  -8  -8   15.60    9.30
   2  -8  -8   13.50    9.90
  -2   8   7   -5.30    6.70
  -2   8   7    9.80    6.10
   2   8  -7    0.20    6.20
   2   8  -7    4.80    3.60
  -2  -8   7   12.00    7.50
   2  -8  -7   10.60    7.00
  -2  -8   7    2.00    6.10
   2  -8  -7    9.10    6.30
   2   8  -6   90.99    9.40
   2   8  -6  111.39    7.70
  -2   8   6  110.99   10.60
  -2   8   6  120.39    9.40
  -2  -8   6  112.69    9.70
   2  -8  -6  115.19   11.20
   2  -8  -6  112.59   11.70
  -2  -8   6  115.39   11.10
  -2   8   5   16.30    5.20
   2   8  -5   21.70    4.80
   2   8  -5   21.00    3.70
  -2   8   5   23.60    5.20
   2  -8  -5   18.80    5.20
  -2  -8   5   18.70    4.80
   2  -8  -5   24.20    5.50
  -2   8   4   49.30    5.50
   2   8  -4   51.89    4.80
   2   8  -4   51.69    5.80
  -2   8   4   53.19    5.40
  -2  -8   4   42.50    4.70
   2  -8  -4   53.49    6.00
  -2  -8   4   60.39    5.90
   2  -8  -4   60.89    6.00
   2   8  -3   25.30    3.40
   2   8  -3   24.40    3.40
  -2   8   3   22.40    4.10
   2  -8  -3   22.50    3.90
   2  -8  -3   21.70    3.80
  -2  -8   3   23.10    4.00
  -2  -8   3   17.10    3.60
   2   8  -2  160.98    6.90
   2   8  -2  162.08    6.70
  -2   8   2  163.68    8.40
  -2  -8   2  161.28    7.80
  -2  -8   2  159.38    7.50
   2  -8  -2  164.98    8.80
   2  -8  -2  154.08    8.30
  -2   8   1  128.39    7.60
   2   8  -1  135.19    5.50
   2   8  -1  142.99    5.60
  -2  -8   1  136.79    6.80
   2  -8  -1  138.29    7.90
   2  -8  -1  136.49    8.30
   2   8   0  389.56   13.10
  -2   8   0  418.66   15.10
   2   8   0  397.56   13.20
  -2  -8   0  412.66   14.00
   2  -8   0  412.66   15.50
  -2  -8   0  410.46   14.00
   2  -8   0  404.46   15.10
  -2   8  -1   24.00    4.50
   2   8   1   19.70    2.50
   2   8   1   23.40    2.30
   2  -8   1   19.00    4.20
  -2  -8  -1   22.30    3.10
   2  -8   1   21.50    4.40
  -2  -8  -1   17.40    3.30
   2   8   2  249.18    9.20
  -2   8  -2  250.57   10.70
  -2   8  -2  247.28   11.30
   2   8   2  252.67    9.20
   2  -8   2  238.48   11.80
   2  -8   2  242.68   11.60
  -2  -8  -2  245.08    9.80
  -2  -8  -2  249.28    9.70
  -2   8  -3    4.10    3.80
   2   8   3   -2.00    3.00
  -2   8  -3   -4.30    4.20
   2   8   3    5.10    2.90
  -2  -8  -3    0.60    3.00
   2  -8   3    0.60    4.60
  -2  -8  -3    3.00    3.10
   2  -8   3    4.70    4.90
   2   8   4  143.89    8.40
  -2   8  -4  143.49    9.60
   2   8   4  155.08    8.00
  -2  -8  -4  139.69    8.30
   2  -8   4  158.88   10.80
   2  -8   4  153.58   10.90
  -2  -8  -4  154.48    8.90
  -2   8  -5    1.90    5.30
  -2   8  -5    2.00    4.80
   2   8   5   11.90    4.60
   2   8   5    7.40    3.50
  -2  -8  -5    0.90    4.90
   2  -8   5   -2.50    6.00
  -2  -8  -5    6.70    4.10
   2  -8   5    9.60    6.30
  -2   8  -6   29.80    5.60
  -2   8  -6   35.10    7.10
   2   8   6   38.90    6.80
   2   8   6   37.80    5.00
   2  -8   6   41.60    8.00
  -2  -8  -6   54.39    6.10
   2  -8   6   38.60    9.00
  -2  -8  -6   47.90    7.20
   2   8   7   18.70    5.10
  -2   8  -7   17.90    8.20
  -2   8  -7   36.30    7.30
  -2  -8  -7   20.60    7.70
  -2  -8  -7   22.70    5.80
   2  -8   7   12.30    9.90
   2  -8   7   18.70    9.00
  -2   9   8    1.00    6.20
   2   9  -8   11.40    4.90
   2  -9  -8   -2.70   10.10
  -2  -9   8   12.00    8.90
  -2   9   7   23.90    8.50
   2   9  -7   28.70    4.10
   2   9  -7   20.50    7.30
  -2   9   7    9.40    5.60
  -2  -9   7   30.50    7.20
  -2  -9   7   28.40   10.10
   2  -9  -7   23.00    6.80
   2  -9  -7   19.10    8.30
  -2   9   6   -2.20    6.00
  -2   9   6   -8.20    4.60
   2   9  -6    3.60    5.60
   2   9  -6    3.50    3.60
  -2  -9   6    2.90    7.10
  -2  -9   6    0.30    5.10
   2  -9  -6    0.50    6.10
   2  -9  -6    2.90    5.20
   2   9  -5   76.99    8.20
   2   9  -5   73.59    6.20
  -2   9   5   75.09    8.80
  -2   9   5   77.89    8.00
   2  -9  -5   69.29    7.00
  -2  -9   5   78.59    7.90
   2  -9  -5   80.29    7.90
  -2  -9   5   77.89    8.50
   2   9  -4   -0.50    3.50
   2   9  -4    3.00    6.10
  -2   9   4   -0.10    4.00
   2  -9  -4    2.50    4.30
   2  -9  -4    0.00    4.70
  -2  -9   4   -2.30    4.40
  -2  -9   4    2.30    4.30
   2   9  -3  260.97   10.20
   2   9  -3  259.57   10.40
  -2   9   3  256.67   11.40
   2  -9  -3  265.97   12.00
  -2  -9   3  259.87   11.50
  -2  -9   3  249.18   11.00
   2  -9  -3  247.88   11.80
  -2   9   2   33.40    4.60
  -2   9   2   38.10    5.00
   2   9  -2   40.00    3.50
   2   9  -2   36.40    3.50
  -2  -9   2   37.10    4.30
   2  -9  -2   37.40    5.20
   2  -9  -2   26.50    5.00
  -2  -9   2   37.10    4.50
   2   9  -1   68.79    4.30
  -2   9   1   73.19    6.80
   2   9  -1   59.29    4.00
  -2   9   1   62.59    6.70
  -2  -9   1   66.29    5.70
   2  -9  -1   68.19    7.00
   2  -9  -1   64.99    6.00
  -2  -9   1   65.99    6.00
   2   9   0   38.30    3.50
   2   9   0   29.00    3.30
  -2   9   0   32.80    4.20
  -2   9   0   41.30    5.10
   2  -9   0   44.00    5.60
  -2  -9   0   33.10    3.80
  -2  -9   0   38.30    4.00
   2  -9   0   34.10    4.90
   2   9   1  427.06   14.20
  -2   9  -1  455.75   16.40
   2   9   1  440.96   14.30
   2  -9   1  443.16   16.80
   2  -9   1  428.36   16.80
  -2  -9  -1  429.06   15.10
  -2  -9  -1  413.26   15.20
   2   9   2    0.80    2.70
  -2   9  -2   -1.00    4.00
   2   9   2    9.90    2.80
  -2  -9  -2    5.00    3.20
  -2  -9  -2    4.40    3.10
   2  -9   2    4.50    4.90
   2  -9   2    8.40    4.80
   2   9   3  313.57   11.30
  -2   9  -3  275.57   13.20
  -2   9  -3  299.47   13.00
   2   9   3  299.57   11.50
   2  -9   3  297.67   14.20
   2  -9   3  296.37   14.10
  -2  -9  -3  296.67   11.90
  -2  -9  -3  286.47   12.10
   2   9   4   19.30    3.70
  -2   9  -4   21.10    5.50
   2   9   4   16.30    4.20
   2  -9   4   15.10    5.60
  -2  -9  -4   18.00    4.50
   2  -9   4   14.90    6.40
  -2  -9  -4   17.20    3.80
  -2   9  -5  108.79    9.60
   2   9   5  122.59    9.60
   2   9   5  128.39    7.90
  -2   9  -5  112.09   10.50
   2  -9   5  115.09   12.80
  -2  -9  -5  123.69    8.40
  -2  -9  -5  118.29   10.00
   2  -9   5  129.39   12.00
  -2   9  -6   -7.80    5.20
   2   9   6    1.90    3.70
   2   9   6  -11.90    6.60
  -2   9  -6   12.30    7.00
   2  -9   6   -0.20    7.40
   2  -9   6    2.60    8.20
  -2  -9  -6    7.20    4.50
  -2   9  -7   -5.50    7.00
  -2   9  -7   21.90    8.90
  -2  -9  -7   17.50    5.80
  -2  -9  -7    8.20    8.40
   2  -9   7   13.20   10.90
   2  -9   7   12.90    9.40
  -2  10   7   -1.80    8.30
   2  10  -7    7.50    8.00
  -2  10   7    8.40    5.30
   2  10  -7    2.40    3.80
   2 -10  -7    6.20    7.50
   2 -10  -7   -3.40    8.50
  -2 -10   7    1.80    6.40
  -2 -10   7  -17.50    9.80
  -2  10   6  105.79    9.30
   2  10  -6  108.19    7.20
   2  10  -6  113.49   11.20
   2 -10  -6  116.69   10.90
  -2 -10   6  113.49   10.50
   2 -10  -6  101.79   10.20
  -2 -10   6  123.49   13.90
   2  10  -5   20.30    3.50
   2  10  -5   22.10    5.30
  -2  10   5   18.90    4.70
   2 -10  -5   18.10    6.40
  -2 -10   5    7.60    4.90
  -2 -10   5   24.60    6.90
   2 -10  -5   15.40    5.40
  -2  10   4   23.80    5.50
   2  10  -4   23.20    4.60
   2  10  -4   21.80    3.50
  -2  10   4   23.70    4.40
  -2 -10   4   19.00    5.60
  -2 -10   4   22.10    4.90
   2 -10  -4   17.90    7.50
   2 -10  -4   15.90    5.30
  -2  10   3   10.30    4.60
  -2  10   3    5.80    4.60
   2  10  -3    3.50    3.50
   2  10  -3   14.20    4.80
   2 -10  -3    8.90    4.80
   2 -10  -3   21.10    5.90
  -2 -10   3    9.40    4.60
  -2 -10   3    9.10    5.60
  -2  10   2  182.78    9.80
   2  10  -2  186.88    8.10
   2  10  -2  183.38    7.70
  -2  10   2  191.58   10.10
  -2 -10   2  176.38    9.70
  -2 -10   2  192.78    9.80
   2 -10  -2  187.28   10.70
   2 -10  -2  190.58   11.10
  -2  10   1    5.80    3.90
   2  10  -1   -0.60    2.10
  -2  10   1    3.70    3.90
   2  10  -1    1.00    2.30
  -2 -10   1    3.70    3.60
   2 -10  -1    5.40    4.40
  -2 -10   1    7.90    3.60
   2 -10  -1    5.80    4.20
   2  10   0  175.78    7.10
  -2  10   0  180.08    9.70
   2  10   0  181.18    7.00
  -2  10   0  183.98    9.40
  -2 -10   0  186.28    8.70
   2 -10   0  198.08   10.40
   2 -10   0  181.88   10.20
  -2 -10   0  188.18    8.60
   2  10   1   17.70    2.60
  -2  10  -1   16.50    4.60
   2  10   1   19.80    2.70
  -2  10  -1   17.10    3.80
  -2 -10  -1   26.00    4.10
   2 -10   1   14.50    4.70
  -2 -10  -1   17.00    3.80
   2 -10   1   19.10    5.00
  -2  10  -2  157.18    9.70
   2  10   2  168.18    7.50
   2  10   2  170.18    7.50
  -2  10  -2  167.68   10.20
  -2 -10  -2  158.78    8.40
   2 -10   2  162.18   11.50
  -2 -10  -2  172.28    8.60
   2 -10   2  170.28   11.00
   2  10   3   30.70    4.20
   2  10   3   23.90    3.50
  -2  10  -3   16.90    5.20
   2 -10   3   22.90    5.90
  -2 -10  -3   26.60    4.10
  -2 -10  -3   28.80    4.90
   2 -10   3   24.10    7.00
   2  10   4  213.88    9.60
   2  10   4  211.38   10.50
  -2  10  -4  213.98   12.20
  -2 -10  -4  216.18   11.20
  -2 -10  -4  222.28   10.00
   2 -10   4  209.28   14.40
  -2  10  -5   33.80    7.00
   2  10   5   39.00    6.10
   2  10   5   38.50    4.50
  -2  10  -5   29.80    5.80
  -2 -10  -5   46.10    7.20
   2 -10   5   48.00    8.80
   2 -10   5   37.20    8.40
  -2 -10  -5   52.89    5.80
  -2  10  -6   29.80    8.00
  -2  10  -6   27.80    5.60
   2  10   6   22.20    4.40
   2  10   6   22.00    7.50
   2 -10   6   15.20   10.10
   2 -10   6   36.40    9.00
  -2 -10  -6   36.30    5.50
  -2 -10  -6   24.90    7.20
  -2  10  -7   -3.60    6.90
  -2  10  -7  -14.70    8.90
   2  10   7    0.60    4.60
  -2 -10  -7   -3.10    5.50
  -2 -10  -7   -4.70    9.30
   2 -10   7   -1.80   12.10
   2 -10   7  -14.40   10.70
  -2  11   7   14.10    5.90
   2  11  -7   22.70    9.00
   2  11  -7   12.00    4.40
   2 -11  -7   19.20    9.70
   2 -11  -7   24.80    8.50
  -2 -11   7   16.40    7.90
  -2 -11   7   20.90   11.50
  -2  11   6   -3.50    4.30
  -2  11   6   -0.80    7.40
   2  11  -6   -6.40    3.40
   2  11  -6    3.80    6.60
   2 -11  -6    6.70    8.00
   2 -11  -6   -1.50    6.00
  -2 -11   6    0.70    6.40
   2  11  -5   46.60    6.90
  -2  11   5   49.40    7.20
  -2  11   5   44.50    5.40
   2  11  -5   42.70    4.40
   2 -11  -5   46.50    7.80
  -2 -11   5   54.79    8.50
   2 -11  -5   48.20    6.50
  -2 -11   5   44.20    5.80
   2  11  -4    0.40    2.70
  -2  11   4   -5.80    3.50
   2  11  -4    6.60    4.60
  -2  11   4    1.50    5.30
  -2 -11   4    2.00    3.60
   2 -11  -4    2.00    4.50
   2 -11  -4    5.20    5.80
  -2 -11   4   -4.90    6.00
  -2  11   3  163.68    9.40
   2  11  -3  173.58    7.60
  -2  11   3  150.58   10.70
   2  11  -3  171.28    8.80
   2 -11  -3  150.58   11.40
  -2 -11   3  151.28   10.80
  -2 -11   3  171.88    9.80
   2 -11  -3  155.18   10.10
   2  11  -2   11.60    3.40
   2  11  -2   10.50    3.20
  -2  11   2   11.70    4.50
  -2  11   2   12.40    4.20
   2 -11  -2    8.70    5.20
   2 -11  -2   10.60    4.90
  -2 -11   2   14.50    4.30
  -2 -11   2    9.50    4.90
   2  11  -1   62.99    4.60
  -2  11   1   52.49    6.60
   2  11  -1   44.60    4.10
  -2  11   1   57.99    5.50
   2 -11  -1   57.39    6.60
  -2 -11   1   55.69    5.60
   2 -11  -1   52.29    6.20
   2  11   0    3.00    2.30
  -2  11   0   -3.20    3.50
  -2  11   0    1.20    4.30
   2  11   0   -0.40    2.30
   2 -11   0    3.60    5.10
  -2 -11   0   -0.40    3.80
   2 -11   0   -2.10    4.40
  -2 -11   0    5.80    4.10
  -2  11  -1  202.08   15.80
   2  11   1  260.17    9.30
   2  11   1  262.77    9.40
  -2  11  -1  274.77   12.40
   2 -11   1  260.87   13.40
   2 -11   1  268.27   12.80
  -2 -11  -1  230.18   11.90
  -2 -11  -1  256.87   11.30
  -2  11  -2   23.30    4.90
  -2  11  -2   21.60    5.60
   2  11   2   25.60    3.20
   2  11   2   28.80    3.50
  -2 -11  -2   21.90    4.50
   2 -11   2    8.00    5.90
   2 -11   2   25.80    6.10
  -2 -11  -2   17.40    4.10
   2  11   3    9.60    3.70
  -2  11  -3   11.60    5.30
   2  11   3    5.00    3.00
  -2  11  -3    9.70    4.60
  -2 -11  -3   12.50    4.00
  -2 -11  -3    6.50    4.90
   2 -11   3    5.90    7.10
   2 -11   3    7.40    5.80
   2  11   4   55.49    5.80
   2  11   4   43.80    4.30
   2 -11   4   46.20    7.20
   2 -11   4   43.90    8.30
  -2 -11  -4   45.90    6.10
  -2 -11  -4   48.00    5.00
  -2  11  -5   81.89    8.80
   2  11   5   78.59    7.60
  -2  11  -5   74.89    8.80
   2  11   5   80.39    6.60
  -2 -11  -5   83.19    8.40
   2 -11   5   90.19   11.20
  -2 -11  -5  104.89    8.10
   2 -11   5  108.29   12.80
  -2  11  -6   10.30    5.50
  -2  11  -6   24.60    8.30
   2  11   6   12.60    4.10
   2  11   6    6.40    7.70
   2 -11   6   18.10    9.50
   2 -11   6    6.20   11.40
  -2 -11  -6   21.20    8.20
  -2 -11  -6   31.70    5.50
  -2  12   6   92.19    8.70
   2  12  -6   75.69    9.50
  -2  12   6   67.29   10.10
   2  12  -6   71.99    6.70
  -2 -12   6   90.39   10.40
   2 -12  -6   69.59   10.70
   2 -12  -6   87.49    8.90
  -2 -12   6   81.69   11.70
   2  12  -5    0.00    6.20
   2  12  -5   -2.50    3.10
  -2  12   5    2.10    3.70
  -2  12   5   -0.70    6.90
  -2 -12   5    8.80    8.90
   2 -12  -5    4.40    7.50
   2 -12  -5    0.10    5.40
  -2 -12   5    9.20    5.40
  -2  12   4   14.50    6.20
   2  12  -4   30.70    3.60
  -2  12   4   21.30    4.50
   2  12  -4   22.20    5.60
  -2 -12   4   16.80    7.40
   2 -12  -4   25.80    5.30
   2 -12  -4   32.80    7.20
  -2 -12   4   19.60    4.90
   2  12  -3    1.90    4.00
   2  12  -3    5.00    2.70
  -2  12   3    5.50    5.70
  -2  12   3   -4.20    4.10
  -2 -12   3    6.30    4.70
  -2 -12   3    4.80    6.10
   2 -12  -3   -0.40    4.10
   2 -12  -3    7.90    6.40
   2  12  -2  218.88    9.20
   2  12  -2  213.68    8.50
  -2  12   2  227.98   11.20
  -2  12   2  225.68   11.90
  -2 -12   2  211.68   11.00
  -2 -12   2  196.28   11.90
   2 -12  -2  218.48   11.60
   2 -12  -2  232.38   13.70
  -2  12   1    3.40    4.60
   2  12  -1    4.30    2.70
   2  12  -1    2.90    2.00
  -2  12   1    7.30    3.60
  -2 -12   1   10.10    4.70
   2 -12  -1    9.70    4.50
  -2 -12   1    2.30    3.90
  -2  12   0   30.20    4.30
  -2  12   0   28.60    5.60
  -2 -12   0   32.40    5.20
  -2 -12   0   31.80    4.50
   2 -12   0   35.00    5.30
   2  12   1    0.80    2.20
  -2  12  -1    1.50    4.90
  -2  12  -1    1.40    3.60
   2  12   1   -2.80    2.60
   2 -12   1    1.70    4.30
  -2 -12  -1   -1.70    3.40
  -2 -12  -1   -1.10    4.40
   2 -12   1    0.90    5.60
   2  12   2   41.50    4.10
  -2  12  -2   31.50    6.20
   2  12   2   35.00    3.40
  -2  12  -2   41.30    5.40
   2 -12   2   36.70    6.30
  -2 -12  -2   32.90    4.60
  -2 -12  -2   39.30    5.70
   2 -12   2   38.00    7.40
  -2  12  -3    8.20    4.60
  -2  12  -3    4.30    5.90
   2  12   3    2.40    3.80
   2  12   3   13.30    3.30
  -2 -12  -3    9.30    3.80
   2 -12   3    0.60    8.00
  -2 -12  -3   10.90    5.40
   2 -12   3    7.20    5.90
   2  12   4   35.10    4.40
  -2  12  -4   42.70    7.70
   2  12   4   34.60    5.70
   2 -12   4   41.70    7.70
  -2 -12  -4   59.29    6.40
   2 -12   4   39.10    9.90
  -2 -12  -4   30.40    6.60
  -2  12  -5    4.40    4.50
   2  12   5   -1.90    3.40
   2  12   5    5.40    6.50
  -2 -12  -5    7.20    6.80
  -2 -12  -5    5.30    4.30
   2 -12   5    8.40    7.40
   2 -12   5    0.00    9.90
   2 -12   6    8.00   10.60
   2  13  -5   32.80    7.60
  -2  13   5   45.30    8.70
  -2  13   5   41.90    5.80
   2 -13  -5   47.00   10.90
   2 -13  -5   46.60    6.20
  -2 -13   5   33.80    6.00
  -2 -13   5   41.00   10.60
   2  13  -4   -5.20    5.30
   2  13  -4    1.50    3.00
  -2  13   4    1.70    4.00
  -2  13   4   -7.90    6.20
   2 -13  -4  -10.10    8.10
  -2 -13   4  -11.40    8.00
  -2 -13   4   -3.10    4.70
   2 -13  -4   -7.10    4.60
  -2  13   3   68.99    8.00
   2  13  -3  104.89    5.60
  -2  13   3   95.89   11.20
   2  13  -3   81.89    8.00
   2 -13  -3   81.39    9.40
   2 -13  -3   82.29    9.10
  -2 -13   3  102.69    9.80
  -2 -13   3  104.09    8.60
  -2  13   2   -2.40    5.50
  -2  13   2   -5.50    3.60
   2  13  -2    0.40    3.50
   2 -13  -2    2.20    4.30
  -2 -13   2    4.40    4.50
  -2 -13   2   -3.10    5.80
   2  13  -1   37.80    3.50
  -2  13   1   31.20    4.30
   2  13  -1   34.90    3.50
  -2  13   1   32.30    6.40
  -2 -13   1   28.20    4.60
  -2 -13   1   48.80    6.30
   2 -13  -1   30.30    5.90
  -2  13   0    2.20    3.20
  -2  13   0   -2.90    5.40
  -2 -13   0    3.10    3.60
  -2 -13   0   -0.40    5.00
   2 -13   0   -2.80    4.50
  -2  13  -1  129.19   10.90
  -2  13  -1  128.79    8.50
   2 -13   1  124.09    9.90
   2 -13   1  118.19   14.10
  -2 -13  -1  126.59   10.20
  -2 -13  -1  136.69    8.10
   2  13   2   11.10    2.80
  -2  13  -2    8.80    6.00
   2  13   2    8.80    3.50
  -2  13  -2   10.90    4.60
  -2 -13  -2   10.00    5.70
  -2 -13  -2    8.30    3.90
   2 -13   2   12.90    7.40
   2 -13   2    5.30    5.30
  -2  13  -3   -1.20    6.50
  -2  13  -3    1.20    4.80
   2  13   3   -3.50    3.90
   2  13   3   -0.30    2.80
  -2 -13  -3    2.00    6.30
   2 -13   3   -2.90    6.30
  -2 -13  -3    2.40    3.40
   2 -13   3   -0.20    8.70
   2  13   4    0.60    3.70
  -2  13  -4   14.00    4.20
   2  13   4    4.20    5.20
  -2  13  -4   10.90    7.60
  -2 -13  -4   10.20    6.80
  -2 -13  -4    2.40    3.80
   2 -13   4   10.00    7.40
   2 -13   4    6.50   10.70
   2  13   5   63.49    6.70
   2  13   5   56.89    7.80
  -2  13  -5   64.19    6.30
  -2  13  -5   61.49   10.70
   2 -13   5   88.79   11.40
   2 -13   5   60.59   13.40
  -2 -13  -5   48.80    5.50
  -2 -13  -5   50.39    8.50
   2  14  -4   16.90    6.40
   2  14  -4   16.10    3.30
  -2  14   4   -1.50    7.20
  -2  14   4   16.40    4.90
  -2 -14   4    7.90    9.70
   2 -14  -4   16.70    5.80
   2 -14  -4   20.10   10.60
  -2 -14   4   28.10    5.90
   2  14  -3    5.90    2.70
   2  14  -3    0.30    4.40
  -2  14   3   15.40    4.80
  -2  14   3   -2.70    6.60
   2 -14  -3    5.20    5.40
  -2 -14   3    4.60    4.50
  -2 -14   3    2.80    7.80
   2  14  -2  124.79    5.90
  -2  14   2  111.49    8.30
   2  14  -2  114.79    7.50
  -2  14   2  116.89   11.80
   2 -14  -2  150.68   17.40
  -2 -14   2  123.19    9.00
  -2 -14   2  110.29   12.70
   2 -14  -2  134.29   10.10
  -2  14   1   -0.40    3.20
  -2  14   1    0.10    5.90
  -2 -14   1    2.40    5.80
   2 -14  -1   11.30    4.90
   2 -14  -1   -2.70    7.20
  -2 -14   1   -4.00    3.60
  -2  14   0   31.80    4.30
  -2  14   0   33.20    6.50
   2 -14   0   37.00    5.70
   2 -14   0   18.40    7.80
  -2 -14   0   28.00    6.10
  -2 -14   0   30.90    4.60
  -2  14  -1    3.10    5.90
  -2  14  -1   -3.30    3.60
  -2 -14  -1    1.90    5.80
  -2 -14  -1   -1.80    3.60
   2 -14   1  -11.00    4.20
  -2  14  -2   66.89    7.40
  -2  14  -2   42.10    7.80
   2 -14   2   56.99    7.10
  -2 -14  -2   42.00    7.60
  -2 -14  -2   55.29    5.70
   2 -14   2   71.79   10.10
  -2  14  -3   -9.70    7.80
  -2  14  -3    5.10    4.80
   2  14   3   -2.40    2.90
   2 -14   3    5.00    9.20
   2 -14   3   -1.40    6.60
  -2 -14  -3    4.90    7.80
  -2 -14  -3    3.10    4.00
  -2  14  -4   36.70    4.70
   2  14   4   41.70    8.90
   2  14   4   34.90    4.30
  -2  14  -4   28.00    9.50
  -2 -14  -4   48.90    5.30
   2 -14   4   37.90   13.00
   2 -14   4   43.90    9.30
  -2 -14  -4   31.90    9.40
  -2  15   3   35.60    5.70
  -2  15   3   37.80    8.30
   2  15  -3   34.70    5.60
   2  15  -3   34.00    3.50
  -2 -15   3   38.20    9.90
   2 -15  -3   22.20    6.40
  -2 -15   3   48.60    6.50
   2 -15  -3   15.70   12.30
  -2  15   2    0.60    3.80
  -2  15   2    4.40    7.20
  -2 -15   2    3.50    4.50
   2 -15  -2    6.00    5.80
   2 -15  -2    5.80    8.80
  -2 -15   2    6.10    8.10
  -2  15   1   27.30    4.80
  -2  15   1   20.00    7.40
  -2 -15   1   30.10    7.60
   2 -15  -1   20.20    5.70
  -2 -15   1   20.60    4.40
   2 -15  -1   19.80    8.70
  -2  15   0   10.30    6.70
  -2  15   0   11.80    4.00
  -2 -15   0    3.20    3.80
  -2 -15   0   -5.30    6.70
   2 -15   0   -3.20    4.90
   2 -15   0   -3.90    7.80
  -2  15  -1   78.99    7.60
  -2  15  -1   77.49    9.20
   2 -15   1   91.99   11.20
  -2 -15  -1  109.49    7.90
   2 -15   1  100.69    9.90
  -2 -15  -1   94.39    9.00
  -2  15  -2   -3.70    3.80
  -2  15  -2   -3.00    8.20
  -2 -15  -2   -6.70    7.70
   2 -15   2   -9.80   10.60
  -2 -15  -2   -1.80    4.20
   2 -15   2   -3.70    5.70
  -2 -15  -3   21.90    4.70
   2 -15   3   -3.90    6.80
  -2  16   0   11.80    4.40
  -3   0   9   -6.20    9.50
   3   0  -9   -1.70    8.00
   3   0  -9   -7.50    6.80
  -3   0   9    1.30    7.50
  -3   0   8  222.98   15.30
  -3   0   8  225.68   13.10
   3   0  -8  197.58   12.90
   3   0  -8  213.28   13.90
  -3   0   7    0.10    3.80
   3   0  -7   -6.40    4.70
  -3   0   7   -4.50    5.50
   3   0  -7   -0.90    4.80
   3   0  -6  -11.00    3.80
   3   0  -6   -2.90    3.10
  -3   0   6   -4.80    3.90
  -3   0   6    1.10    4.40
   3   0  -5    3.30    3.00
  -3   0   5    3.50    3.40
  -3   0   5    2.10    3.10
   3   0  -5    2.60    3.50
   3   0  -4 1021.20   33.20
  -3   0   4 1062.69   33.40
  -3   0   4 1034.90   33.30
   3   0  -3    2.00    2.00
  -3   0   3   -5.20    1.90
   3   0  -3    1.40    1.90
  -3   0   3   -0.90    1.90
   3   0  -2  733.53   22.80
  -3   0   2  706.53   22.80
  -3   0   2  714.23   22.80
   3   0  -1    1.60    1.30
  -3   0   1    1.70    1.60
  -3   0   1    2.10    1.50
   3   0   0  194.28    6.70
  -3   0   0  189.68    7.20
   3   0   0  202.68    6.90
  -3   0   0  195.78    6.80
  -3   0  -1   -0.10    1.20
   3   0   1    0.90    1.50
   3   0   2 4632.04  140.79
  -3   0  -2 4693.53  141.29
  -3   0  -2 4456.05  141.29
  -3   0  -3    3.60    2.50
  -3   0  -3    0.90    2.00
   3   0   3    4.90    2.70
   3   0   3    2.00    2.30
  -3   0  -4    2.20    3.10
  -3   0  -4   -0.10    2.80
   3   0   4    5.50    2.90
   3   0   4    3.80    3.10
  -3   0  -5    1.30    3.80
   3   0   5    0.60    3.90
   3   0   5    3.00    4.30
  -3   0  -5    1.20    3.60
  -3   0  -6  453.55   17.40
   3   0   6  414.16   18.10
  -3   0  -6  463.75   18.00
   3   0   6  441.26   17.40
   3   0   7    3.40    5.50
  -3   0  -7    0.20    5.70
  -3   0  -7    3.30    5.40
   3   0   7   -0.40    6.80
  -3   0  -8    4.90    7.60
  -3   0  -8    8.90   16.60
   3   0   8   11.20    9.50
   3   0   8   16.10    7.10
   3   1  -9   35.60    8.30
  -3   1   9   30.00    8.40
  -3   1   9   42.00   10.20
   3   1  -9   26.20    8.30
   3  -1  -9   26.90    7.30
   3  -1  -9   42.70    9.40
  -3  -1   9   47.20   10.60
  -3  -1   9   28.60    9.40
  -3   1   8    8.50    6.60
   3   1  -8   26.10    7.30
   3   1  -8    0.10    7.40
  -3   1   8   13.20   10.10
  -3  -1   8   18.10    7.60
   3  -1  -8   21.90    7.00
  -3  -1   8   15.90    5.70
   3  -1  -8   17.20    5.90
   3   1  -7   23.10    4.40
   3   1  -7   21.00    5.70
  -3   1   7   19.20    4.50
  -3   1   7   56.49    9.50
   3  -1  -7   26.00    5.60
  -3  -1   7   24.20    4.90
   3  -1  -7   24.50    5.60
  -3  -1   7   19.90    5.90
   3   1  -6   10.00    4.00
  -3   1   6    9.70    4.10
  -3   1   6    0.60    4.40
   3   1  -6   10.80    4.00
   3  -1  -6   -0.30    3.80
   3  -1  -6    3.90    4.20
  -3  -1   6    7.30    3.30
  -3  -1   6    1.90    4.30
  -3   1   5  753.42   25.60
   3   1  -5  786.22   25.60
   3   1  -5  743.83   25.40
  -3  -1   5  791.22   25.70
  -3  -1   5  769.82   25.50
   3  -1  -5  742.73   25.50
   3  -1  -5  757.72   25.50
  -3   1   4   73.19    5.50
  -3   1   4   81.39    7.20
   3   1  -4   70.79    5.00
   3   1  -4   66.59    5.00
  -3  -1   4   66.79    4.90
  -3  -1   4   70.99    5.30
   3  -1  -4   66.29    5.30
   3  -1  -4   68.49    5.20
   3   1  -3  183.38    7.20
  -3   1   3  180.88    7.40
   3  -1  -3  178.98    7.30
  -3  -1   3  191.98    7.30
  -3  -1   3  181.28    7.20
  -3   1   2  322.37   11.20
   3   1  -2  324.27   10.90
  -3   1   2  334.37   11.20
   3   1  -2  327.07   10.90
  -3  -1   2  320.37   10.90
   3  -1  -2  325.27   11.10
   3  -1  -2  319.17   11.20
  -3  -1   2  321.07   10.90
  -3   1   1 6078.09  186.48
   3   1  -1 6073.19  185.28
   3   1  -1 6205.08  185.08
   3  -1  -1 5547.85  185.38
   3  -1  -1 6185.48  186.08
  -3  -1   1 5978.70  185.18
  -3  -1   1 6133.19  185.18
   3   1   0    3.40    1.10
   3   1   0    4.80    1.20
  -3   1   0    3.80    2.20
  -3   1   0    3.20    1.70
   3  -1   0    1.20    1.60
   3  -1   0   -0.30    1.30
  -3  -1   0    3.00    1.20
  -3  -1   0    3.20    1.40
  -3   1  -1   -2.70    2.20
   3   1   1   -1.20    2.10
   3   1   1    0.10    1.30
  -3   1  -1   -0.10    1.40
  -3  -1  -1   -1.20    1.30
  -3  -1  -1    0.30    1.50
   3  -1   1   -1.00    2.20
   3  -1   1   -0.80    1.70
  -3   1  -2   84.99    4.80
  -3   1  -2   81.69    5.00
   3   1   2   80.59    5.10
   3   1   2   86.89    4.20
  -3  -1  -2   85.89    4.50
   3  -1   2   91.89    4.90
   3  -1   2   85.29    5.30
   3   1   3 1097.49   34.40
  -3   1  -3 1086.09   34.60
  -3  -1  -3 1072.49   34.40
   3  -1   3 1056.09   34.70
  -3  -1  -3 1107.49   34.50
   3  -1   3 1081.99   34.50
   3   1   4   28.70    3.90
  -3   1  -4   34.90    4.10
   3   1   4   26.70    3.20
  -3   1  -4   37.30    4.40
   3  -1   4   19.40    3.00
  -3  -1  -4   28.20    3.70
   3  -1   4   34.70    4.70
  -3  -1  -4   30.80    3.50
  -3   1  -5  285.67   12.80
   3   1   5  302.37   12.40
   3   1   5  290.17   13.20
  -3   1  -5  292.37   12.50
  -3  -1  -5  310.07   12.60
  -3  -1  -5  315.07   13.00
   3  -1   5  297.47   13.10
   3  -1   5  320.97   12.80
   3   1   6  154.68    9.80
  -3   1  -6  153.48   10.00
   3   1   6  154.38   11.50
  -3   1  -6  163.18   10.70
  -3  -1  -6  158.68   10.60
   3  -1   6  159.58   10.40
  -3  -1  -6  158.58    9.90
   3  -1   6  148.99   11.20
   3   1   7   18.60    5.20
  -3   1  -7   16.20    6.30
   3   1   7   18.80    7.90
  -3   1  -7   24.00    6.00
   3  -1   7   31.40    8.00
   3  -1   7   29.00    6.50
  -3  -1  -7   18.20    5.40
  -3  -1  -7   25.70    6.50
   3   1   8   10.10    6.60
  -3   1  -8    7.00    7.40
   3   1   8   15.30    9.30
  -3   1  -8    2.90    7.10
   3  -1   8    7.80    9.90
  -3  -1  -8   -4.50    6.00
   3  -1   8   -5.50    7.30
  -3  -1  -8    4.80    7.30
  -3   2   9    3.90    8.50
   3   2  -9   -3.10    8.50
  -3   2   9   -7.10    8.80
   3   2  -9  -19.80    7.00
  -3  -2   9    2.80   10.00
   3  -2  -9    7.40    7.70
   3  -2  -9   12.20    8.60
  -3   2   8  158.08   12.30
   3   2  -8  140.69   10.60
   3   2  -8  152.98   11.90
  -3   2   8  143.89   13.20
   3  -2  -8  140.59   12.50
  -3  -2   8  143.99   14.20
  -3  -2   8  173.88   12.20
   3  -2  -8  154.48   12.60
   3   2  -7   14.90    4.40
  -3   2   7    0.40    5.10
  -3   2   7   17.70    5.90
   3   2  -7   16.40    5.30
  -3  -2   7    6.00    5.90
   3  -2  -7   21.20    6.00
  -3  -2   7   12.20    4.40
   3  -2  -7   14.10    5.30
  -3   2   6   13.10    4.60
   3   2  -6   18.90    4.10
   3   2  -6   16.00    3.90
  -3   2   6   19.20    4.10
  -3  -2   6   13.80    4.00
   3  -2  -6   29.80    5.70
   3  -2  -6   18.90    4.80
  -3  -2   6   22.80    4.90
  -3   2   5    0.00    3.40
   3   2  -5    1.50    3.20
   3   2  -5    9.40    3.40
  -3   2   5    2.50    4.20
   3  -2  -5    6.50    3.40
  -3  -2   5    3.00    3.80
   3  -2  -5    5.90    4.50
   3   2  -4  659.33   20.90
  -3   2   4  634.34   21.10
   3   2  -4  561.94   20.60
  -3  -2   4  639.14   20.90
   3  -2  -4  635.34   21.20
   3  -2  -4  640.74   21.10
  -3  -2   4  635.24   21.00
   3   2  -3    2.70    1.80
  -3   2   3    1.80    2.00
  -3   2   3    1.50    1.90
   3   2  -3    1.50    1.90
   3  -2  -3   -0.40    2.00
   3  -2  -3   -1.10    1.70
  -3  -2   3    0.20    1.90
   3   2  -2  424.16   14.00
   3   2  -2  442.76   13.90
  -3   2   2  423.06   14.50
  -3  -2   2  434.96   14.00
   3  -2  -2  429.46   14.50
  -3  -2   2  434.56   14.10
   3   2  -1  268.77    8.40
   3   2  -1  268.97    8.20
  -3   2   1  249.68    9.40
  -3   2   1  243.08    9.30
   3  -2  -1  246.58    9.30
   3  -2  -1  252.17    9.50
  -3  -2   1  263.97    8.40
  -3  -2   1  265.37    8.40
  -3   2   0  147.59    6.20
  -3   2   0  144.39    6.80
   3  -2   0  142.49    6.60
   3  -2   0  148.39    6.10
  -3  -2   0  147.49    4.90
  -3  -2   0  147.39    5.10
  -3   2  -1 1188.58   37.70
   3   2   1 1149.19   36.90
   3   2   1 1205.28   36.70
  -3   2  -1 1170.38   37.30
  -3  -2  -1 1247.28   36.90
   3  -2   1 1187.58   37.30
  -3  -2  -1 1190.88   36.90
  -3   2  -2 1818.92   55.89
   3   2   2 1776.32   55.49
  -3   2  -2 1807.12   56.09
   3   2   2 1815.62   55.59
  -3  -2  -2 1799.22   55.59
   3  -2   2 1757.92   56.09
  -3  -2  -2 1813.92   55.59
   3  -2   2 1781.62   55.89
  -3   2  -3  238.18    9.90
   3   2   3  262.97    9.50
   3   2   3  248.18   10.00
  -3   2  -3  247.88    9.80
  -3  -2  -3  266.07    9.50
  -3  -2  -3  225.88   10.30
   3  -2   3  245.28   10.10
   3  -2   3  248.38    9.90
   3   2   4   20.70    3.40
   3   2   4    2.50    2.70
  -3   2  -4   15.70    3.60
  -3   2  -4   19.20    3.90
   3  -2   4   10.00    3.10
  -3  -2  -4   10.90    2.70
   3  -2   4   21.10    3.70
  -3   2  -5   39.60    5.30
  -3   2  -5   42.70    5.10
   3   2   5   43.00    5.40
   3   2   5   40.30    4.80
   3  -2   5   33.90    4.30
   3  -2   5   59.49    7.70
  -3  -2  -5   46.30    5.40
  -3  -2  -5   57.49    5.60
  -3   2  -6  373.16   16.00
   3   2   6  372.96   15.20
  -3   2  -6  376.96   16.30
   3   2   6  357.86   16.40
   3  -2   6  383.66   16.80
  -3  -2  -6  369.26   16.00
  -3  -2  -6  389.66   15.60
   3  -2   6  384.96   16.10
   3   2   7    8.80    7.50
   3   2   7   17.50    4.80
  -3   2  -7   17.20    6.50
  -3   2  -7    9.30    5.20
   3  -2   7   30.30    8.30
  -3  -2  -7    9.80    6.10
   3  -2   7    8.20    7.80
  -3  -2  -7   11.40    5.50
  -3   2  -8    3.80    7.40
   3   2   8    0.20    6.30
  -3   2  -8    8.70    7.00
   3   2   8    3.10    9.90
  -3  -2  -8    4.70    6.40
   3  -2   8   11.50   10.40
  -3  -2  -8    7.20    8.00
   3  -2   8    4.60    8.10
   3   3  -9    9.40    8.10
  -3   3   9   17.40    9.20
  -3   3   9   21.60    9.50
   3   3  -9   20.40    7.20
  -3  -3   9   13.10   10.00
   3  -3  -9   30.50    9.00
  -3   3   8    2.20    6.30
   3   3  -8   -2.40    6.50
   3   3  -8    8.00    5.40
  -3   3   8   13.80    7.40
  -3  -3   8   13.40    8.00
   3  -3  -8   11.20    7.30
   3  -3  -8    2.60    6.00
  -3  -3   8    0.20    7.50
   3   3  -7   64.99    7.50
  -3   3   7   62.89    6.80
  -3   3   7   66.89    7.00
   3   3  -7   53.09    6.30
  -3  -3   7   85.29    8.20
   3  -3  -7   74.09    7.30
   3  -3  -7  120.69   13.80
  -3  -3   7   62.19    7.40
   3   3  -6    7.40    4.20
  -3   3   6    1.10    4.30
  -3   3   6    8.40    4.70
   3   3  -6    1.70    4.30
   3  -3  -6    5.50    4.30
  -3  -3   6   -0.20    4.70
   3  -3  -6   11.90    4.80
  -3  -3   6    5.50    3.80
   3   3  -5  379.36   14.10
  -3   3   5  358.06   14.50
   3   3  -5  383.86   14.10
  -3   3   5  390.86   14.80
  -3  -3   5  372.06   14.50
   3  -3  -5  387.56   14.60
  -3  -3   5  375.96   14.10
  -3   3   4   34.50    3.80
   3   3  -4   37.70    4.50
  -3   3   4   45.90    4.60
   3  -3  -4   55.99    5.40
   3  -3  -4   40.20    4.10
  -3  -3   4   42.50    4.90
  -3  -3   4   38.90    4.30
   3   3  -3  214.18    8.40
   3   3  -3  219.08    8.50
  -3  -3   3  223.48    8.60
   3  -3  -3  273.97   10.20
  -3  -3   3  210.38    8.60
   3  -3  -3  281.37   10.20
  -3   3   2  121.29    5.70
   3   3  -2  116.09    4.70
   3   3  -2  120.59    4.70
   3  -3  -2  118.59    5.70
  -3  -3   2  119.59    4.90
  -3  -3   2  125.89    4.90
  -3   3   1  839.02   27.50
  -3   3   1  837.92   27.60
   3  -3  -1  861.71   27.70
   3  -3  -1  858.11   27.50
  -3  -3   1  886.11   26.60
  -3  -3   1  886.51   26.60
  -3   3   0   65.69    5.30
  -3   3   0   66.59    4.50
   3  -3   0   65.09    5.20
   3  -3   0   65.49    4.50
   3   3   1   13.10    1.60
  -3   3  -1    9.70    2.40
   3   3   1   12.50    1.30
  -3   3  -1   12.80    2.30
  -3  -3  -1   15.90    1.60
  -3  -3  -1   13.20    1.70
   3  -3   1    9.80    2.20
   3  -3   1    8.60    2.90
  -3   3  -2   23.80    2.80
  -3   3  -2   27.30    3.70
   3   3   2   29.60    3.20
   3   3   2   24.90    2.30
  -3  -3  -2   26.10    2.50
   3  -3   2   21.40    3.10
  -3  -3  -2   27.10    2.70
   3  -3   2   18.40    2.60
  -3   3  -3  506.25   17.70
  -3   3  -3  532.35   18.10
   3   3   3  518.05   17.30
   3   3   3  517.45   17.20
   3  -3   3  515.65   17.80
   3  -3   3  510.05   18.10
  -3  -3  -3  520.25   17.30
  -3  -3  -3  512.85   17.30
  -3   3  -4   96.99    7.40
   3   3   4   81.19    6.60
  -3   3  -4   92.59    6.70
   3   3   4   83.59    5.90
   3  -3   4   80.19    7.00
  -3  -3  -4   90.69    6.10
  -3  -3  -4   93.49    6.40
   3  -3   4   96.09    7.60
  -3   3  -5   39.20    5.10
   3   3   5   35.60    4.60
  -3   3  -5   44.90    5.70
  -3  -3  -5   43.70    4.90
  -3  -3  -5   30.40    4.10
   3  -3   5   37.70    5.50
   3  -3   5   33.70    5.70
   3   3   6   57.39    6.90
  -3   3  -6   49.50    7.20
  -3   3  -6   47.40    5.90
   3   3   6   61.29    6.50
  -3  -3  -6   62.49    7.00
   3  -3   6   45.20    6.60
  -3  -3  -6   50.99    6.00
   3  -3   6   41.40    5.80
   3   3   7   76.99    9.10
   3   3   7   79.89    8.90
  -3   3  -7   75.59    8.50
  -3   3  -7   95.39    9.50
  -3  -3  -7   78.79    8.30
  -3  -3  -7   77.79    9.30
   3   3   8   -2.10    9.90
   3   3   8    0.30    5.60
  -3   3  -8   -0.20    8.20
  -3   3  -8  -12.00    7.60
   3  -3   8   13.00   10.80
  -3  -3  -8   -6.40    7.90
  -3  -3  -8   -1.00    6.20
   3  -3   8   -2.60    7.40
  -3   4   9   -5.10    8.80
   3   4  -9    4.50    8.50
   3   4  -9    7.20    6.10
  -3   4   9    4.70    9.40
  -3  -4   9    3.80   10.50
   3  -4  -9    1.70    9.00
  -3  -4   9    8.80    9.90
   3  -4  -9    3.20    8.90
  -3   4   8   44.90   12.00
  -3   4   8   67.69    9.40
   3   4  -8   71.09    8.70
   3   4  -8   57.59    6.80
  -3  -4   8   60.39    8.90
   3  -4  -8   57.59    8.50
   3  -4  -8   60.99    8.60
   3   4  -7    7.00    5.70
  -3   4   7   23.70    6.50
  -3   4   7   15.70    5.70
   3   4  -7   14.00    4.50
  -3  -4   7    8.50    3.80
   3  -4  -7    9.70    5.70
   3  -4  -7   22.90    6.10
  -3  -4   7    8.20    6.30
  -3   4   6  213.28   12.60
  -3   4   6  162.48   10.30
   3   4  -6  158.48    9.50
   3   4  -6  171.88    9.20
   3  -4  -6  167.08   12.00
  -3  -4   6  161.48   10.60
  -3  -4   6  160.08    9.50
   3   4  -5   -1.20    3.10
  -3   4   5    3.20    3.60
  -3   4   5    8.60    4.10
  -3  -4   5    3.40    3.90
   3  -4  -5    3.20    3.50
  -3  -4   5    2.50    3.40
   3  -4  -5    3.90    3.80
  -3   4   4  380.26   14.10
   3   4  -4  367.86   13.30
  -3   4   4  382.66   14.10
   3   4  -4  373.46   13.30
  -3  -4   4  375.16   13.50
   3  -4  -4  388.26   14.00
   3  -4  -4  374.86   14.00
   3   4  -3   29.00    3.10
   3   4  -3   35.50    3.00
  -3   4   3   36.60    3.70
  -3   4   3   27.80    3.30
   3  -4  -3   34.60    3.70
  -3  -4   3   35.50    3.30
   3  -4  -3   30.20    3.50
  -3  -4   3   27.30    2.80
   3   4  -2  645.04   20.50
  -3   4   2  659.23   21.50
   3   4  -2  665.93   20.50
   3  -4  -2  645.44   21.50
  -3  -4   2  663.73   20.70
  -3  -4   2  667.03   20.70
   3  -4  -2  613.54   21.40
  -3   4   1  124.89    6.80
  -3   4   1   92.99    5.50
   3  -4  -1  102.99    6.00
  -3  -4   1  111.29    4.00
  -3  -4   1  115.49    3.90
   3  -4  -1  100.79    6.00
  -3   4   0 2547.25   79.49
  -3   4   0 2595.84   79.69
   3  -4   0 2556.64   79.69
  -3   4  -1  135.49    7.50
  -3   4  -1  106.09    5.70
  -3  -4  -1  105.09    4.40
  -3  -4  -1  109.09    4.30
   3  -4   1  114.99    6.80
   3  -4   1  140.49    6.90
   3   4   2  135.79    5.70
  -3   4  -2  166.88    7.60
   3   4   2  130.99    5.40
  -3   4  -2  124.29    7.20
  -3  -4  -2  132.79    5.70
   3  -4   2  138.29    6.70
  -3  -4  -2  129.69    5.60
   3  -4   2  133.59    7.40
  -3   4  -3   18.00    4.00
   3   4   3   14.10    2.50
   3   4   3   16.10    3.10
  -3   4  -3   20.80    4.40
  -3  -4  -3   15.10    5.20
   3  -4   3   11.40    3.10
  -3  -4  -3   16.00    3.00
   3  -4   3   13.00    3.50
   3   4   4  103.59    6.20
   3   4   4  101.49    6.90
  -3   4  -4   99.89    7.20
   3  -4   4   90.89    8.00
  -3  -4  -4  103.99    6.40
   3  -4   4   98.49    7.50
  -3   4  -5   -0.60    4.50
   3   4   5   -3.50    4.60
  -3   4  -5   -3.50    5.40
   3   4   5    3.70    3.30
  -3  -4  -5   -3.10    3.40
   3  -4   5   -1.30    4.60
   3  -4   5   -7.40    4.70
  -3  -4  -5    4.70    3.90
  -3   4  -6  190.08   13.60
   3   4   6  147.49    9.00
  -3   4  -6  136.59   10.50
   3  -4   6  143.29   12.70
  -3  -4  -6  140.09    9.60
   3  -4   6  148.19   11.20
  -3  -4  -6  143.19   10.40
  -3   4  -7    7.10    6.60
  -3   4  -7    5.10    6.60
   3   4   7    3.70    4.40
   3   4   7   21.70    7.70
  -3  -4  -7   22.70    5.30
  -3  -4  -7    8.70    6.30
   3  -4   7   16.50    8.60
   3  -4   7    9.30    6.20
   3   4   8   22.60   10.50
   3   4   8   19.80    5.60
  -3   4  -8   24.60    9.00
  -3   4  -8   16.30    8.40
   3  -4   8   13.30   11.30
   3  -4   8   13.60   11.30
  -3  -4  -8   19.20    8.70
  -3  -4  -8   26.70    7.70
  -3   5   9   14.10    8.10
  -3   5   9   19.30    9.20
   3   5  -9   20.50    9.30
   3   5  -9   25.00    6.30
  -3  -5   9   16.90   10.30
   3  -5  -9   13.00    8.40
  -3  -5   9   15.70   12.00
   3  -5  -9   17.30   10.50
   3   5  -8   -5.30    5.90
   3   5  -8    6.50    4.80
  -3   5   8   -3.10    6.50
  -3   5   8   -8.00    5.90
   3  -5  -8   10.50    7.20
  -3  -5   8    3.20    7.80
   3  -5  -8    4.20    7.20
  -3  -5   8   -7.20    8.40
   3   5  -7  106.09    7.90
  -3   5   7  119.39   10.80
  -3   5   7   88.39    8.40
   3   5  -7  105.09    9.60
  -3  -5   7  111.29   11.50
   3  -5  -7  116.49   11.10
  -3  -5   7   97.29   11.50
   3  -5  -7  118.89   10.90
   3   5  -6   -1.30    3.50
  -3   5   6   -3.30    4.50
  -3   5   6    2.40    4.90
   3  -5  -6    2.10    5.30
  -3  -5   6    0.60    4.60
   3  -5  -6    7.10    4.80
  -3   5   5  151.18    9.30
   3   5  -5  148.09    8.10
  -3   5   5  160.48    9.30
   3   5  -5  157.78    8.40
   3  -5  -5  163.78    9.30
  -3  -5   5  171.68    9.20
   3   5  -4   27.60    3.70
   3   5  -4   23.90    3.40
  -3   5   4   24.50    4.00
  -3   5   4   32.00    4.10
  -3  -5   4   30.00    4.30
   3  -5  -4   32.00    4.30
   3  -5  -4   38.00    4.70
  -3  -5   4   34.30    3.90
  -3   5   3 1150.18   37.20
  -3   5   3 1135.79   37.20
   3   5  -3 1161.98   36.30
   3   5  -3 1154.78   36.40
  -3  -5   3 1212.48   37.20
  -3  -5   3 1156.68   36.60
   3  -5  -3 1147.39   37.20
  -3   5   2   76.99    5.70
   3   5  -2   88.59    3.70
   3   5  -2   84.59    3.70
  -3   5   2   80.59    5.30
   3  -5  -2   96.79    6.40
  -3  -5   2   83.39    4.30
   3  -5  -2   70.09    5.60
  -3   5   1  873.91   28.70
  -3   5   1  903.01   28.70
   3  -5  -1  864.01   28.70
   3  -5  -1  880.41   28.90
  -3  -5   1  894.51   27.50
  -3  -5   1  902.51   27.40
  -3   5   0   81.39    5.70
  -3   5   0   87.19    6.00
   3  -5   0   87.49    5.60
   3  -5   0   91.99    6.20
  -3   5  -1 1128.19   38.10
  -3   5  -1 1208.78   37.80
   3  -5   1 1220.08   38.40
  -3  -5  -1 1200.28   36.70
   3  -5   1 1159.48   37.80
  -3  -5  -1 1205.28   36.70
   3   5   2    0.30    2.00
   3   5   2    5.60    1.80
  -3   5  -2    2.40    3.50
  -3   5  -2    1.10    3.80
  -3  -5  -2    5.20    2.10
  -3  -5  -2    4.20    1.90
   3  -5   2    6.40    2.70
   3  -5   2    2.30    3.30
  -3   5  -3  629.54   21.80
   3   5   3  632.84   20.90
   3   5   3  641.54   21.10
  -3   5  -3  654.83   22.50
   3  -5   3  638.04   22.30
  -3  -5  -3  643.44   21.20
  -3  -5  -3  664.93   21.30
   3  -5   3  648.04   22.10
   3   5   4   46.40    5.40
   3   5   4   50.99    4.90
  -3   5  -4   78.79    8.80
  -3   5  -4   52.39    6.20
   3  -5   4   60.69    7.10
  -3  -5  -4   40.70    4.30
  -3  -5  -4   50.79    6.00
   3  -5   4   57.69    6.70
  -3   5  -5   20.80    5.00
   3   5   5   23.60    4.40
  -3   5  -5   26.30    5.60
   3   5   5   25.00    5.10
  -3  -5  -5   24.30    4.30
  -3  -5  -5   20.30    5.00
   3  -5   5   18.40    5.30
   3  -5   5   19.90    5.90
   3   5   6   -2.20    6.00
   3   5   6    3.20    4.20
  -3   5  -6    9.90    5.60
  -3   5  -6   -1.30    5.40
   3  -5   6   -3.10    5.30
  -3  -5  -6    3.80    5.00
   3  -5   6   -4.80    6.10
  -3  -5  -6    5.50    4.10
   3   5   7   94.39    8.50
  -3   5  -7   86.49    9.00
  -3   5  -7   73.39   10.10
  -3  -5  -7   76.99    8.30
   3  -5   7   78.89   10.90
   3  -5   7   73.89    8.40
  -3  -5  -7   90.99    9.40
  -3   5  -8   -1.80    8.50
  -3   5  -8    3.40    8.80
   3   5   8    0.60   10.00
   3   5   8    9.20    5.40
   3  -5   8   -5.20   11.30
   3  -5   8   12.80   11.80
  -3  -5  -8    7.70    6.40
  -3  -5  -8    2.00    8.90
  -3   6   8   27.50    7.70
  -3   6   8   32.40    7.80
   3   6  -8   30.80    6.00
   3   6  -8   29.60    8.30
  -3  -6   8   26.60    9.00
   3  -6  -8   36.50    9.10
  -3  -6   8   29.60    8.10
   3  -6  -8   31.30    8.10
  -3   6   7   49.10    8.20
  -3   6   7   50.59   10.80
   3   6  -7   33.40    4.70
   3  -6  -7   40.30    7.00
  -3  -6   7   35.30    6.70
   3  -6  -7   35.50    7.00
  -3  -6   7   33.80    7.00
  -3   6   6  131.19   10.20
   3   6  -6  107.59    7.60
  -3   6   6  130.79    9.70
   3   6  -6  126.69    9.10
   3  -6  -6  127.09    9.90
   3  -6  -6  124.39   10.00
  -3  -6   6  127.89   10.20
  -3  -6   6  130.29    9.60
  -3   6   5   79.39    7.90
  -3   6   5   75.69    7.60
   3   6  -5   75.69    6.20
   3   6  -5   69.49    6.80
   3  -6  -5   66.19    7.70
  -3  -6   5   78.49    7.30
   3  -6  -5   58.99    5.90
   3   6  -4  165.58    7.60
   3   6  -4  171.28    7.70
  -3   6   4  168.78    9.10
  -3   6   4  161.48    9.00
   3  -6  -4  177.78    9.00
   3  -6  -4  169.48    9.20
  -3  -6   4  170.68    8.20
  -3  -6   4  167.78    8.10
   3   6  -3   75.49    4.50
   3   6  -3   79.79    4.60
  -3   6   3   84.29    6.40
  -3   6   3   82.89    6.30
  -3  -6   3   71.89    5.80
  -3  -6   3   79.89    5.30
   3  -6  -3   80.39    6.40
   3  -6  -3   70.59    6.30
   3   6  -2  249.08    8.40
  -3   6   2  242.48   10.00
  -3   6   2  253.27   10.10
   3   6  -2  252.87    8.50
   3  -6  -2  246.78   10.30
  -3  -6   2  250.47    8.90
  -3  -6   2  251.67    9.00
  -3   6   1   38.40    3.90
  -3   6   1   39.80    4.70
  -3  -6   1   36.50    2.90
   3  -6  -1   42.00    4.50
   3  -6  -1   32.20    3.70
  -3  -6   1   34.50    2.90
  -3   6   0  920.51   29.40
  -3   6   0  893.31   29.60
   3  -6   0  892.51   29.40
  -3  -6   0  890.91   27.90
   3  -6   0  893.71   29.70
  -3  -6   0  910.01   28.00
  -3   6  -1  109.49    6.80
  -3   6  -1  101.69    6.20
   3  -6   1   97.99    7.50
  -3  -6  -1   99.69    4.40
   3  -6   1   98.69    6.50
  -3  -6  -1  103.49    4.30
   3   6   2   55.59    3.80
   3   6   2   58.89    3.60
  -3   6  -2   51.19    5.50
  -3   6  -2   50.49    5.20
   3  -6   2   73.39    6.30
   3  -6   2   56.39    6.00
  -3  -6  -2   56.09    4.10
  -3  -6  -2   51.09    4.00
  -3   6  -3   77.69    7.80
   3   6   3   83.79    5.20
  -3   6  -3   83.19    6.80
   3  -6   3   77.19    8.00
  -3  -6  -3   82.39    5.60
   3  -6   3   82.09    7.50
  -3  -6  -3   83.69    5.60
  -3   6  -4  246.08   11.40
  -3   6  -4  255.87   12.40
   3   6   4  237.38   10.10
   3  -6   4  268.77   13.60
  -3  -6  -4  233.68   10.60
  -3  -6  -4  249.28   10.40
   3  -6   4  250.17   11.90
   3   6   5    4.10    6.90
  -3   6  -5    1.20    4.50
   3   6   5    4.50    5.10
  -3   6  -5   -1.10    5.90
  -3  -6  -5    0.10    5.20
  -3  -6  -5    1.90    3.70
   3  -6   5   -2.80    4.80
   3  -6   5   15.50    8.40
  -3   6  -6   45.50    6.80
  -3   6  -6   64.59    7.90
   3   6   6   40.00    7.30
   3   6   6   39.80    5.00
  -3  -6  -6   49.70    7.10
   3  -6   6   36.10    6.80
  -3  -6  -6   49.99    6.20
   3  -6   6   60.29    8.70
   3   6   7   47.80    6.00
  -3   6  -7   44.10    8.40
   3   6   7   35.70    8.50
  -3   6  -7   37.20    8.30
   3  -6   7   36.80    8.90
  -3  -6  -7   44.60    8.20
   3  -6   7   28.50    9.50
  -3  -6  -7   45.10    6.00
  -3   6  -8   41.90   10.10
   3   6   8   17.30    6.20
  -3   6  -8   23.00   10.60
   3   6   8   24.20   11.10
  -3  -6  -8   32.50    7.40
  -3  -6  -8   24.20   10.80
   3  -6   8   40.00   12.30
   3  -6   8    3.00   15.60
   3   7  -8    0.30    4.00
  -3   7   8    1.10    5.70
  -3   7   8   12.60    8.60
  -3  -7   8  -11.40    9.20
  -3  -7   8   -5.30    7.50
   3  -7  -8    4.60    8.20
   3  -7  -8    0.60    7.00
  -3   7   7   76.59    8.60
   3   7  -7   54.49    6.60
  -3   7   7   84.79    8.30
   3   7  -7   96.89   10.40
   3  -7  -7   61.09    7.70
  -3  -7   7   76.39    8.10
  -3  -7   7   72.39    8.70
   3  -7  -7   81.49    9.30
   3   7  -6    5.30    4.40
   3   7  -6    4.00    3.30
  -3   7   6    0.90    4.80
  -3   7   6    5.50    5.10
   3  -7  -6   -1.50    5.00
   3  -7  -6    9.00    5.20
  -3  -7   6    4.20    4.90
  -3  -7   6    4.70    5.00
  -3   7   5   51.69    6.00
   3   7  -5   60.79    5.70
  -3   7   5   55.49    5.80
   3   7  -5   62.89    5.80
  -3  -7   5   59.39    5.80
   3  -7  -5   55.69    6.30
  -3  -7   5   57.89    6.40
   3  -7  -5   71.49    6.80
   3   7  -4   93.09    6.00
  -3   7   4   96.69    7.70
   3   7  -4   90.99    5.90
  -3   7   4   90.99    8.00
  -3  -7   4   91.29    7.00
   3  -7  -4  103.79    7.90
   3  -7  -4  100.19    7.70
  -3  -7   4   87.89    7.00
   3   7  -3  192.48    7.60
  -3   7   3  188.88    9.40
  -3   7   3  179.38    9.30
   3   7  -3  188.38    7.40
  -3  -7   3  180.38    8.10
   3  -7  -3  184.08    9.40
   3  -7  -3  182.98   13.60
  -3  -7   3  181.58    8.30
   3   7  -2  218.98    7.50
   3   7  -2  213.78    7.40
  -3   7   2  204.98    9.30
  -3   7   2  203.78    9.40
   3  -7  -2  201.08    9.50
  -3  -7   2  212.18    8.10
  -3  -7   2  221.68    8.20
  -3   7   1   18.90    3.50
  -3   7   1   19.10    3.60
  -3  -7   1   16.70    2.30
   3  -7  -1   15.30    3.00
  -3  -7   1   15.20    4.00
   3  -7  -1   30.00    7.00
  -3   7   0  162.48    8.60
  -3   7   0  159.48    7.90
  -3  -7   0  164.98    6.80
  -3  -7   0  165.18    6.20
   3  -7   0  169.58    8.80
   3  -7   0  151.48    8.20
  -3   7  -1  328.37   12.60
  -3   7  -1  327.37   13.10
  -3  -7  -1  325.67   11.20
  -3  -7  -1  337.37   11.20
   3  -7   1  324.77   13.10
   3  -7   1  340.17   13.70
   3   7   2   68.59    3.80
  -3   7  -2   63.99    6.60
   3  -7   2   79.09    9.00
  -3  -7  -2   65.59    4.60
   3  -7   2   68.99    7.90
  -3  -7  -2   62.89    4.50
  -3   7  -3  108.79    7.90
   3   7   3  107.09    5.80
  -3   7  -3  105.39    8.80
  -3  -7  -3  104.89    6.40
  -3  -7  -3  103.99    6.30
   3  -7   3  115.99   10.40
   3  -7   3  106.09    8.70
   3   7   4   -0.50    3.00
  -3   7  -4    2.40    4.30
  -3   7  -4    0.60    3.80
  -3  -7  -4    0.40    3.40
   3  -7   4    3.20    6.80
   3  -7   4    5.10    4.90
  -3  -7  -4   -1.40    3.40
   3   7   5   90.19    6.80
  -3   7  -5   97.69    9.40
  -3   7  -5   77.39    8.10
   3  -7   5   99.99   10.90
  -3  -7  -5   85.69    7.30
  -3  -7  -5   83.39    8.40
   3  -7   5  113.59   10.50
   3   7   6   10.60    3.80
  -3   7  -6   10.70    6.50
   3   7   6   11.30    6.50
  -3   7  -6   19.60    8.10
  -3  -7  -6    9.10    4.00
   3  -7   6   16.20    8.00
  -3  -7  -6   15.60    5.60
   3  -7   6   12.10    7.20
  -3   7  -7   40.40    8.60
   3   7   7   36.50    9.40
   3   7   7   39.30    5.10
  -3   7  -7   36.80    8.90
   3  -7   7   42.60    9.80
  -3  -7  -7   43.50    8.20
  -3  -7  -7   47.00    6.50
   3  -7   7   49.20   10.90
   3   7   8   -9.00   11.10
   3  -7   8    6.60   13.80
  -3  -7  -8   -3.60   10.00
   3   8  -8   15.20    4.50
  -3   8   8   10.10    8.90
  -3   8   8   16.20    6.80
   3   8  -8   23.70    8.20
  -3  -8   8   14.40    7.90
   3  -8  -8    9.40    8.80
  -3  -8   8   23.70    9.90
   3  -8  -8    8.90    8.90
   3   8  -7   19.60    4.00
  -3   8   7   34.00    6.80
   3   8  -7   37.10    6.70
  -3   8   7   43.50    8.70
   3  -8  -7   37.80    7.20
   3  -8  -7   31.10    8.20
  -3  -8   7   22.10    7.90
  -3  -8   7   29.70    6.50
   3   8  -6   53.19    6.40
   3   8  -6   59.59    5.90
  -3   8   6   59.19    7.50
  -3   8   6   49.10    6.40
  -3  -8   6   56.79    7.10
   3  -8  -6   54.19    8.00
   3  -8  -6   58.49    7.30
  -3  -8   6   62.59    6.70
  -3   8   5   35.60    5.40
   3   8  -5   29.00    3.90
   3   8  -5   31.90    5.00
  -3   8   5   24.70    4.80
   3  -8  -5   26.50    6.00
  -3  -8   5   26.60    4.90
  -3  -8   5   32.40    5.50
   3  -8  -5   31.70    6.10
  -3   8   4  128.49    8.90
   3   8  -4  129.79    6.80
   3   8  -4  135.89    7.40
  -3   8   4  119.89    9.30
  -3  -8   4  128.79    8.50
   3  -8  -4  135.99    9.20
  -3  -8   4  128.39    8.00
   3  -8  -4  136.99    9.60
  -3   8   3   38.20    5.10
  -3   8   3   29.90    4.60
   3   8  -3   28.70    3.40
   3   8  -3   33.90    3.10
   3  -8  -3   26.20    4.60
  -3  -8   3   33.60    4.30
  -3  -8   3   38.00    4.40
   3  -8  -3   19.30    4.00
  -3   8   2  145.99    8.50
   3   8  -2  146.39    5.70
   3   8  -2  150.18    5.60
  -3   8   2  133.69    8.10
   3  -8  -2  164.18    9.10
   3  -8  -2  137.99    9.00
  -3  -8   2  152.58    6.80
  -3  -8   2  150.38    7.10
  -3   8   1   -0.80    3.50
  -3   8   1   -1.20    3.30
   3  -8  -1    3.70    4.30
  -3  -8   1    3.10    2.50
  -3  -8   1    2.10    2.40
   3  -8  -1   -1.50    3.40
  -3   8   0   80.09    6.70
  -3   8   0   72.79    7.20
   3  -8   0   96.59    9.70
  -3  -8   0   91.19    4.90
   3  -8   0   84.39    7.20
  -3  -8   0   86.49    4.80
  -3   8  -1  125.09    7.80
  -3   8  -1  120.69    8.20
  -3  -8  -1  122.39    6.50
   3  -8   1  116.29    8.30
   3  -8   1  111.89    8.90
  -3  -8  -1  112.39    5.60
  -3   8  -2  165.18    9.60
   3   8   2  168.18    6.70
  -3   8  -2  172.28    9.40
  -3  -8  -2  175.58    7.40
  -3  -8  -2  175.68    7.40
   3  -8   2  163.98   10.40
   3  -8   2  179.48   10.60
  -3   8  -3   62.19    7.40
  -3   8  -3   57.19    6.40
   3   8   3   59.19    5.00
   3  -8   3   61.79    7.10
  -3  -8  -3   61.09    5.70
  -3  -8  -3   63.59    5.90
   3  -8   3   79.19    7.60
  -3   8  -4  294.47   13.80
   3   8   4  262.77   12.30
  -3   8  -4  295.27   14.30
   3  -8   4  311.67   14.60
  -3  -8  -4  305.27   12.50
  -3   8  -5   22.70    6.20
  -3   8  -5   23.70    6.20
   3   8   5   30.60    4.10
  -3  -8  -5   32.30    5.90
   3  -8   5   22.50    6.70
   3  -8   5   29.20    6.80
  -3  -8  -5   24.00    4.70
  -3   8  -6   25.00    6.60
   3   8   6   28.60    7.30
  -3   8  -6   35.40    7.90
   3   8   6   32.80    4.80
   3  -8   6   16.30    8.20
  -3  -8  -6   41.40    5.70
   3  -8   6   27.30    8.60
  -3  -8  -6   33.50    7.20
   3   8   7   10.00    9.00
   3   8   7   10.50    4.20
  -3   8  -7   -4.30    7.60
  -3   8  -7   23.50    9.00
   3  -8   7   23.90   11.30
  -3  -8  -7   10.10    5.00
  -3  -8  -7   13.00    7.80
   3  -8   7   21.70   10.00
  -3  -9   8    7.40    8.00
   3   9  -7   34.40    4.80
   3   9  -7   34.80    8.00
  -3   9   7   31.70    8.30
  -3   9   7   37.80    6.90
  -3  -9   7   29.20    9.20
   3  -9  -7   39.10    8.00
  -3  -9   7   44.50    7.20
   3  -9  -7   44.90    9.30
   3   9  -6    1.60    3.10
  -3   9   6   -1.70    5.70
   3   9  -6    2.50    5.10
  -3   9   6    5.40    4.90
   3  -9  -6    5.20    6.80
   3  -9  -6    1.20    5.60
  -3  -9   6    2.60    6.70
  -3  -9   6    1.40    4.80
  -3   9   5   50.49    6.30
   3   9  -5   41.70    5.00
   3   9  -5   38.80    5.30
  -3   9   5   39.20    6.20
   3  -9  -5   47.80    7.10
   3  -9  -5   50.59    7.00
  -3  -9   5   42.00    6.10
  -3  -9   5   54.39    5.80
   3   9  -4   22.10    3.40
  -3   9   4   24.90    5.70
  -3   9   4   20.30    4.60
   3   9  -4   26.00    3.90
   3  -9  -4   30.00    6.30
   3  -9  -4   24.60    5.10
  -3  -9   4   18.00    6.90
  -3  -9   4   23.70    5.60
   3   9  -3  162.08    6.90
  -3   9   3  158.18    9.70
   3   9  -3  161.98    7.20
  -3   9   3  160.88    9.30
  -3  -9   3  165.28    8.50
   3  -9  -3  162.68    9.80
   3  -9  -3  165.18    9.90
  -3  -9   3  151.88    8.70
  -3   9   2   82.19    7.30
   3   9  -2   76.69    3.90
  -3   9   2   71.49    7.10
   3  -9  -2   74.29    6.60
   3  -9  -2   72.39    8.30
  -3  -9   2   74.29    6.30
  -3  -9   2   77.79    5.90
  -3   9   1   96.99    7.60
  -3   9   1   98.09    7.90
   3  -9  -1   97.69    8.90
  -3  -9   1   97.89    6.00
  -3  -9   1  101.39    6.10
   3  -9  -1   99.59    8.40
  -3   9   0   64.79    7.50
  -3   9   0   67.59    7.00
  -3  -9   0   83.59    5.30
  -3  -9   0   69.49    5.20
   3  -9   0   76.79    7.80
   3  -9   0   67.59    8.00
  -3   9  -1  352.96   14.00
  -3   9  -1  327.97   13.80
   3  -9   1  337.57   14.40
  -3  -9  -1  325.87   11.90
  -3  -9  -1  325.07   11.90
   3  -9   1  333.97   14.50
  -3   9  -2   32.60    4.90
   3   9   2   37.40    3.70
  -3   9  -2   39.50    6.00
   3  -9   2   42.70    6.20
   3  -9   2   40.30    6.10
  -3  -9  -2   45.00    4.00
  -3  -9  -2   43.00    4.10
  -3   9  -3   44.50    5.90
   3   9   3   48.10    4.50
  -3   9  -3   60.19    7.00
   3  -9   3   48.70    7.60
   3  -9   3   51.59    7.40
  -3  -9  -3   53.29    6.20
  -3  -9  -3   49.20    5.60
  -3   9  -4   -0.60    5.20
   3   9   4   -1.30    2.90
  -3   9  -4   -3.20    4.80
  -3  -9  -4    3.30    3.60
   3  -9   4   -0.40    6.10
  -3  -9  -4    9.00    4.30
   3  -9   4    7.40    6.20
  -3   9  -5  145.49   12.40
  -3   9  -5  145.19   11.40
   3   9   5  161.28    8.60
  -3  -9  -5  163.08    9.10
   3  -9   5  173.78   13.90
  -3  -9  -5  155.68   10.90
   3  -9   5  153.68   13.40
   3   9   6    3.70    3.70
   3   9   6    4.20    7.30
  -3   9  -6   -7.00    6.00
  -3   9  -6   -5.70    7.00
   3  -9   6    5.30    8.30
   3  -9   6   -9.00    9.00
  -3  -9  -6   -4.50    4.10
  -3  -9  -6   -2.00    6.30
   3   9   7   19.70    4.40
   3   9   7   17.00    9.80
  -3   9  -7   20.90   10.40
  -3   9  -7    5.80    8.50
   3  -9   7   15.60   11.70
   3  -9   7   13.70   11.20
  -3  -9  -7   32.50   10.50
  -3  -9  -7   12.90    5.30
   3  10  -7    3.20    7.90
  -3  10   7  -11.40    8.20
   3  10  -7   -6.70    3.70
  -3  10   7   -1.80    5.60
  -3 -10   7  -10.40    5.80
   3 -10  -7    3.30    7.90
  -3 -10   7    3.50    9.40
   3 -10  -7   -0.50    6.80
  -3  10   6   56.09    6.70
   3  10  -6   55.29    7.00
  -3  10   6   38.30    7.20
   3  10  -6   57.29    5.60
  -3 -10   6   44.00    6.40
   3 -10  -6   59.89    8.10
  -3 -10   6   58.99    9.40
   3 -10  -6   52.89    8.20
   3  10  -5    9.00    4.70
   3  10  -5    6.60    3.00
  -3  10   5    9.90    4.70
  -3  10   5   14.60    5.70
  -3 -10   5    3.50    4.30
   3 -10  -5    3.80    6.60
  -3 -10   5    7.00    5.80
   3 -10  -5    7.10    5.10
  -3  10   4   56.09    6.60
   3  10  -4   68.29    7.00
   3  10  -4   65.59    4.80
  -3  10   4   65.89    7.80
  -3 -10   4   78.69    7.20
   3 -10  -4   71.89    8.50
  -3 -10   4   61.89    6.30
   3 -10  -4   65.59    7.90
  -3  10   3   -5.10    3.70
   3  10  -3   -1.10    3.00
  -3  10   3    0.80    4.20
   3  10  -3    1.20    2.50
   3 -10  -3    4.20    5.90
  -3 -10   3   -1.40    4.50
   3 -10  -3   -3.40    4.10
  -3 -10   3   -2.90    3.50
  -3  10   2  151.28    9.50
  -3 -10   2  143.49    8.40
  -3 -10   2  150.48    8.20
   3 -10  -2  153.08   10.60
   3 -10  -2  147.99   10.20
  -3  10   1    7.20    4.70
  -3 -10   1    2.30    3.20
   3 -10  -1    0.70    4.60
  -3 -10   1    3.20    3.30
   3 -10  -1   -0.90    5.00
  -3  10   0   74.79    7.60
  -3 -10   0   74.49    5.70
   3 -10   0   76.09    8.60
  -3 -10   0   79.39    5.90
   3 -10   0   73.59    8.70
  -3  10  -1   -2.70    4.30
  -3  10  -1    4.30    4.20
  -3 -10  -1    4.30    2.90
   3 -10   1    1.60    5.00
  -3 -10  -1    5.40    3.30
   3 -10   1    1.70    5.00
  -3  10  -2  104.99    9.10
  -3  10  -2  112.29    9.30
  -3 -10  -2  109.79    7.10
  -3 -10  -2  109.09    7.50
   3 -10   2  113.29   10.70
   3 -10   2   99.69    8.90
  -3  10  -3    9.80    6.80
   3  10   3   11.60    2.80
  -3  10  -3   21.80    5.60
   3 -10   3    7.00    6.60
  -3 -10  -3    8.20    4.10
  -3 -10  -3   11.20    3.30
   3 -10   3    8.20    5.60
   3  10   4  120.39    6.60
  -3  10  -4   97.59   10.20
  -3  10  -4  105.99   11.20
   3 -10   4  116.99   10.50
   3 -10   4  117.09   14.00
  -3 -10  -4  123.69    9.10
  -3 -10  -4  129.09    7.80
  -3  10  -5   58.19    8.00
   3  10   5   62.49    6.20
  -3  10  -5   62.59    7.40
   3 -10   5   63.89    9.20
  -3 -10  -5   69.49    7.40
  -3 -10  -5   87.29    7.40
   3 -10   5   71.39   10.10
  -3  10  -6    2.60    6.60
   3  10   6    9.40    4.10
  -3  10  -6   11.50    8.20
   3  10   6   20.70    8.30
  -3 -10  -6    7.90    4.20
   3 -10   6   14.80   10.10
   3 -10   6   14.10   10.10
  -3 -10  -6   -0.70    7.00
   3  11  -7    7.20    4.40
  -3  11   7   24.30    9.60
  -3  11   7   13.30    6.60
   3 -11  -7   28.10    8.40
   3 -11  -7   35.90   11.60
  -3 -11   7   25.00    7.70
  -3  11   6   -1.90    4.90
   3  11  -6    2.40    6.70
  -3  11   6   -0.50    7.70
   3  11  -6    4.40    3.20
  -3 -11   6    3.40    8.20
   3 -11  -6   -1.50    8.30
  -3 -11   6    5.60    5.40
   3 -11  -6   13.30    6.90
  -3  11   5   26.60    4.70
  -3  11   5   33.50    6.80
   3  11  -5   30.80    3.70
   3  11  -5   43.00    6.20
  -3 -11   5   43.90    7.70
   3 -11  -5   30.80    7.60
   3 -11  -5   56.59    7.70
  -3 -11   5   30.80    5.40
   3  11  -4    1.80    3.90
   3  11  -4    2.60    2.50
  -3  11   4    0.60    4.50
  -3 -11   4   -6.70    5.70
   3 -11  -4   -6.20    4.60
   3 -11  -4   -3.20    5.70
  -3 -11   4    2.00    3.80
   3  11  -3  151.08    6.50
  -3  11   3  165.58    9.80
   3  11  -3  157.68    7.40
  -3 -11   3  165.68    9.10
   3 -11  -3  154.88   12.00
  -3 -11   3  133.59   10.40
   3 -11  -3  137.99   12.20
  -3  11   2    3.80    5.70
  -3  11   2    1.50    4.00
  -3 -11   2    4.70    3.70
   3 -11  -2   -2.50    5.60
  -3 -11   2   -8.50    4.10
   3 -11  -2   -5.10    4.80
  -3  11   1   51.09    7.30
  -3  11   1   55.49    8.50
  -3 -11   1   61.29    5.70
   3 -11  -1   60.49    7.10
  -3 -11   1   68.09    6.90
   3 -11  -1   61.69    6.70
  -3  11   0   16.00    5.30
  -3 -11   0   15.20    3.90
   3 -11   0    8.10    5.50
  -3 -11   0   15.80    3.90
   3 -11   0    7.50    4.60
  -3  11  -1  180.58   15.30
   3 -11   1  215.78   12.80
   3 -11   1  226.08   12.10
  -3 -11  -1  209.78    9.10
  -3 -11  -1  215.88    9.70
  -3  11  -2    4.50    6.10
  -3  11  -2   17.90    4.70
  -3 -11  -2    7.70    4.20
   3 -11   2    5.50    6.40
  -3 -11  -2   14.80    3.20
   3 -11   2   12.60    5.90
   3  11   3   23.40    3.20
  -3  11  -3   21.70    5.60
  -3  11  -3   20.60    5.90
  -3 -11  -3   23.80    4.80
   3 -11   3   32.50    8.40
   3 -11   3   16.20    6.50
  -3 -11  -3   23.80    4.10
   3  11   4    7.10    3.00
  -3  11  -4   -4.00    4.90
  -3  11  -4    3.70    6.20
  -3 -11  -4    1.20    3.40
   3 -11   4    7.80    7.10
   3 -11   4   -4.90    8.30
  -3 -11  -4   -2.40    5.20
  -3  11  -5   55.69    9.00
  -3  11  -5   63.99    7.30
   3  11   5   90.59    6.20
   3 -11   5   89.49   10.70
   3 -11   5   74.59   11.20
  -3 -11  -5   90.69    7.50
  -3 -11  -5   58.69    7.80
   3  11   6    6.70    8.50
  -3  11  -6    4.50    6.60
  -3  11  -6    7.60    8.60
   3  11   6   12.70    4.00
   3 -11   6   25.20   11.20
   3 -11   6   16.40   11.60
  -3 -11  -6   10.40    8.20
  -3 -11  -6   13.20    5.00
  -3  12   6   84.79    9.60
   3  12  -6   49.30    6.00
   3  12  -6   68.69    8.80
  -3 -12   6   70.39    7.40
   3 -12  -6   95.29   12.80
   3 -12  -6   67.69   10.30
  -3 -12   6   74.79   11.30
  -3  12   5    0.10    9.10
   3  12  -5    8.40    5.80
  -3  12   5    4.90    4.10
   3  12  -5    6.80    2.80
   3 -12  -5    8.50    8.10
   3 -12  -5    6.90    6.20
  -3 -12   5   -7.70    4.20
  -3 -12   5    3.40    7.90
   3  12  -4   34.10    3.90
   3  12  -4   26.20    4.80
  -3  12   4   19.10    6.70
  -3  12   4   28.00    5.50
   3 -12  -4   35.80    6.40
  -3 -12   4   25.80    7.10
   3 -12  -4   18.70    8.00
  -3 -12   4   28.30    5.30
  -3  12   3   -7.40    4.00
   3  12  -3   -2.10    3.00
   3  12  -3    2.90    2.00
  -3  12   3   -0.90    5.40
  -3 -12   3   -0.70    5.60
   3 -12  -3  -11.00    4.70
  -3 -12   3   -1.60    4.90
   3 -12  -3   -4.10    6.70
  -3  12   2  124.19   10.40
  -3  12   2  123.69    9.30
  -3 -12   2  108.49    9.60
  -3 -12   2  120.19    8.00
   3 -12  -2  117.39   10.10
   3 -12  -2  134.19   11.70
  -3  12   1   -3.60    4.90
  -3  12   1    3.50    4.00
   3 -12  -1    3.10    4.90
   3 -12  -1   -3.80    5.90
  -3 -12   1   -0.80    4.10
  -3 -12   1   -4.00    3.00
  -3  12   0  127.29    8.50
  -3  12   0  127.69   10.30
  -3 -12   0  131.29    8.50
   3 -12   0  147.99   10.20
  -3 -12   0  131.19    7.30
   3 -12   0  132.59   11.50
  -3  12  -1    9.30    5.90
  -3  12  -1   12.60    4.20
   3 -12   1    4.50    5.40
  -3 -12  -1   -0.80    4.20
  -3 -12  -1   -0.20    3.20
   3 -12   1    5.50    6.10
  -3  12  -2   39.80    5.70
  -3  12  -2   48.10    8.40
   3 -12   2   47.50    7.50
  -3 -12  -2   60.49    5.60
   3 -12   2   45.00    8.40
  -3 -12  -2   64.19    6.30
  -3  12  -3    4.70    5.00
   3 -12   3   21.60    7.10
  -3 -12  -3    9.10    5.20
  -3 -12  -3    3.20    3.50
   3 -12   3   -6.30    8.10
  -3  12  -4   39.40    7.80
  -3  12  -4   36.20    8.30
   3  12   4   49.40    4.50
   3 -12   4   44.80    8.90
  -3 -12  -4   42.10    7.10
  -3 -12  -4   49.99    5.00
   3 -12   4   50.19   11.00
   3  12   5   -1.40    3.50
  -3  12  -5   -1.20    8.50
   3  12   5    0.20    6.60
  -3  12  -5   -9.70    5.30
  -3 -12  -5    1.30    4.40
  -3 -12  -5   -2.90    6.60
   3 -12   5    7.90   11.20
   3 -12   5   -0.10    9.80
  -3  13   5   28.10    4.70
   3  13  -5   31.00    6.70
  -3  13   5   18.10    8.30
   3  13  -5   23.20    3.30
   3 -13  -5   34.90   10.70
  -3 -13   5   29.40   10.20
  -3 -13   5   32.30    6.10
   3 -13  -5   14.20    6.30
  -3  13   4    3.70    7.30
   3  13  -4   -0.10    4.60
  -3  13   4   -1.50    4.10
   3  13  -4    5.30    2.60
   3 -13  -4   12.90    9.60
  -3 -13   4   -3.00    4.30
  -3 -13   4    0.70    7.50
   3 -13  -4   -4.20    5.90
  -3  13   3  117.49   12.10
  -3  13   3  122.49    9.60
   3 -13  -3  131.69   11.20
   3 -13  -3  128.19   11.90
  -3 -13   3  107.09   12.30
  -3 -13   3  133.79    9.20
  -3  13   2   -8.00    5.60
  -3  13   2   10.00    4.50
   3 -13  -2    5.00    5.40
  -3 -13   2   -1.20    5.70
   3 -13  -2   -0.80    7.40
  -3 -13   2   -4.50    3.50
  -3  13   1   27.70    6.40
  -3  13   1   31.20    5.40
  -3 -13   1   25.70    4.10
   3 -13  -1   32.90    6.10
  -3 -13   1   28.90    5.60
   3 -13  -1   27.40    7.50
  -3  13   0   -0.90    3.40
  -3  13   0   -1.40    5.90
  -3 -13   0    3.50    4.60
   3 -13   0   -2.20    5.00
   3 -13   0    4.70    7.00
  -3 -13   0   -1.10    3.10
  -3  13  -1  108.39   11.40
  -3  13  -1  121.99    8.80
  -3 -13  -1  112.49    7.20
  -3 -13  -1  110.59    9.40
   3 -13   1  109.09   10.60
   3 -13   1  107.89   13.00
  -3  13  -2   -4.00    4.20
  -3  13  -2    6.40    6.50
   3 -13   2   -5.00    7.30
  -3 -13  -2    3.50    3.30
  -3 -13  -2    7.70    5.80
   3 -13   2   -6.00    5.70
  -3  13  -3    7.30    4.60
  -3  13  -3   15.60    7.50
   3 -13   3    7.00    7.60
  -3 -13  -3    3.90    6.20
   3 -13   3    9.90    9.70
  -3 -13  -3    1.00    3.40
   3  13   4   14.40    3.60
   3  13   4    8.10    7.90
   3 -13   4    6.20   11.80
  -3 -13  -4   10.40    7.20
  -3 -13  -4    3.30    4.20
   3 -13   4   11.90    7.90
  -3  14   4   -0.50    4.40
  -3  14   4   11.10    7.90
   3  14  -4    7.70    2.80
   3  14  -4   12.10    4.70
   3 -14  -4   12.70    6.20
   3 -14  -4   14.60   10.70
  -3 -14   4   16.30    9.80
  -3  14   3   -1.90    5.10
  -3  14   3   -8.90    7.30
  -3 -14   3    0.40    7.80
   3 -14  -3    7.60    9.40
  -3 -14   3    3.60    4.40
   3 -14  -3   -5.60    5.20
  -3  14   2   81.29    8.50
  -3  14   2   76.99    8.40
  -3 -14   2   80.29    8.50
   3 -14  -2   90.79   10.80
   3 -14  -2   90.39   10.00
  -3 -14   2   76.59    7.10
  -3  14   1   -3.60    6.70
  -3  14   1   -0.30    3.60
   3 -14  -1   -1.60    7.40
  -3 -14   1    4.70    3.50
   3 -14  -1   -6.90    5.20
  -3 -14   1    2.70    5.80
  -3  14   0   89.19    9.10
  -3  14   0   75.29    7.70
   3 -14   0   88.69   10.00
  -3 -14   0   90.99   10.70
  -3 -14   0   89.79    6.60
   3 -14   0   99.59    9.90
  -3  14  -1   -0.20    6.80
  -3  14  -1   -2.60    4.10
   3 -14   1   -0.80    5.30
   3 -14   1   -7.60    7.80
  -3 -14  -1    8.60    8.80
  -3  14  -2   27.80    5.20
  -3  14  -2   31.20    8.00
  -3 -14  -2   50.99    5.60
  -3 -14  -2   33.60    6.90
   3 -14   2   41.40   10.00
   3 -14   2   33.20    7.20
  -3  14  -3    8.00    5.10
  -3  14  -3  -10.10    8.00
  -3 -14  -3   -1.70    3.90
   3 -14   3    3.90    7.60
  -3 -14  -3    7.80    7.30
   3 -14   3   -0.80   10.80
  -3  15   3   32.30    5.50
  -3  15   3   42.70    9.20
   3 -15  -3   69.49   12.60
  -3 -15   3   43.80    5.90
   3 -15  -3   59.39    8.90
  -3 -15   3   45.50   10.00
  -3  15   2    8.50    5.10
  -3  15   2    3.50    7.50
   3 -15  -2   11.50   10.30
  -3 -15   2   -2.80    3.80
   3 -15  -2    0.40    6.00
  -3  15   1   17.10    7.50
  -3  15   1    7.80    3.90
   3 -15  -1   22.10    6.50
  -3 -15   1   10.80    3.70
   3 -15  -1   11.40    9.50
  -3 -15   1   14.50    6.90
  -3  15   0   -3.40    4.00
  -3  15   0   -2.70    7.20
  -3 -15   0   -7.50    3.30
   3 -15   0  -12.90    5.20
   3 -15   0    1.90    8.90
  -3 -15   0    3.30    6.00
  -3  15  -1   83.39    9.70
  -3  15  -1   88.29    8.30
   3 -15   1   63.69   10.60
   3 -15   1   69.89    8.00
  -3 -15  -1   88.29    6.90
  -3 -15  -1   73.59    8.20
  -3  15  -2    6.00    4.70
  -3  15  -2  -11.80    8.10
  -3 -15  -2    7.20    7.70
   3 -15   2   -6.50    6.70
   3 -15   2   -0.90   10.50
  -3 -15  -2    3.60    3.60
  -4   0   9    9.60    8.30
   4   0  -9   -0.10    7.50
   4   0  -9    4.90    6.90
  -4   0   9   -2.90    9.50
   4   0  -8  111.99   11.70
  -4   0   8   93.79    9.60
   4   0  -8  104.49   11.10
  -4   0   8  127.69   12.60
  -4   0   7   -2.50    4.30
  -4   0   7    1.90    5.70
   4   0  -7    1.00    5.10
   4   0  -7   -0.30    3.80
   4   0  -6  105.99    7.90
  -4   0   6  111.19    7.90
  -4   0   6   95.09    9.00
   4   0  -6   94.49    8.30
   4   0  -5    2.80    3.20
   4   0  -5   -0.70    2.60
  -4   0   5   -2.80    3.60
  -4   0   5   -8.20    4.20
  -4   0   4   24.70    3.40
   4   0  -4   19.60    2.90
  -4   0   4   20.30    3.30
   4   0  -4   21.30    3.10
  -4   0   3    2.50    2.20
   4   0  -3    2.20    2.10
   4   0  -3    0.80    1.80
  -4   0   3    2.00    2.20
  -4   0   2  692.23   25.00
   4   0  -2  820.12   24.70
  -4   0   2  804.32   24.60
  -4   0   1   -0.70    1.70
   4   0  -1   -3.30    1.60
   4   0  -1   -1.40    1.80
  -4   0   1   -2.10    1.70
   4   0   0 1442.86   44.70
   4   0   0 1429.26   44.60
  -4   0   0 1430.56   45.00
  -4   0   0 1463.25   44.80
   4   0   1   -0.20    1.70
   4   0   1   -0.50    2.80
  -4   0  -1   -1.60    2.70
  -4   0  -1    0.00    1.70
  -4   0  -2  149.79    6.70
  -4   0  -2  159.28    6.60
   4   0   2  154.68    6.50
  -4   0  -3    1.50    2.40
   4   0   3   -0.40    2.10
   4   0   3    0.60    2.90
  -4   0  -3    1.70    2.30
  -4   0  -4  173.78    9.20
  -4   0  -4  170.68    8.70
   4   0   4  156.98    8.90
   4   0   4  170.58    8.30
  -4   0  -5   -1.20    3.80
   4   0   5   -0.20    3.70
   4   0   5    5.60    4.90
  -4   0  -5    3.40    4.30
  -4   0  -6  276.47   13.10
   4   0   6  275.67   14.70
   4   0   6  277.37   13.00
  -4   0  -6  289.27   13.80
   4   0   7   -6.20    5.20
  -4   0  -7    0.00    6.40
  -4   0  -7    7.10    5.40
   4   0   7    0.60    7.80
  -4   0  -8    4.20    7.50
   4   0   8    4.80   10.80
  -4   0  -8    4.20    8.40
   4   0   8   -9.30    7.10
  -4   1   9   30.50    9.10
   4   1  -9   30.80    6.80
  -4   1   9   45.50   10.40
   4   1  -9   40.80    8.10
   4  -1  -9   50.89    8.60
  -4  -1   9   37.90   10.20
  -4  -1   9   25.10    7.50
   4  -1  -9   37.90    8.20
   4   1  -8   -1.60    5.50
   4   1  -8    1.80    4.80
  -4   1   8   -6.90    7.10
  -4   1   8    9.90    5.20
  -4  -1   8   -6.80    6.00
  -4  -1   8   -0.10    7.50
   4  -1  -8    1.40    6.60
   4  -1  -8   -6.60    7.40
   4   1  -7   50.89    6.50
  -4   1   7   58.09    7.50
   4   1  -7   44.80    5.70
  -4   1   7   56.29    6.90
  -4  -1   7   68.19    6.90
   4  -1  -7   48.10    6.60
   4  -1  -7   52.69    6.90
  -4  -1   7   84.29   10.30
   4   1  -6   45.10    5.10
  -4   1   6   56.59    6.00
   4   1  -6   62.19    5.80
  -4   1   6   63.69    7.40
   4  -1  -6   60.89    7.30
  -4  -1   6   59.39    6.00
   4  -1  -6   59.79    5.80
  -4  -1   6   50.99    5.30
   4   1  -5  189.58    8.90
  -4   1   5  198.18    9.20
   4   1  -5  185.68    9.00
  -4   1   5  180.98    9.50
   4  -1  -5  183.38    9.10
  -4  -1   5  196.88    9.40
  -4  -1   5  201.38   10.10
   4  -1  -5  179.38    9.30
   4   1  -4   14.10    2.50
   4   1  -4   10.60    2.50
  -4   1   4   13.10    2.90
  -4   1   4   15.20    3.20
   4  -1  -4   12.50    3.10
   4  -1  -4   17.50    3.40
  -4  -1   4   11.10    2.60
  -4  -1   4    9.00    2.70
  -4   1   3  610.64   20.20
   4   1  -3  624.44   20.00
  -4   1   3  609.24   20.20
   4  -1  -3  629.14   20.30
  -4  -1   3  603.64   20.00
   4  -1  -3  594.14   20.10
  -4  -1   3  613.84   20.20
  -4   1   2  720.63   23.70
  -4   1   2  740.33   23.70
   4   1  -2  749.62   23.50
   4   1  -2  747.93   23.30
  -4  -1   2  751.02   23.50
   4  -1  -2  733.93   23.60
  -4  -1   2  731.53   23.50
   4   1  -1  106.69    4.60
  -4   1   1  111.19    5.40
   4   1  -1  111.69    4.40
  -4   1   1  104.59    5.30
  -4  -1   1  107.39    4.70
  -4  -1   1  107.69    4.60
   4  -1  -1  105.19    5.30
  -4   1   0  342.07   11.70
   4   1   0  340.27   10.80
   4   1   0  325.87   10.90
  -4   1   0  337.87   12.00
  -4  -1   0  328.87   11.10
  -4  -1   0  333.47   11.40
   4  -1   0  331.37   11.40
   4   1   1  362.86   11.50
  -4   1  -1  351.76   11.90
   4   1   1  326.47   12.00
  -4  -1  -1  347.17   11.50
  -4  -1  -1  341.37   11.70
   4  -1   1  351.66   11.90
  -4   1  -2   76.39    5.10
   4   1   2   76.79    4.90
   4   1   2   74.19    4.30
   4  -1   2   83.99    4.80
   4  -1   2   71.89    5.50
  -4  -1  -2   81.29    4.40
  -4  -1  -2   74.39    4.60
   4   1   3  679.13   22.20
  -4   1  -3  683.13   22.60
  -4   1  -3  671.83   22.50
   4  -1   3  671.03   22.80
  -4  -1  -3  678.33   22.40
  -4  -1  -3  666.63   22.30
   4  -1   3  682.33   22.50
  -4   1  -4   14.40    5.20
   4   1   4    5.10    3.30
  -4   1  -4    8.70    3.60
   4   1   4    2.60    3.00
  -4  -1  -4    5.80    3.30
  -4  -1  -4    7.60    3.40
   4  -1   4    3.50    3.50
   4  -1   4    0.70    3.50
  -4   1  -5  139.09    9.30
   4   1   5  137.59    8.40
   4   1   5  140.99    9.60
  -4   1  -5  150.78    8.90
  -4  -1  -5  136.49    9.50
   4  -1   5  139.79   10.00
  -4  -1  -5  134.39    8.40
   4  -1   5  152.58    9.00
   4   1   6   -0.60    4.60
   4   1   6   -2.80    5.80
  -4   1  -6    6.40    5.60
  -4   1  -6    1.40    5.00
  -4  -1  -6  -10.20    4.10
   4  -1   6    4.80    6.20
   4  -1   6    2.70    4.20
  -4  -1  -6    2.30    5.20
  -4   1  -7   40.80    7.80
  -4   1  -7   40.30    6.80
   4   1   7   57.39    9.40
   4   1   7   41.00    6.60
  -4  -1  -7   54.49    8.60
   4  -1   7   47.30    9.20
  -4  -1  -7   36.40   10.00
   4  -1   7   32.70    6.80
   4   1   8    3.60    6.80
   4   1   8    1.20   10.60
  -4   1  -8   13.90    8.00
  -4   1  -8   16.40    7.30
  -4  -1  -8   20.30    8.30
  -4  -1  -8   17.70    7.30
   4  -1   8   20.40    8.10
   4  -1   8   33.50   11.50
  -4   2   9  -11.80    8.20
   4   2  -9   11.30    8.50
   4   2  -9   -2.10    5.60
  -4   2   9   20.90    9.50
  -4  -2   9   11.90    7.00
  -4  -2   9    4.60   10.00
   4  -2  -9    4.90    8.40
   4  -2  -9   -8.00    7.60
  -4   2   8  110.79   11.60
   4   2  -8  109.19   11.70
  -4   2   8  136.29   13.40
   4   2  -8  111.59    9.70
  -4  -2   8  133.99   13.50
   4  -2  -8  121.59   11.40
  -4  -2   8   98.29   12.20
   4   2  -7    3.50    3.80
   4   2  -7    7.90    5.00
  -4   2   7    2.40    5.60
  -4   2   7   -1.90    4.40
  -4  -2   7    7.20    3.90
  -4  -2   7   -0.60    6.10
   4  -2  -7   -3.60    4.40
   4  -2  -7   -2.40    5.30
   4   2  -6  116.59    8.30
   4   2  -6  107.79    7.80
   4  -2  -6  120.39    8.90
  -4  -2   6  123.59    8.00
   4  -2  -6  122.29    8.80
  -4  -2   6  122.09    9.50
   4   2  -5  115.49    7.20
   4   2  -5  117.29    7.10
  -4   2   5  110.69    7.60
  -4  -2   5  111.79    7.70
  -4  -2   5  116.19    7.00
   4  -2  -5  123.19    8.00
   4  -2  -5  112.09    7.40
   4   2  -4  356.66   12.60
  -4   2   4  362.16   13.00
  -4   2   4  344.87   13.00
   4  -2  -4  330.97   12.90
  -4  -2   4  349.37   12.80
   4  -2  -4  351.66   12.90
  -4  -2   4  345.27   12.60
   4   2  -3   35.50    3.60
   4   2  -3   35.30    3.50
  -4   2   3   37.30    4.30
  -4   2   3   58.19    5.30
  -4  -2   3   35.50    3.80
  -4  -2   3   33.10    3.70
   4  -2  -3   36.40    3.40
   4  -2  -3   36.40    3.50
  -4   2   2  724.13   23.30
   4   2  -2  743.83   22.60
   4   2  -2  705.23   22.60
  -4   2   2  693.23   23.20
  -4  -2   2  714.33   22.70
   4  -2  -2  707.83   23.30
   4  -2  -2  718.93   23.20
  -4  -2   2  727.03   22.70
  -4   2   1  226.58    8.50
  -4   2   1  220.58    8.60
   4   2  -1  221.98    7.20
   4   2  -1  222.88    7.30
   4  -2  -1  221.18    8.50
  -4  -2   1  214.58    7.50
  -4  -2   1  221.58    7.50
  -4   2   0  260.97   10.30
   4   2   0  262.77    8.40
   4   2   0  261.57    8.40
   4  -2   0  261.47    9.70
   4  -2   0  263.17   10.00
  -4  -2   0  266.67    8.70
  -4  -2   0  265.67    9.00
   4   2   1  510.85   16.50
  -4   2  -1  501.05   16.90
   4   2   1  529.35   16.10
  -4  -2  -1  494.55   16.30
   4  -2   1  491.45   17.60
  -4  -2  -1  516.25   16.30
   4  -2   1  506.55   16.90
   4   2   2  398.06   13.20
  -4   2  -2  381.56   13.80
  -4   2  -2  384.36   14.10
   4   2   2  402.26   13.60
   4  -2   2  392.86   13.80
   4  -2   2  395.26   14.50
  -4  -2  -2  403.36   13.30
  -4  -2  -2  401.96   13.30
   4   2   3  475.85   16.20
  -4   2  -3  485.05   16.70
   4   2   3  489.85   16.60
   4  -2   3  490.15   17.20
  -4  -2  -3  475.95   16.30
  -4  -2  -3  461.05   16.50
   4  -2   3  480.35   16.70
   4   2   4   64.49    5.70
  -4   2  -4   76.39    8.30
   4  -2   4   66.59    6.30
  -4  -2  -4   55.39    5.90
  -4  -2  -4   61.39    6.10
   4  -2   4   64.19    6.20
   4   2   5   26.50    4.50
  -4   2  -5   20.10    4.50
   4   2   5   22.60    4.60
  -4   2  -5   33.50    7.40
  -4  -2  -5   32.80    4.90
   4  -2   5   24.90    5.70
   4  -2   5   24.40    4.90
  -4  -2  -5   29.10    4.80
  -4   2  -6  219.28   12.10
  -4   2  -6  220.78   12.50
   4   2   6  214.38   12.80
   4   2   6  203.68   15.10
   4  -2   6  240.58   13.60
  -4  -2  -6  225.08   11.30
   4  -2   6  217.28   12.10
  -4  -2  -6  210.18   12.40
   4   2   7    1.20    7.90
  -4   2  -7    4.90    6.70
  -4   2  -7   -2.50    6.00
   4   2   7   -4.20    4.90
   4  -2   7   -8.80    8.30
  -4  -2  -7   11.90    7.20
  -4  -2  -7    0.90    5.20
   4   2   8   12.10   10.70
  -4   2  -8   11.30   15.40
   4   2   8   -7.20    6.10
  -4   2  -8   21.00    9.10
   4  -2   8    3.60   11.10
  -4  -2  -8   18.60    8.80
   4  -2   8   17.10    8.40
  -4  -2  -8   -0.50    7.10
  -4   3   9   39.10   10.10
   4   3  -9   24.90    9.30
   4   3  -9    9.90    6.50
  -4   3   9   35.40   10.20
  -4  -3   9   16.70    9.90
  -4  -3   9    3.50    7.50
   4  -3  -9   25.00    7.50
   4  -3  -9   30.00   10.00
   4   3  -8    4.70    6.80
  -4   3   8    7.60    6.40
  -4   3   8    0.80    5.60
   4   3  -8    9.30    4.80
   4  -3  -8    0.20    6.60
  -4  -3   8    9.60    5.10
  -4  -3   8   -1.00    7.50
   4  -3  -8    9.00    7.10
   4   3  -7   59.19    7.00
  -4   3   7   55.59    8.00
  -4   3   7   47.50    7.50
   4   3  -7   53.79    6.50
   4  -3  -7   53.69    7.00
   4  -3  -7   62.59    7.40
  -4  -3   7   50.39    7.50
  -4  -3   7   55.59    6.10
  -4   3   6   22.70    4.70
   4   3  -6   36.90    4.70
  -4   3   6   51.39    9.60
   4   3  -6   28.40    4.30
   4  -3  -6   46.60    5.80
   4  -3  -6   29.00    5.30
  -4  -3   6   31.70    4.60
  -4  -3   6   43.30    6.20
  -4   3   5  518.05   18.50
   4   3  -5  500.55   17.80
  -4   3   5  518.45   18.60
  -4  -3   5  507.75   17.90
   4  -3  -5  511.25   18.50
  -4  -3   5  493.65   18.20
   4   3  -4  344.57   12.70
  -4   3   4  361.56   13.50
   4   3  -4  368.36   12.80
  -4  -3   4  360.16   13.00
   4  -3  -4  357.36   13.40
   4  -3  -4  362.16   13.50
   4   3  -3   72.29    4.30
   4   3  -3   80.79    4.20
  -4   3   3   74.49    5.50
  -4   3   3   75.29    5.40
  -4  -3   3   74.29    4.40
   4  -3  -3   69.59    5.30
   4  -3  -3   73.99    5.20
  -4  -3   3   75.79    4.70
   4   3  -2  875.01   26.50
   4   3  -2  846.02   26.60
  -4   3   2  837.42   27.50
  -4   3   2  846.92   27.40
   4  -3  -2  824.72   27.40
   4  -3  -2  832.62   27.50
  -4  -3   2  873.31   26.70
  -4  -3   2  869.41   26.70
  -4   3   1 1601.04   50.39
  -4  -3   1 1642.24   49.40
  -4  -3   1 1604.94   49.40
   4  -3  -1 1576.84   50.49
   4  -3  -1 1630.54   50.49
  -4   3   0  744.93   24.60
  -4   3   0  731.43   24.20
  -4  -3   0  746.43   23.00
  -4  -3   0  751.22   23.10
   4   3   1  288.57    9.10
   4   3   1  292.07    9.30
  -4   3  -1  277.47   10.40
  -4   3  -1  282.77   11.10
   4  -3   1  285.87   11.50
  -4  -3  -1  272.37    9.40
   4  -3   1  273.77   10.30
  -4  -3  -1  276.87    9.30
  -4   3  -2   11.60    3.60
   4   3   2    5.70    1.90
   4   3   2    9.10    2.50
  -4   3  -2    9.00    4.20
  -4  -3  -2    9.00    2.10
  -4  -3  -2    8.80    2.30
   4  -3   2    9.50    2.60
   4  -3   2    6.20    3.00
   4   3   3  110.79    5.80
  -4   3  -3  118.19    7.60
   4   3   3  112.29    6.40
  -4   3  -3  119.19    6.90
   4  -3   3  111.19    6.70
   4  -3   3  119.59    7.50
  -4  -3  -3  117.49    6.30
   4   3   4   -1.30    2.70
  -4   3  -4    3.00    5.10
  -4   3  -4   -2.00    3.00
   4   3   4   -2.30    3.40
  -4  -3  -4    5.60    3.50
   4  -3   4    3.30    4.30
   4  -3   4    6.20    3.80
  -4   3  -5  115.39    9.50
   4   3   5  103.59    9.30
   4   3   5  102.79    7.50
  -4   3  -5   86.89    8.40
   4  -3   5  109.39    9.80
  -4  -3  -5  112.49    8.20
  -4  -3  -5  109.09    8.40
   4  -3   5   83.39    8.40
  -4   3  -6   17.00    5.80
   4   3   6   23.70    4.50
   4   3   6    5.60    5.30
  -4   3  -6   23.40    5.90
  -4  -3  -6   23.50    5.60
   4  -3   6   18.70    5.10
   4  -3   6   20.30    7.10
  -4  -3  -6   24.80    5.20
  -4   3  -7   29.30    9.50
   4   3   7   12.00    7.90
   4   3   7    5.20    5.00
  -4   3  -7    8.30    6.90
  -4  -3  -7    4.10    5.10
   4  -3   7   18.20    7.10
  -4  -3  -7   13.20    6.80
   4  -3   7   20.20    9.10
  -4   3  -8   -5.40    8.20
  -4   3  -8   20.30    9.70
   4   3   8   19.30    5.80
   4   3   8    7.40   10.80
  -4  -3  -8  -11.40    6.50
   4  -3   8    7.50   11.30
   4  -3   8   16.90    9.60
  -4  -3  -8    4.50    9.30
  -4   4   9    5.00    9.70
   4   4  -9    2.90    8.20
  -4   4   9   11.00   10.60
   4   4  -9   -3.10    4.90
   4  -4  -9   -3.10    8.70
  -4  -4   9   -8.30   10.50
   4  -4  -9   18.00   10.60
  -4   4   8   69.29    9.50
  -4   4   8   52.39    7.30
   4   4  -8   66.59    8.10
   4   4  -8   62.89    6.80
   4  -4  -8   63.39    8.50
  -4  -4   8   81.49    8.70
   4  -4  -8   85.89    9.30
  -4  -4   8   86.09   10.30
  -4   4   7   15.40    6.40
   4   4  -7   12.10    4.20
   4   4  -7   11.70    5.00
  -4   4   7   12.80    6.20
  -4  -4   7   11.10    6.50
   4  -4  -7   16.90    5.90
   4  -4  -7   13.80    5.70
  -4   4   6   19.10    5.00
  -4   4   6   41.00    5.80
   4   4  -6   36.60    5.00
  -4  -4   6   31.30    4.80
  -4  -4   6   34.50    5.70
   4  -4  -6   34.80    5.60
   4  -4  -6   30.30    5.10
  -4   4   5   15.30    4.00
   4   4  -5   19.50    4.00
  -4   4   5   32.90    7.20
   4   4  -5   18.40    3.90
  -4  -4   5   23.20    4.50
   4  -4  -5   19.50    4.50
   4  -4  -5   19.10    4.50
  -4  -4   5   22.70    4.10
   4   4  -4  632.74   20.80
   4   4  -4  626.24   20.80
  -4   4   4  611.64   21.50
  -4   4   4  620.44   21.70
   4  -4  -4  625.44   21.70
  -4  -4   4  647.54   21.00
   4  -4  -4  639.64   21.70
  -4  -4   4  632.44   21.10
  -4   4   3   13.90    3.10
   4   4  -3    9.40    2.20
  -4   4   3    7.20    3.00
   4   4  -3    9.90    2.20
  -4  -4   3    7.70    2.20
   4  -4  -3   21.10    4.40
  -4  -4   3   10.10    2.50
   4  -4  -3    9.30    3.00
   4   4  -2  614.84   18.70
  -4   4   2  602.04   20.10
  -4   4   2  582.94   20.10
   4   4  -2  590.34   18.80
  -4  -4   2  603.14   19.10
  -4  -4   2  614.84   19.00
   4  -4  -2  581.94   20.10
  -4   4   1  181.18    8.20
   4  -4  -1  139.79    7.00
   4  -4  -1  146.09    7.40
  -4  -4   1  140.09    5.00
  -4   4   0  171.38    7.60
   4  -4   0  166.98    7.40
   4  -4   0  160.08    8.10
  -4   4  -1  437.96   14.40
  -4   4  -1  349.77   14.00
  -4  -4  -1  357.86   12.10
   4  -4   1  440.46   14.60
  -4  -4  -1  354.76   12.10
   4  -4   1  334.27   14.30
   4   4   2 1763.42   55.09
  -4   4  -2 1748.82   55.99
   4   4   2 1765.92   54.89
  -4  -4  -2 1830.42   55.19
   4  -4   2 1759.12   56.49
   4  -4   2 1771.12   55.99
  -4  -4  -2 1833.72   55.19
   4   4   3  256.57    9.50
  -4   4  -3  261.57   11.40
   4   4   3  246.18    9.90
  -4  -4  -3  246.78    9.70
   4  -4   3  249.38   11.40
   4  -4   3  252.67   10.60
  -4  -4  -3  251.77    9.70
   4   4   4   39.60    4.40
  -4   4  -4   70.79   10.50
   4   4   4   38.50    4.70
  -4   4  -4   43.40    6.30
  -4  -4  -4   34.20    4.00
   4  -4   4   60.79    8.80
   4  -4   4   38.30    6.20
  -4  -4  -4   34.00    4.00
   4   4   5   32.50    4.60
   4   4   5   28.20    5.60
  -4   4  -5   25.10    4.90
  -4   4  -5   30.70    6.20
   4  -4   5   35.70    7.70
  -4  -4  -5   37.20    5.70
  -4  -4  -5   36.40    4.80
   4  -4   5   24.20    5.90
   4   4   6   84.39    8.40
  -4   4  -6  100.09   10.70
  -4   4  -6   94.49    8.60
   4   4   6   84.99    7.50
  -4  -4  -6   91.19    9.70
   4  -4   6   69.09    7.50
  -4  -4  -6   89.79    8.20
   4  -4   6  111.29   11.60
  -4   4  -7    0.50   10.40
   4   4   7   16.40    4.40
  -4   4  -7   11.10    6.90
   4  -4   7   -1.10    8.30
  -4  -4  -7    9.70    7.20
  -4  -4  -7    8.20    4.40
   4  -4   7    5.40    8.10
  -4   4  -8   17.50    9.60
   4   4   8   38.70   11.30
   4   4   8   13.00    5.30
  -4   4  -8   16.70    9.10
  -4  -4  -8    7.60    9.00
   4  -4   8   14.30    9.30
   4  -4   8    5.70   11.80
  -4  -4  -8   18.40    8.00
  -4   5   9   38.50   11.00
   4   5  -9   18.70    9.70
  -4   5   9   28.00   10.20
   4   5  -9    6.50    5.60
  -4  -5   9   41.00   10.50
  -4  -5   9   33.50   12.50
   4  -5  -9   22.20   10.90
   4  -5  -9    7.80    8.90
  -4   5   8   -4.60    8.90
   4   5  -8    7.50    4.60
  -4   5   8   11.30    7.50
   4   5  -8   17.80    6.90
  -4  -5   8    1.90    8.70
   4  -5  -8    9.10    7.80
   4  -5  -8    5.60    7.40
   4   5  -7   42.40    4.80
  -4   5   7   37.80    6.80
  -4   5   7   46.60    7.80
  -4  -5   7   40.80    7.60
   4  -5  -7   34.50    6.50
  -4  -5   7   32.40    4.40
   4  -5  -7   53.19   10.90
   4   5  -6   22.00    4.40
  -4   5   6   22.00    5.30
  -4   5   6   19.70    5.30
   4  -5  -6   22.30    4.80
   4  -5  -6   22.60    5.00
  -4  -5   6   28.00    4.70
  -4  -5   6   20.50    5.60
  -4   5   5  333.37   13.70
  -4   5   5  337.57   13.70
   4   5  -5  323.77   12.50
   4   5  -5  312.67   12.40
   4  -5  -5  326.77   13.70
  -4  -5   5  291.27   14.30
   4  -5  -5  329.97   13.90
  -4  -5   5  320.57   12.80
   4   5  -4   69.59    5.10
  -4   5   4  102.89    9.80
   4   5  -4   62.89    5.10
  -4   5   4   61.19    7.00
   4  -5  -4   70.39    6.80
   4  -5  -4   67.79    6.60
  -4  -5   4   65.19    5.70
  -4  -5   4   69.99    5.30
   4   5  -3   18.10    2.40
  -4   5   3   14.00    3.40
   4   5  -3   15.20    2.20
  -4   5   3   16.10    3.40
  -4  -5   3   16.20    2.40
   4  -5  -3   10.80    3.30
  -4  -5   3   16.00    2.70
   4  -5  -3   13.40    3.50
  -4   5   2  121.89    7.00
  -4   5   2  126.59    7.10
  -4  -5   2  136.49    5.20
   4  -5  -2  140.29    7.60
   4  -5  -2  129.69    7.20
  -4  -5   2  130.59    5.30
  -4   5   1 2071.29   64.99
  -4   5   1 2088.09   64.99
   4  -5  -1 2069.59   65.19
  -4   5   0   88.59    6.10
  -4   5   0   79.99    6.50
   4  -5   0   88.59    6.00
   4  -5   0   85.19    6.80
  -4   5  -1  701.73   24.40
  -4   5  -1  720.93   24.00
  -4  -5  -1  722.93   22.50
   4  -5   1  739.83   24.80
  -4  -5  -1  719.33   22.50
  -4   5  -2  128.09    8.30
   4   5   2  138.89    5.80
   4   5   2  137.69    5.40
  -4   5  -2  135.79    7.50
  -4  -5  -2  144.09    6.00
   4  -5   2  139.79    9.00
  -4  -5  -2  142.99    5.90
   4  -5   2  137.09    7.60
  -4   5  -3  317.97   12.90
   4   5   3  307.67   11.60
   4   5   3  313.57   11.20
  -4   5  -3  314.97   13.50
   4  -5   3  319.47   13.80
  -4  -5  -3  318.47   11.60
  -4  -5  -3  320.67   11.70
   4  -5   3  326.47   13.10
   4   5   4    1.70    3.00
   4   5   4    3.40    3.90
  -4   5  -4    5.00    4.00
  -4   5  -4   -1.00    4.90
  -4  -5  -4    3.90    3.00
   4  -5   4    9.00    9.30
  -4  -5  -4   -1.20    3.60
   4  -5   4    1.90    4.20
  -4   5  -5  256.37   13.60
   4   5   5  263.87   12.40
   4   5   5  226.78   12.60
  -4  -5  -5  225.98   13.00
   4  -5   5  281.17   14.30
   4  -5   5  239.78   12.90
  -4  -5  -5  270.17   11.50
   4   5   6    0.90    3.90
   4   5   6    0.00    6.60
  -4   5  -6    0.00    6.30
  -4   5  -6    9.70   10.40
  -4  -5  -6   -2.90    5.50
  -4  -5  -6   15.30    4.50
   4  -5   6    6.10    6.20
   4  -5   6   15.90    8.10
  -4   5  -7   19.60    7.30
  -4   5  -7   17.30    7.70
   4   5   7   13.00    4.30
   4   5   7    9.50    7.90
   4  -5   7   20.90   10.50
  -4  -5  -7    0.00    7.00
  -4  -5  -7   29.10    5.40
   4  -5   7   16.00   10.20
   4   5   8   -2.50   10.80
   4   5   8   -7.00    5.70
  -4   5  -8  -10.80   10.10
  -4   5  -8    2.90    9.30
   4  -5   8    1.30   12.70
   4  -5   8   17.80   11.50
  -4  -5  -8    7.50    5.30
  -4  -5  -8    6.00    9.30
  -4   6   8   45.00    8.70
   4   6  -8   28.70    4.30
  -4   6   8   17.70    8.70
  -4  -6   8   31.00    8.90
   4  -6  -8   35.70    8.70
   4  -6  -8   23.40    9.10
  -4  -6   8   41.40    7.80
   4   6  -7    0.60    3.30
  -4   6   7    4.00    5.00
   4   6  -7    0.70    5.10
  -4   6   7    4.20    6.20
   4  -6  -7    4.10    6.10
   4  -6  -7    8.80    6.40
  -4  -6   7    9.30    5.30
  -4  -6   7    6.10    6.50
  -4   6   6   55.39    6.50
   4   6  -6   52.69    4.90
  -4   6   6   47.20    6.30
   4   6  -6   71.79    6.70
   4  -6  -6   52.99    6.50
   4  -6  -6   58.39    7.00
  -4  -6   6   54.59    6.30
  -4   6   5    3.50    4.60
   4   6  -5   -1.60    2.90
   4   6  -5    1.80    3.40
  -4   6   5    4.90    4.50
   4  -6  -5   -3.40    4.40
  -4  -6   5   -1.20    3.70
   4  -6  -5  -10.10    7.50
   4   6  -4  320.37   11.70
  -4   6   4  340.27   13.50
  -4   6   4  321.27   13.20
   4   6  -4  310.27   11.60
   4  -6  -4  322.07   13.40
   4  -6  -4  314.07   13.20
  -4  -6   4  314.57   12.30
   4   6  -3   37.40    3.40
   4   6  -3   34.30    3.40
  -4   6   3   39.30    4.40
  -4   6   3   42.70    4.70
   4  -6  -3   36.20    4.10
  -4  -6   3   38.50    3.40
  -4   6   2  286.47   11.50
  -4   6   2  291.47   11.80
   4  -6  -2  282.77   11.80
  -4  -6   2  296.07   10.00
  -4   6   1   10.70    3.80
  -4   6   1    6.80    3.20
  -4  -6   1    5.20    1.40
   4  -6  -1    9.80    6.50
   4  -6  -1    4.70    3.00
  -4   6   0  117.09    7.90
  -4   6   0  113.99    7.10
   4  -6   0  103.69    7.00
   4  -6   0  128.49    9.50
  -4   6  -1   78.09    6.90
  -4   6  -1   73.39    6.20
  -4  -6  -1   83.19    3.80
   4  -6   1   74.19    7.70
  -4  -6  -1   81.79    4.10
   4  -6   1  112.39    9.70
  -4   6  -2  631.64   21.60
   4   6   2  630.74   19.60
  -4   6  -2  613.54   22.30
   4  -6   2  618.34   22.40
  -4  -6  -2  632.84   20.20
   4  -6   2  615.54   21.80
  -4   6  -3   10.40    8.90
   4   6   3    0.50    2.80
  -4   6  -3    0.70    3.70
   4   6   3    0.60    2.30
  -4  -6  -3   -2.50    2.60
   4  -6   3   -5.60    4.40
   4  -6   3    1.60    4.10
  -4  -6  -3    1.10    2.80
  -4   6  -4   75.09    8.40
   4   6   4   76.89    6.00
   4   6   4   76.79    7.10
  -4   6  -4   94.59   10.80
   4  -6   4   87.99    8.70
   4  -6   4   81.39    7.90
  -4  -6  -4   65.29    6.10
  -4  -6  -4   64.19    6.80
   4   6   5   71.19    6.50
  -4   6  -5   78.69    8.40
  -4   6  -5   55.89    6.30
   4   6   5   61.19    6.50
   4  -6   5   64.69    7.70
  -4  -6  -5   72.29    7.90
   4  -6   5   74.19    8.00
  -4  -6  -5   72.99    7.10
  -4   6  -6   65.19    8.60
   4   6   6   64.89    6.80
   4   6   6   54.49    7.60
  -4   6  -6   53.79    7.60
  -4  -6  -6   58.89    7.30
   4  -6   6   84.99   11.60
  -4  -6  -6   71.79    7.30
   4  -6   6   67.79   10.20
  -4   6  -7   19.90    8.70
  -4   6  -7   21.60    8.40
   4   6   7   10.80    9.30
   4   6   7   24.50    4.60
  -4  -6  -7   11.10    7.30
  -4  -6  -7   25.80    5.50
   4  -6   7   29.20    8.20
   4  -6   7   30.40   10.80
   4   6   8   33.20   11.70
   4  -6   8   36.40   16.80
  -4   7   8    6.30    7.50
   4   7  -8   16.30    4.40
   4   7  -8   10.20    8.10
  -4   7   8   -2.20    8.70
   4  -7  -8    1.00   11.00
  -4  -7   8    5.70    7.00
   4  -7  -8    2.70    7.50
  -4  -7   8   -0.60   10.10
   4   7  -7   58.59    6.00
  -4   7   7   55.49    7.70
  -4   7   7   62.39    8.70
   4   7  -7   52.19    7.10
  -4  -7   7   50.39    6.80
   4  -7  -7   55.89    8.60
  -4  -7   7   46.10    7.60
   4  -7  -7   61.99    8.90
   4   7  -6   14.30    5.00
  -4   7   6   10.30    5.40
  -4   7   6    1.20    5.60
   4   7  -6    5.50    3.00
   4  -7  -6    6.10    5.60
   4  -7  -6   10.80    5.60
  -4  -7   6    4.10    4.70
  -4   7   5  106.69    9.50
   4   7  -5  121.39    7.60
   4   7  -5   91.99    9.40
  -4   7   5  130.89    9.80
   4  -7  -5  122.19    9.20
  -4  -7   5  117.29    8.90
  -4  -7   5  141.09    8.60
   4  -7  -5  123.39    9.70
  -4   7   4   19.40    4.80
   4   7  -4   20.00    3.10
  -4   7   4   32.00    5.10
   4   7  -4   18.70    3.30
  -4  -7   4   25.40    4.00
   4  -7  -4   20.20    4.30
  -4  -7   4   18.90    4.00
   4  -7  -4   13.10    4.80
   4   7  -3  167.68    6.60
   4   7  -3  170.38    6.70
  -4   7   3  180.28    9.40
  -4   7   3  169.08    9.30
   4  -7  -3  162.48    9.50
  -4  -7   3  173.08    7.60
  -4  -7   3  159.78    7.60
   4  -7  -3  165.58    9.30
  -4   7   2    2.70    3.60
  -4   7   2    2.90    3.40
  -4  -7   2    1.00    2.30
   4  -7  -2    0.90    3.80
  -4  -7   2    4.90    2.20
   4  -7  -2    3.10    3.70
  -4   7   1  160.28    8.60
  -4   7   1  149.09    8.40
  -4  -7   1  147.09    5.80
   4  -7  -1  155.28    9.30
  -4  -7   1  157.88    5.80
   4  -7  -1  159.58    8.70
  -4   7   0   25.50    4.70
  -4   7   0   15.20    3.00
   4  -7   0   18.30    3.90
  -4  -7   0   22.00    2.00
   4  -7   0   25.00    6.40
  -4   7  -1   40.60    4.70
  -4   7  -1   57.09    6.70
   4  -7   1   50.79    5.40
  -4  -7  -1   43.80    3.20
  -4  -7  -1   41.40    3.20
   4  -7   1   61.59    7.60
  -4   7  -2   59.39    6.90
  -4   7  -2   47.90    4.80
   4  -7   2   67.49    6.10
  -4  -7  -2   67.19    4.50
  -4  -7  -2   72.89    4.60
   4   7   3   61.79    4.60
  -4   7  -3   69.89    7.80
  -4   7  -3   65.49    7.20
   4   7   3   60.69    5.20
   4  -7   3   65.09   12.10
  -4  -7  -3   52.39    5.40
   4  -7   3   89.19    8.50
  -4  -7  -3   52.49    5.70
  -4   7  -4   -2.50    4.70
   4   7   4   -1.20    3.40
  -4   7  -4    5.10    5.70
   4   7   4    4.60    4.10
   4  -7   4   -3.50    5.50
   4  -7   4   -1.50    5.80
  -4  -7  -4    3.30    3.40
  -4  -7  -4   -0.10    4.10
   4   7   5  113.19    7.20
   4   7   5   99.39    9.40
  -4   7  -5   99.49   10.80
   4  -7   5  111.39   11.40
  -4  -7  -5   98.19    8.90
  -4  -7  -5  102.39    7.30
   4  -7   5  116.39   12.40
  -4   7  -6   -0.60    8.30
  -4   7  -6    1.90    6.50
   4   7   6    0.30    6.30
   4   7   6    2.30    3.60
  -4  -7  -6    0.40    5.90
   4  -7   6   -0.40    9.40
  -4  -7  -6    9.40    4.10
   4  -7   6    7.20    8.00
   4   7   7   28.90    9.30
  -4   7  -7   43.40    9.40
   4   7   7   29.30    4.90
  -4   7  -7   40.00    9.70
   4  -7   7   37.10   11.80
  -4  -7  -7   41.20    8.80
   4  -7   7   26.20    9.70
  -4  -7  -7   29.20    5.60
  -4   8   8   20.60   10.00
  -4   8   8   25.80    7.70
   4   8  -8   26.10    8.60
   4   8  -8   25.00    4.00
  -4  -8   8    8.90    7.30
   4  -8  -8   22.50    9.60
  -4  -8   8    7.20   10.40
   4  -8  -8   22.90   10.60
   4   8  -7   27.00    7.00
  -4   8   7   11.40    6.70
  -4   8   7    9.90    7.90
   4   8  -7   12.90    3.50
  -4  -8   7   18.10    7.80
  -4  -8   7   18.50    6.10
   4  -8  -7   18.40    8.00
   4  -8  -7   17.00    6.40
  -4   8   6  107.99   10.30
   4   8  -6  112.39    6.70
  -4   8   6  101.29   11.30
   4   8  -6   87.59    9.10
   4  -8  -6  111.49   11.10
   4  -8  -6  104.19   11.20
  -4  -8   6  104.99   10.70
  -4  -8   6   85.39    9.10
   4   8  -5    4.40    3.70
  -4   8   5   -2.20    5.00
  -4   8   5    2.20    4.60
   4   8  -5    7.40    3.00
  -4  -8   5    2.60    5.10
   4  -8  -5    5.70    5.60
  -4  -8   5    1.10    4.00
   4  -8  -5    7.80    5.30
   4   8  -4   62.69    4.90
   4   8  -4   64.49    5.60
  -4   8   4   75.29    8.30
  -4   8   4   77.39    8.70
  -4  -8   4   63.19    6.90
  -4  -8   4   63.19    6.70
   4  -8  -4   69.89    8.20
   4  -8  -4   55.99    5.70
  -4   8   3    3.40    4.30
  -4   8   3    4.50    3.60
   4   8  -3   -0.60    1.90
   4   8  -3    0.20    2.10
   4  -8  -3    3.80    3.90
   4  -8  -3    4.20    4.10
  -4  -8   3    2.50    3.00
  -4  -8   3    0.90    3.10
  -4   8   2  144.79    8.80
  -4   8   2  140.79    8.80
  -4  -8   2  150.08    6.60
   4  -8  -2  150.18    9.60
   4  -8  -2  146.69    9.70
  -4  -8   2  149.59    6.70
  -4   8   1   20.00    4.40
  -4   8   1   17.90    4.50
  -4  -8   1   25.90    2.70
   4  -8  -1   16.80    4.70
  -4  -8   1   16.80    2.50
  -4   8   0  193.38    9.70
  -4   8   0  190.98   10.30
  -4  -8   0  174.18    6.90
   4  -8   0  197.38   10.30
  -4  -8   0  189.28    7.00
   4  -8   0  184.68   15.80
  -4   8  -1    1.20    3.90
  -4   8  -1   -0.60    4.00
  -4  -8  -1   -0.90    2.20
  -4  -8  -1    2.90    2.00
   4  -8   1    3.90    4.10
   4  -8   1   -3.00    5.50
  -4   8  -2   46.80    5.50
  -4   8  -2   44.80    4.90
   4  -8   2   55.49    6.50
   4  -8   2   69.19    8.60
  -4  -8  -2   55.99    4.70
  -4  -8  -2   47.80    4.40
  -4   8  -3   16.40    4.90
   4   8   3   21.80    2.90
  -4   8  -3   20.60    6.00
   4   8   3   24.10    3.30
  -4  -8  -3   20.00    3.80
  -4  -8  -3   20.00    3.60
   4  -8   3   20.00    5.90
   4  -8   3   17.00    6.10
  -4   8  -4  131.19   10.50
   4   8   4  130.29    8.20
  -4   8  -4  120.59   11.20
   4   8   4  125.59    6.90
   4  -8   4  122.49   11.90
   4  -8   4  114.89   11.40
  -4  -8  -4  136.09    7.80
  -4  -8  -4  142.29    8.50
   4   8   5   11.50    3.50
  -4   8  -5   12.80    6.30
   4   8   5   17.50    5.60
  -4  -8  -5   17.60    5.20
   4  -8   5   27.40    8.00
  -4  -8  -5   17.20    3.90
   4  -8   5   23.80    7.00
  -4   8  -6   23.60    8.50
   4   8   6   48.90    7.90
   4   8   6   40.70    4.80
  -4   8  -6   41.10    8.10
   4  -8   6   52.89   10.30
  -4  -8  -6   48.50    7.40
  -4  -8  -6   45.70    6.00
   4  -8   6   27.20    9.40
   4   8   7    6.80    4.30
  -4   8  -7   22.80    9.80
  -4   8  -7   14.20   10.50
   4   8   7   22.50    9.80
   4  -8   7    5.80   11.50
  -4  -8  -7   30.70    5.00
   4  -8   7   11.20   10.90
  -4   9   7   46.00    7.70
   4   9  -7   44.90    7.70
   4   9  -7   33.20    4.00
  -4   9   7   41.90    8.10
   4  -9  -7   37.70    6.90
  -4  -9   7   40.70    7.00
   4  -9  -7   47.10   10.00
   4   9  -6   -2.40    5.00
  -4   9   6    9.50    5.40
  -4   9   6    4.90    6.60
   4   9  -6    0.10    2.90
   4  -9  -6    7.50    7.10
   4  -9  -6    1.70    6.30
  -4  -9   6    4.90    4.60
  -4  -9   6   -4.50    6.20
   4   9  -5   11.40    3.00
  -4   9   5   16.10    5.20
   4   9  -5   20.60    4.40
  -4   9   5   11.30    5.50
   4  -9  -5   17.40    5.30
   4  -9  -5   20.10    5.90
  -4  -9   5   12.10    5.60
  -4  -9   5   17.10    4.30
  -4   9   4   20.80    5.30
  -4   9   4   20.60    5.50
   4   9  -4   20.90    3.00
   4   9  -4   18.10    3.60
   4  -9  -4   24.30    5.80
  -4  -9   4   24.10    4.40
  -4  -9   4   20.80    5.10
   4  -9  -4   20.10    5.90
  -4   9   3  245.68   12.60
  -4   9   3  240.48   12.00
   4  -9  -3  247.98   13.20
  -4  -9   3  262.77   10.50
  -4  -9   3  260.07   10.80
   4  -9  -3  258.17   12.90
  -4   9   2   22.70    5.30
  -4   9   2   20.00    5.00
  -4  -9   2   24.00    3.50
   4  -9  -2   18.50    4.80
   4  -9  -2   22.60    5.70
  -4  -9   2   18.10    3.10
  -4   9   1   44.10    5.60
  -4   9   1   31.10    4.80
   4  -9  -1   37.70    5.50
  -4  -9   1   43.10    3.60
   4  -9  -1   46.10    6.60
  -4  -9   1   44.10    4.50
  -4   9   0    9.10    4.20
  -4   9   0   10.80    4.70
   4  -9   0    9.60    5.00
  -4  -9   0   18.80    2.80
   4  -9   0   11.70    4.60
  -4  -9   0   13.30    2.60
  -4   9  -1  183.18   10.70
  -4   9  -1  181.08   10.50
  -4  -9  -1  179.28    7.40
   4  -9   1  186.68   11.40
   4  -9   1  178.08   10.90
  -4  -9  -1  179.28    7.20
  -4   9  -2   11.40    4.70
  -4   9  -2    1.50    4.40
  -4  -9  -2    4.40    2.60
   4  -9   2   -7.20    5.20
  -4  -9  -2    5.10    2.90
   4  -9   2   10.20    5.80
   4   9   3   99.39    5.20
  -4   9  -3  104.99    9.90
  -4   9  -3   96.99   10.10
   4   9   3  108.39    5.70
   4  -9   3  107.39   11.30
   4  -9   3   94.09    9.10
  -4  -9  -3  105.09    7.20
  -4  -9  -3   94.99    6.60
  -4   9  -4    7.10    5.70
  -4   9  -4    3.20    5.50
   4   9   4    9.50    2.90
   4   9   4    4.60    4.20
   4  -9   4    5.70    6.80
  -4  -9  -4    8.10    3.80
   4  -9   4    5.60    6.40
  -4  -9  -4    7.40    4.60
   4   9   5   53.59    6.00
  -4   9  -5   45.80    7.70
   4   9   5   46.30    6.50
  -4  -9  -5   44.50    6.60
   4  -9   5   61.29   10.10
  -4  -9  -5   54.89    5.60
   4  -9   5   67.69    9.50
   4   9   6    5.70    3.70
  -4   9  -6   -5.60    7.80
  -4   9  -6    3.50    7.70
   4   9   6    8.40    7.60
  -4  -9  -6   -5.80    4.00
  -4  -9  -6   -3.60    6.80
   4  -9   6    0.50    9.50
   4  -9   6   -1.10    9.20
   4   9   7   26.20   10.50
   4   9   7   36.60    5.20
   4  -9   7   38.40   14.40
  -4  -9  -7   11.10    8.30
   4  -9   7   14.90   12.40
   4  10  -7   -7.00    3.50
   4  10  -7    4.50    7.50
  -4  10   7    2.00    5.90
  -4  10   7   -2.60    8.20
  -4 -10   7    9.20    5.80
   4 -10  -7    0.30    9.50
  -4 -10   7    1.40    8.70
   4 -10  -7    9.10    9.90
   4  10  -6   51.79    7.00
  -4  10   6   54.19    7.40
  -4  10   6   42.30    8.10
   4  10  -6   59.69    5.50
  -4 -10   6   57.59    6.30
  -4 -10   6   43.70    8.00
   4 -10  -6   47.20    9.00
   4 -10  -6   45.20    7.80
  -4  10   5   15.30    4.70
   4  10  -5   24.30    4.80
  -4  10   5   10.20    6.70
   4  10  -5   14.00    2.80
  -4 -10   5    9.90    5.90
   4 -10  -5   23.80    6.00
  -4 -10   5   19.80    4.50
   4 -10  -5   15.50    7.10
   4  10  -4   26.20    3.80
  -4  10   4   28.00    6.10
   4  10  -4   23.20    2.90
  -4  10   4   20.60    4.50
   4 -10  -4   33.70    7.40
  -4 -10   4   30.70    5.40
  -4 -10   4   24.10    4.50
   4 -10  -4   25.90    5.80
  -4  10   3    9.60    4.60
  -4  10   3    3.60    4.60
   4 -10  -3    2.80    5.30
   4 -10  -3    2.70    5.80
  -4 -10   3    1.40    4.00
  -4 -10   3   -1.80    3.10
  -4  10   2   91.39    8.70
  -4  10   2   85.29    8.60
   4 -10  -2   89.29    9.80
  -4 -10   2   92.19    6.60
   4 -10  -2   82.89    7.60
  -4 -10   2   92.99    6.20
  -4  10   1   -0.30    4.60
  -4  10   1    6.80    4.80
   4 -10  -1   -1.90    5.20
  -4 -10   1    1.70    3.10
   4 -10  -1    2.30    5.20
  -4 -10   1    0.40    2.60
  -4  10   0  233.38   12.10
  -4  10   0  253.07   12.40
  -4 -10   0  242.18    9.30
  -4 -10   0  244.28    9.50
   4 -10   0  237.48   13.00
   4 -10   0  256.17   13.00
  -4  10  -1    4.00    4.80
  -4  10  -1    9.10    4.20
  -4 -10  -1    3.30    2.70
   4 -10   1    4.80    5.30
  -4 -10  -1    6.90    3.10
   4 -10   1   -4.10    5.40
  -4  10  -2   25.90    5.70
  -4  10  -2   22.70    4.80
  -4 -10  -2   22.00    3.30
  -4 -10  -2   19.00    3.80
   4 -10   2   19.50    6.30
   4 -10   2   18.60    6.30
  -4  10  -3   20.50    6.30
   4 -10   3   11.30    7.40
  -4 -10  -3   13.50    4.30
   4 -10   3   14.70    6.80
  -4 -10  -3   21.80    3.60
   4  10   4  106.09    6.10
  -4  10  -4  108.89   11.90
   4  10   4  127.29    7.80
  -4  10  -4   96.29   11.20
  -4 -10  -4  112.19    9.20
   4 -10   4   92.39   10.20
  -4 -10  -4  118.79    7.70
   4 -10   4  109.59   11.00
   4  10   5    7.20    5.60
  -4  10  -5   10.50    7.20
   4  10   5    5.20    3.20
  -4 -10  -5    4.50    6.40
   4 -10   5    9.80    8.20
  -4 -10  -5    5.50    3.80
   4 -10   5   13.30    8.90
   4  10   6   10.60    4.00
   4  10   6   13.10    8.00
  -4  10  -6   13.10    8.20
  -4  10  -6   22.90    9.10
   4 -10   6   10.20   11.20
   4 -10   6    2.00   10.60
  -4 -10  -6   13.30    8.00
  -4  11   6    7.60    8.10
  -4  11   6   10.60    5.30
   4  11  -6   19.70    6.50
   4  11  -6    6.10    3.30
   4 -11  -6    9.90    7.70
  -4 -11   6    8.50    5.10
  -4 -11   6   18.30    8.70
   4 -11  -6    6.80    7.80
  -4  11   5   34.00    6.50
  -4  11   5   14.30    7.10
   4  11  -5   14.30    2.70
   4  11  -5   10.50    5.00
   4 -11  -5   23.20    6.50
  -4 -11   5   19.10    6.80
   4 -11  -5   30.80    9.00
  -4 -11   5    3.30    4.50
   4  11  -4    0.70    3.40
   4  11  -4    4.80    2.10
  -4  11   4   -5.60    4.60
  -4  11   4    8.80    6.20
   4 -11  -4    1.50    7.70
  -4 -11   4   -0.90    5.50
   4 -11  -4    4.30    5.00
  -4 -11   4    4.40    4.40
  -4  11   3  180.38   10.90
  -4  11   3  167.98   11.60
   4 -11  -3  162.38   17.60
  -4 -11   3  173.48    8.90
  -4 -11   3  179.28   10.30
   4 -11  -3  172.28   12.90
  -4  11   2   15.70    4.70
  -4  11   2   11.00    5.20
   4 -11  -2   21.50    6.10
   4 -11  -2    7.00    5.50
  -4 -11   2   22.40    3.70
  -4 -11   2   18.60    4.50
  -4  11   1   15.60    8.60
  -4  11   1   36.50    5.80
   4 -11  -1   23.60    6.10
  -4 -11   1   35.70    3.80
   4 -11  -1   37.50    7.00
  -4 -11   1   34.80    4.40
  -4  11   0    4.00    4.90
  -4  11   0    8.30    5.10
   4 -11   0    2.40    4.90
  -4 -11   0   -0.50    2.80
  -4 -11   0    3.80    3.40
   4 -11   0   12.00    6.00
  -4  11  -1  182.18   12.40
  -4  11  -1  186.98   11.30
  -4 -11  -1  173.18    7.80
   4 -11   1  191.68   12.90
   4 -11   1  186.48   12.00
  -4 -11  -1  163.78    8.40
  -4  11  -2    2.50    5.20
  -4  11  -2   -0.80    5.50
   4 -11   2   -7.30    6.40
  -4 -11  -2    1.10    3.70
   4 -11   2    1.40    6.10
  -4  11  -3   61.59    7.80
  -4  11  -3   53.69    7.20
   4 -11   3   68.59    8.80
   4 -11   3   59.59    9.20
  -4 -11  -3   71.49    7.50
  -4 -11  -3   75.09    5.70
   4  11   4    4.60    3.90
   4  11   4    4.40    2.80
  -4  11  -4   -4.80    6.20
  -4  11  -4    6.80    6.80
   4 -11   4   15.60    8.00
   4 -11   4    6.50    8.90
  -4 -11  -4    5.00    3.70
  -4 -11  -4   -5.60    5.10
  -4  11  -5   24.60    9.40
   4  11   5   28.20    3.60
   4  11   5   27.00    6.40
   4 -11   5   40.40   11.30
  -4 -11  -5   28.80    4.30
  -4 -11  -5   27.30    7.30
   4 -11   5   20.70   11.30
   4  11   6   -2.30    3.80
   4  11   6    1.80    8.20
   4 -11   6   14.20   12.40
   4 -11   6  -19.30   12.50
  -4 -11  -6    9.20    4.30
  -4 -11  -6    4.10    8.50
  -4  12   6   57.39    7.30
   4  12  -6   54.49    5.50
   4  12  -6   53.39    8.10
  -4  12   6   46.70   10.30
  -4 -12   6   51.49    6.60
   4 -12  -6   56.49    9.60
  -4 -12   6   48.40   10.40
   4 -12  -6   57.89   11.50
  -4  12   5    2.20    7.30
  -4  12   5   -1.40    4.30
   4  12  -5    3.40    2.70
   4  12  -5   -0.80    4.80
   4 -12  -5    3.90    6.30
   4 -12  -5    0.20    8.80
  -4 -12   5    3.10    4.00
  -4 -12   5    6.00    7.80
  -4  12   4   77.29    8.60
  -4  12   4   84.79    9.20
   4  12  -4   77.59    6.10
  -4 -12   4   76.89    8.00
   4 -12  -4   91.89    9.50
  -4 -12   4   82.19    8.60
   4 -12  -4   87.99   10.60
  -4  12   3   -8.30    5.00
  -4  12   3   -8.50    5.20
  -4 -12   3   -5.40    5.50
   4 -12  -3    8.00    6.00
  -4 -12   3    1.30    3.60
   4 -12  -3    9.60    7.60
  -4  12   2   53.79    6.40
   4 -12  -2   52.29    7.30
  -4 -12   2   68.49    6.40
   4 -12  -2   64.79    8.70
  -4 -12   2   57.49    6.20
  -4  12   1   -2.50    4.10
  -4  12   1   -1.10    4.80
   4 -12  -1   -6.90    5.40
  -4 -12   1   -4.00    2.70
  -4 -12   1   13.50    6.40
   4 -12  -1    4.40    6.50
  -4  12   0  136.19    9.30
  -4  12   0  104.79    9.90
   4 -12   0  152.68   11.00
  -4 -12   0  133.79    9.10
  -4 -12   0  126.79    6.80
   4 -12   0  156.28   12.70
  -4  12  -1    5.30    4.70
  -4  12  -1    0.90    5.60
   4 -12   1    9.30    5.70
  -4 -12  -1    0.50    7.80
  -4 -12  -1    1.30    2.90
   4 -12   1    9.00    6.50
  -4  12  -2   22.90    7.00
  -4  12  -2   25.80    6.00
  -4 -12  -2   19.50    3.20
  -4 -12  -2   26.70    5.30
   4 -12   2   18.90    6.50
   4 -12   2   11.10    7.10
  -4  12  -3    6.00    5.80
  -4  12  -3    5.90    6.70
  -4 -12  -3    6.20    2.90
  -4 -12  -3    8.70    5.10
   4 -12   3   -4.30    8.50
   4 -12   3    9.70    7.70
  -4  12  -4   71.59    9.90
  -4  12  -4   85.29    9.50
   4 -12   4   95.99   13.20
  -4 -12  -4   76.69    7.70
  -4 -12  -4   90.39    7.40
   4 -12   4  137.89   15.90
   4  12   5  -14.00    7.10
  -4  12  -5    3.30    9.20
   4  12   5   -5.90    3.40
  -4  12  -5   15.30    6.20
  -4 -12  -5   -2.10    4.20
   4 -12   5   15.80   11.30
   4 -12   5    4.00   12.30
  -4 -12  -5   -0.30    7.10
   4  13  -5   13.50    7.00
  -4  13   5   16.80    5.70
   4  13  -5    8.10    2.90
  -4 -13   5   22.60    9.60
   4 -13  -5   -6.10   11.10
   4 -13  -5   14.80    7.20
  -4 -13   5   22.10    5.40
  -4  13   4    0.80    4.50
   4 -13  -4   -2.30    5.90
  -4 -13   4    0.50    4.40
   4 -13  -4   -4.00    9.10
  -4 -13   4    8.30    7.70
  -4  13   3  124.79   10.20
   4 -13  -3  103.09   10.40
  -4 -13   3  118.99    8.10
  -4 -13   3   99.69    9.00
   4 -13  -3  115.79   11.80
  -4  13   2   -2.40    4.50
  -4  13   2   -1.30    8.60
   4 -13  -2    2.40    6.00
   4 -13  -2    7.60    8.00
  -4 -13   2   -1.60    9.30
  -4  13   1   21.90    8.50
  -4  13   1   26.50    5.90
   4 -13  -1   34.90    6.70
  -4 -13   1   35.50    5.20
  -4 -13   1   33.60    3.80
   4 -13  -1   27.90    8.10
  -4  13   0   -2.40    3.90
   4 -13   0    2.40    5.40
  -4 -13   0    4.00    4.30
   4 -13   0    4.90    7.20
  -4 -13   0    6.90    3.30
  -4  13  -1  102.39    9.30
  -4 -13  -1   90.39    8.40
  -4 -13  -1  106.09    6.30
   4 -13   1  100.59   11.10
   4 -13   1   96.19   10.20
  -4  13  -2   -0.60    5.00
  -4  13  -2    5.00    8.80
   4 -13   2    8.80    8.40
   4 -13   2   -6.20    6.30
  -4 -13  -2   -2.30    5.50
  -4 -13  -2   -5.20    2.80
  -4  13  -3   28.30    6.10
  -4  13  -3   22.10    8.20
   4 -13   3   29.90    8.80
   4 -13   3   18.10   11.00
  -4 -13  -3   21.70    9.90
  -4 -13  -3   31.40    3.90
  -4  13  -4   -3.70    6.30
  -4  13  -4   10.30    8.90
  -4 -13  -4    4.30    6.40
   4 -13   4   -0.70   12.40
  -4 -13  -4   14.30    4.00
   4 -13   4   12.10    9.90
  -4  14   4   12.80    5.30
  -4  14   4   35.30    9.30
  -4 -14   4   33.20    5.50
   4 -14  -4   15.50   11.40
  -4 -14   4   40.80    9.50
   4 -14  -4   29.00    9.00
  -4  14   3    2.50    5.10
  -4  14   3    3.40    7.60
  -4 -14   3    9.70    4.30
  -4 -14   3  -13.60    7.80
   4 -14  -3  -11.40    5.80
   4 -14  -3    5.90    9.90
  -4  14   2   30.50    5.60
  -4  14   2   38.30    7.80
   4 -14  -2   29.90    6.60
   4 -14  -2   47.30   10.20
  -4 -14   2   28.10    4.30
  -4 -14   2   30.70    7.10
  -4  14   1    2.10    6.80
  -4  14   1    5.20    4.90
  -4 -14   1   -1.00    5.30
  -4 -14   1    0.40    2.90
   4 -14  -1   -2.30    6.00
   4 -14  -1    1.10    8.40
  -4  14   0   93.99    9.50
  -4  14   0   98.69    8.90
  -4 -14   0   91.89    6.20
   4 -14   0  118.79   11.20
  -4 -14   0   92.29    9.00
   4 -14   0  100.19   10.40
  -4  14  -1   11.60    4.70
  -4  14  -1    0.50    7.60
  -4 -14  -1   -4.20    2.90
  -4 -14  -1    0.70    5.10
   4 -14   1   -6.60    6.30
   4 -14   1   -3.00    8.50
  -4  14  -2   20.20    9.40
  -4  14  -2   14.50    5.60
   4 -14   2   15.40    7.70
  -4 -14  -2   23.80    6.70
  -4 -14  -2   22.50    3.70
   4 -14   2   41.70   10.60
  -4  14  -3   -5.10    5.50
   4 -14   3   -8.10    8.60
  -4 -14  -3   15.60    7.50
   4 -14   3   -6.30   11.70
  -4 -14  -3   -3.20    3.30
  -4  15   2    1.80    5.00
  -4  15   2  -11.00    8.20
  -4 -15   2   -1.40    3.50
  -4 -15   2    6.40    7.50
   4 -15  -2   -2.90   10.70
   4 -15  -2    0.70    6.90
  -4  15   1    3.20    4.40
  -4  15   1   14.80    8.00
  -4 -15   1   13.90    3.40
   4 -15  -1   15.60    6.90
  -4 -15   1    7.10    6.10
   4 -15  -1   15.70   10.50
  -4  15   0    2.20    4.80
  -4  15   0   10.00    8.30
   4 -15   0    5.80   10.10
  -4 -15   0    5.20    5.80
  -4 -15   0    7.10    3.50
   4 -15   0   -3.50    6.50
  -4  15  -1   51.59    9.20
  -4  15  -1   41.60    6.50
  -4 -15  -1   47.80    6.90
   4 -15   1   50.39    8.30
  -4 -15  -1   40.80    4.20
   4 -15   1   32.90   10.30
  -5   0   9    3.20    9.70
   5   0  -9    4.40    8.50
   5   0  -9   -8.00    7.10
  -5   0   9   -7.00    5.90
   5   0  -8   86.69    9.50
  -5   0   8  107.19   10.70
  -5   0   8  109.99   10.50
   5   0  -8  114.99   12.20
   5   0  -7   -6.30    4.50
   5   0  -7   -3.40    4.10
  -5   0   7   -2.10    3.80
  -5   0   7   -2.60    5.90
  -5   0   6    5.50    4.20
  -5   0   6    6.20    5.20
   5   0  -6    1.50    4.10
   5   0  -6    1.40    3.90
   5   0  -5    3.80    3.40
   5   0  -5   -0.90    3.40
  -5   0   5    2.10    4.00
  -5   0   5   -2.60    3.10
  -5   0   4  192.38    8.80
   5   0  -4  193.58    8.40
   5   0  -4  192.58    8.40
  -5   0   4  189.28    8.40
  -5   0   3    3.00    2.30
  -5   0   3    0.70    2.10
   5   0  -3    3.40    2.30
  -5   0   2   32.30    3.50
   5   0  -2   24.00    2.40
   5   0  -2   29.10    3.30
  -5   0   1   -0.20    2.00
   5   0  -1    0.80    2.00
  -5   0   1    0.30    1.90
   5   0  -1    2.50    1.80
  -5   0   0  183.08    7.80
  -5   0   0  186.28    7.40
   5   0   0  179.28    6.80
   5   0   0  186.98    7.30
   5   0   1   -2.10    1.70
  -5   0  -1    0.00    2.00
   5   0   1   -3.10    2.80
  -5   0  -1   -0.90    2.00
   5   0   2 1526.95   47.10
  -5   0  -2 1492.95   47.10
  -5   0  -2 1485.85   47.30
  -5   0  -3    0.90    2.70
  -5   0  -3    1.90    2.80
   5   0   3    2.00    2.50
   5   0   3   -0.70    2.70
   5   0   4    5.60    4.20
   5   0   4    0.30    2.90
  -5   0  -4   -2.20    3.30
  -5   0  -4   -2.60    3.70
   5   0   5   -0.20    5.20
   5   0   5    6.00    3.70
  -5   0  -5   -4.50    3.50
  -5   0  -5    2.00    4.50
  -5   0  -6  145.69   10.20
  -5   0  -6  138.59   11.60
   5   0   6  155.68   12.70
   5   0   6  134.79   11.50
  -5   0  -7   -2.00    7.20
   5   0   7    1.10    5.70
   5   0   7  -10.80    8.30
  -5   0  -7    1.00    5.10
   5   0   8    3.60    7.40
  -5   0  -8    2.30    8.30
  -5   0  -8    3.20    7.70
   5   0   8   26.60   12.10
   5   1  -9   53.79    8.30
  -5   1   9   52.89   11.00
  -5   1   9   30.30    7.00
   5   1  -9   41.80    9.50
   5  -1  -9   27.40    6.50
  -5  -1   9   33.70   10.70
  -5  -1   9   50.19    9.10
   5  -1  -9   50.89    9.30
   5   1  -8    5.60    5.40
   5   1  -8    1.70    6.30
  -5   1   8   -2.60    7.30
  -5   1   8   -0.80    5.30
   5  -1  -8   -2.50    5.40
  -5  -1   8    1.00    7.60
   5  -1  -8   -5.30    6.50
  -5  -1   8   -8.00    5.70
  -5   1   7   39.50    6.20
   5   1  -7   18.60    4.10
   5   1  -7   28.70    5.50
  -5   1   7   30.10    6.60
   5  -1  -7   23.40    6.20
   5  -1  -7   17.70    4.40
  -5  -1   7   24.40    5.40
  -5  -1   7   26.30    6.60
  -5   1   6    8.60    3.90
   5   1  -6    7.40    4.70
  -5   1   6   17.20    5.20
   5   1  -6   14.50    4.40
   5  -1  -6   19.00    5.00
   5  -1  -6   13.50    4.20
  -5  -1   6    6.00    4.00
  -5  -1   6   11.60    5.40
   5   1  -5  522.35   18.90
  -5   1   5  543.65   19.50
  -5   1   5  574.64   20.60
   5   1  -5  546.45   18.90
  -5  -1   5  543.45   19.00
   5  -1  -5  537.75   19.10
   5  -1  -5  516.35   19.20
  -5  -1   5  548.65   19.40
  -5   1   4   93.59    6.20
  -5   1   4   95.49    6.60
   5   1  -4   94.69    5.70
   5  -1  -4   95.99    6.40
   5  -1  -4   90.29    6.10
  -5  -1   4   95.69    5.80
  -5  -1   4   97.29    6.30
   5   1  -3  327.27   11.20
   5   1  -3  302.57   10.90
  -5   1   3  303.07   11.40
  -5   1   3  309.37   11.40
  -5  -1   3  329.27   11.10
   5  -1  -3  301.37   11.20
   5  -1  -3  307.67   11.40
  -5  -1   3  279.17   11.80
   5   1  -2  256.07    9.10
  -5   1   2  257.47    9.60
  -5   1   2  260.07    9.60
   5   1  -2  255.37    8.90
  -5  -1   2  248.88    9.00
  -5  -1   2  250.77    9.10
   5  -1  -2  254.27    9.60
   5   1  -1 3305.37  102.09
   5   1  -1 3420.36  102.09
  -5   1   1 3309.37  102.69
  -5   1   1 3297.57  102.49
  -5  -1   1 3333.47  102.29
  -5  -1   1 3375.46  102.19
   5  -1  -1 3280.57  102.59
   5   1   0  275.27    9.10
   5   1   0  267.47    9.30
  -5   1   0  265.67   10.00
  -5   1   0  276.97   10.60
  -5  -1   0  266.97    9.90
  -5  -1   0  272.57    9.60
   5  -1   0  274.67    9.80
   5   1   1   33.10    3.30
  -5   1  -1   26.90    3.60
   5   1   1   30.80    3.10
  -5   1  -1   23.80    2.80
  -5  -1  -1   30.40    2.90
   5  -1   1   30.40    3.00
  -5  -1  -1   30.70    2.70
   5   1   2   -2.30    2.90
   5   1   2   -0.60    1.90
  -5   1  -2    0.40    2.30
  -5   1  -2    1.50    3.20
   5  -1   2    0.00    2.00
  -5  -1  -2    2.10    2.60
   5  -1   2    0.40    3.10
  -5  -1  -2    3.00    2.20
  -5   1  -3  114.89    6.60
  -5   1  -3  120.99    7.40
   5   1   3  121.59    7.30
   5   1   3  117.59    6.10
  -5  -1  -3  121.29    6.50
  -5  -1  -3  112.79    6.80
   5  -1   3  113.19    6.70
   5  -1   3  111.59    7.90
  -5   1  -4   -4.00    3.40
   5   1   4    0.60    2.90
   5  -1   4    0.30    2.90
   5  -1   4    1.40    4.30
  -5  -1  -4    3.80    3.70
  -5  -1  -4    0.60    3.20
   5   1   5  224.78   12.20
  -5   1  -5  230.28   11.30
  -5   1  -5  221.68   12.10
   5   1   5  236.48   10.80
  -5  -1  -5  227.78   11.50
   5  -1   5  237.48   11.20
  -5  -1  -5  235.48   11.00
   5  -1   5  227.38   12.90
  -5   1  -6    1.90    4.90
   5   1   6   15.00    4.70
  -5   1  -6    6.70    5.90
   5   1   6    1.40    6.90
   5  -1   6    1.30    7.30
  -5  -1  -6   -1.10    4.40
  -5  -1  -6   -3.00    5.50
   5  -1   6    7.20    5.40
   5   1   7   10.50    5.60
   5   1   7   -0.20    8.60
  -5   1  -7   10.20    7.50
  -5   1  -7    6.90    8.00
  -5  -1  -7   11.20    7.80
  -5  -1  -7    8.20    5.70
   5  -1   7    9.10    6.20
   5  -1   7    9.60    9.10
   5   1   8   -8.70   11.10
  -5   1  -8    9.80    8.40
  -5   1  -8   19.80   10.30
   5   1   8    0.90    6.20
   5  -1   8   11.10   12.10
   5  -1   8    9.80    8.50
  -5  -1  -8   -0.60    8.00
  -5  -1  -8    5.10    9.10
   5   2  -9    3.70    7.10
  -5   2   9   -3.40    9.60
   5   2  -9   -6.10    5.70
  -5   2   9   15.80    9.40
   5  -2  -9   -3.20    7.80
  -5  -2   9   -7.70    7.50
   5  -2  -9   -6.10    8.80
  -5  -2   9    0.20   10.20
  -5   2   8   81.19    9.10
  -5   2   8   82.09    8.60
   5   2  -8   98.69   11.50
   5   2  -8  108.89    9.20
  -5  -2   8   91.99    9.70
   5  -2  -8   66.19   10.10
  -5  -2   8  101.09   10.20
   5  -2  -8   94.59    9.80
  -5   2   7   21.00    4.80
  -5   2   7   27.50    6.80
   5   2  -7   33.70    5.50
   5   2  -7   20.00    5.50
  -5  -2   7   24.30    6.50
  -5  -2   7   15.70    3.70
   5  -2  -7   26.40    5.70
   5  -2  -7   24.80    5.80
  -5   2   6   96.79    8.30
   5   2  -6  111.29    7.70
  -5   2   6   94.89    9.40
   5   2  -6  100.89    8.10
  -5  -2   6  108.69    9.40
  -5  -2   6   93.39    7.70
   5  -2  -6  100.79    9.00
   5  -2  -6  102.19    8.30
   5   2  -5   56.19    5.90
  -5   2   5   65.19    6.70
  -5   2   5   75.49    7.60
   5  -2  -5   66.99    7.10
  -5  -2   5   68.89    6.10
   5  -2  -5   68.79    6.90
  -5  -2   5   66.49    7.10
  -5   2   4  528.45   18.50
   5   2  -4  533.35   18.00
  -5   2   4  520.85   18.50
   5   2  -4  545.75   18.00
   5  -2  -4  535.65   18.50
   5  -2  -4  522.05   18.40
  -5  -2   4  526.45   18.00
   5   2  -3  234.48    8.50
   5   2  -3  231.28    8.70
  -5   2   3  220.18    9.40
  -5   2   3  237.68    9.40
   5  -2  -3  228.78    9.30
   5  -2  -3  222.38    9.40
  -5  -2   3  228.28    8.80
  -5  -2   3  220.98    8.60
  -5   2   2 1054.49   33.10
  -5   2   2 1029.10   33.20
   5   2  -2 1040.80   32.50
   5   2  -2 1041.60   32.30
  -5  -2   2 1035.60   32.50
  -5  -2   2 1030.20   32.50
   5  -2  -2 1018.50   33.00
  -5   2   1   29.50    3.20
  -5   2   1   45.20    4.50
   5   2  -1   29.30    2.30
   5   2  -1   28.40    2.20
   5  -2  -1   30.00    3.20
   5  -2  -1   23.80    2.80
  -5  -2   1   28.10    2.80
  -5  -2   1   32.00    2.80
  -5   2   0   94.69    5.70
   5   2   0  108.19    3.90
  -5   2   0  100.59    6.40
   5   2   0  109.59    4.10
   5  -2   0  105.49    6.10
   5  -2   0  105.99    5.50
  -5  -2   0  104.09    4.60
  -5  -2   0  104.09    5.10
   5   2   1   46.00    3.00
   5   2   1   53.39    3.60
  -5   2  -1   41.50    4.40
  -5   2  -1   49.60    5.30
   5  -2   1   49.90    4.40
  -5  -2  -1   46.40    3.30
  -5  -2  -1   53.19    3.70
   5  -2   1   51.29    5.00
   5   2   2  921.31   29.10
   5   2   2  904.71   29.70
  -5   2  -2  888.31   29.70
  -5   2  -2  937.61   30.20
   5  -2   2  933.21   30.60
  -5  -2  -2  931.61   29.30
  -5  -2  -2  901.41   29.30
   5  -2   2  948.01   29.80
   5   2   3    2.10    2.70
   5   2   3   -0.20    3.20
  -5   2  -3    3.70    3.70
  -5   2  -3    0.30    3.00
   5  -2   3    1.40    2.90
   5  -2   3    2.20    3.80
  -5  -2  -3   -0.10    2.30
  -5  -2  -3    1.70    2.60
  -5   2  -4   14.40    4.10
   5   2   4   19.50    3.50
   5   2   4   17.90    4.50
  -5   2  -4   17.60    4.00
  -5  -2  -4   20.90    3.70
  -5  -2  -4   18.90    3.90
   5  -2   4   20.90    4.90
   5  -2   4   14.50    4.40
   5   2   5   -2.90    3.60
  -5   2  -5   -0.30    5.00
  -5   2  -5    0.60    4.30
   5  -2   5   -1.00    5.90
  -5  -2  -5    0.40    4.50
   5  -2   5   -1.20    4.80
  -5  -2  -5    2.10    4.10
  -5   2  -6  133.29   10.60
  -5   2  -6  129.89   11.30
   5   2   6  111.49   11.20
   5   2   6  122.69    8.70
  -5  -2  -6  117.89   10.70
   5  -2   6  131.89   10.40
   5  -2   6  108.89   12.50
  -5  -2  -6  126.89   11.00
  -5   2  -7    4.00    6.40
  -5   2  -7   -2.00    9.10
   5   2   7   -0.20    4.70
   5   2   7   -0.90    8.70
   5  -2   7   10.30    7.10
   5  -2   7   -6.80    8.90
  -5  -2  -7    2.70    7.00
  -5  -2  -7    2.70    5.10
   5   2   8   -0.60   11.50
  -5   2  -8   32.60    9.80
   5   2   8   16.90    6.40
  -5   2  -8    7.20    8.90
  -5  -2  -8   18.90    9.30
  -5  -2  -8   22.00    7.70
   5  -2   8   21.10    9.90
   5  -2   8   11.10   12.10
   5   3  -9   42.60    7.10
  -5   3   9   22.00    7.10
   5   3  -9   40.50    8.90
  -5   3   9   42.60    9.60
  -5  -3   9   34.90    7.20
   5  -3  -9   31.20   10.40
   5  -3  -9   35.70    9.40
  -5  -3   9   45.70   12.00
  -5   3   8   16.30    7.30
   5   3  -8   23.50    6.90
   5   3  -8   31.60    5.10
  -5   3   8   12.10    6.00
   5  -3  -8   16.40    5.50
  -5  -3   8   29.80    5.60
  -5  -3   8   16.90    8.80
   5  -3  -8   28.90    8.00
   5   3  -7   23.50    5.50
  -5   3   7   18.00    5.40
  -5   3   7   19.30    6.50
   5   3  -7   27.30    4.70
   5  -3  -7   25.00    6.20
  -5  -3   7   25.00    6.70
   5  -3  -7   15.20    4.40
   5   3  -6   16.70    3.70
  -5   3   6   29.30    7.90
  -5  -3   6   11.60    3.50
  -5  -3   6   10.50    5.50
   5  -3  -6   18.70    5.00
   5  -3  -6   14.50    4.10
  -5   3   5  435.36   16.50
   5   3  -5  433.96   15.80
   5   3  -5  424.56   15.60
  -5   3   5  423.86   16.70
   5  -3  -5  430.16   16.50
  -5  -3   5  459.05   16.40
   5  -3  -5  426.76   16.60
  -5  -3   5  439.26   15.80
   5   3  -4   34.70    3.50
  -5   3   4   42.00    4.50
  -5   3   4   52.99    6.20
   5   3  -4   37.90    4.40
   5  -3  -4   37.10    4.40
  -5  -3   4   29.30    3.60
   5  -3  -4   31.80    4.40
  -5  -3   4   41.50    4.40
   5   3  -3  455.15   15.30
  -5   3   3  448.86   16.30
  -5   3   3  454.25   16.20
   5   3  -3  469.15   15.20
  -5  -3   3  472.75   16.10
  -5  -3   3  464.85   15.50
   5  -3  -3  472.05   16.40
   5  -3  -3  446.16   16.10
   5   3  -2  630.04   19.20
   5   3  -2  610.34   19.30
  -5   3   2  600.14   20.50
  -5   3   2  586.84   20.50
   5  -3  -2  614.94   20.40
  -5  -3   2  609.24   19.40
  -5  -3   2  609.14   19.50
   5  -3  -2  613.64   20.60
  -5   3   1  521.35   18.00
  -5  -3   1  529.25   16.70
   5  -3  -1  530.65   18.00
  -5  -3   1  528.25   16.70
  -5   3   0  238.68   10.20
  -5   3   0  228.18    9.40
  -5  -3   0  240.88    8.00
  -5  -3   0  236.38    8.30
   5  -3   0  228.88    9.90
   5  -3   0  239.98    9.50
   5   3   1  488.55   15.00
  -5   3  -1  474.25   16.40
  -5   3  -1  467.85   17.10
   5   3   1  473.65   15.10
   5  -3   1  473.65   16.40
  -5  -3  -1  470.65   15.40
  -5  -3  -1  477.35   15.40
  -5   3  -2   36.70    4.20
   5   3   2   43.60    3.80
   5   3   2   39.10    3.60
  -5   3  -2   41.70    4.10
  -5  -3  -2   45.20    5.50
   5  -3   2   29.80    5.00
   5   3   3  258.77   10.50
   5   3   3  241.78    9.60
  -5   3  -3  252.77   10.60
  -5  -3  -3  244.08    9.90
   5  -3   3  256.37   12.00
   5  -3   3  241.48   10.60
  -5  -3  -3  246.88    9.80
  -5   3  -4   -4.00    9.00
  -5   3  -4    6.80    4.00
   5   3   4   -5.20    3.00
   5   3   4   -3.30    3.80
   5  -3   4    2.60    4.70
  -5  -3  -4   -1.90    3.00
  -5  -3  -4    0.60    3.20
   5  -3   4   -7.00    3.60
  -5   3  -5  142.99    9.70
  -5   3  -5  145.29   10.90
   5   3   5  139.89   10.30
   5   3   5  140.79    8.40
  -5  -3  -5  145.09    9.70
   5  -3   5  136.69    9.60
   5  -3   5  131.79   11.40
  -5  -3  -5  139.39    8.50
   5   3   6   24.90    7.20
  -5   3  -6    8.30    6.70
  -5   3  -6   19.60    6.40
   5   3   6   17.80    4.30
   5  -3   6   12.70    7.90
  -5  -3  -6   16.40    5.80
  -5  -3  -6   17.50    4.70
   5  -3   6   14.40    5.20
  -5   3  -7    1.40    6.80
   5   3   7    1.80    4.70
  -5   3  -7    5.70    7.40
  -5  -3  -7   12.90    7.80
   5  -3   7   10.00   10.40
   5  -3   7   12.50    7.10
  -5  -3  -7    7.80    5.90
  -5   3  -8   17.20   10.50
   5   3   8   23.80    5.60
  -5   3  -8    1.00    9.20
   5   3   8   18.30   11.50
  -5  -3  -8   13.00    7.70
   5  -3   8    3.10   13.10
  -5  -3  -8   10.90    9.30
   5  -3   8    1.50    9.10
   5   4  -9   -0.80    5.50
  -5   4   9  -10.50    7.80
   5   4  -9  -16.50    7.40
  -5   4   9    6.50   10.70
  -5  -4   9   12.70   11.70
   5  -4  -9   -6.80   10.10
  -5  -4   9   -4.90    5.90
   5  -4  -9   -3.00    8.20
   5   4  -8   36.30    7.20
  -5   4   8   39.50    8.50
   5   4  -8   41.40    5.70
  -5   4   8   29.50    7.00
  -5  -4   8   23.70    8.40
   5  -4  -8   53.79    9.30
  -5  -4   8   39.90    5.60
   5  -4  -8   42.20    8.40
  -5   4   7    0.00    5.10
  -5   4   7    0.90    5.90
   5   4  -7   -1.20    3.50
  -5  -4   7   -2.60    5.90
   5  -4  -7   -8.30    4.80
  -5  -4   7   10.00    3.90
   5   4  -6  204.68   10.40
  -5   4   6  195.88   11.50
   5   4  -6  205.98   12.60
  -5   4   6  199.98   11.70
   5  -4  -6  210.08   11.70
  -5  -4   6  218.58   11.50
  -5  -4   6  212.88   10.00
   5  -4  -6  201.08   11.90
   5   4  -5   57.49    5.60
  -5   4   5   48.00    5.30
  -5   4   5   51.39    5.80
   5   4  -5   55.19    5.10
  -5  -4   5   39.90    4.90
  -5  -4   5   40.30    4.10
   5  -4  -5   40.40    5.20
   5   4  -4   54.19    4.80
  -5   4   4   75.39    8.10
  -5   4   4   85.99    9.60
   5   4  -4   58.99    4.90
  -5  -4   4   50.79    4.80
  -5  -4   4   60.69    5.60
   5  -4  -4   53.09    6.40
   5  -4  -4   85.09    8.70
  -5   4   3  158.88    8.00
   5   4  -3  163.08    6.30
  -5   4   3  150.48    8.20
   5   4  -3  158.78    6.40
   5  -4  -3  151.48    8.10
   5  -4  -3  160.88    8.10
  -5  -4   3  159.28    6.80
  -5  -4   3  160.98    6.60
  -5   4   2  833.92   28.10
  -5   4   2  856.11   28.00
  -5  -4   2  844.62   26.80
   5  -4  -2  857.81   28.20
  -5  -4   2  878.91   26.80
  -5   4   1   70.19    7.10
  -5   4   1   54.59    5.40
   5  -4  -1   53.89    5.50
   5  -4  -1   53.39    5.70
  -5  -4   1   50.39    2.70
  -5  -4   1   54.39    2.60
  -5   4   0  479.65   16.70
  -5   4   0  484.85   17.10
   5  -4   0  454.55   17.00
  -5  -4   0  461.75   14.80
   5  -4   0  474.45   16.60
  -5   4  -1    5.10    3.80
  -5   4  -1    8.40    3.80
   5  -4   1    0.10    3.90
  -5  -4  -1    3.10    1.70
  -5  -4  -1    2.60    1.50
   5  -4   1    2.70    2.90
  -5   4  -2  448.26   16.00
   5   4   2  440.66   14.30
   5   4   2  428.16   14.80
   5  -4   2  432.76   15.90
  -5  -4  -2  445.86   14.80
   5  -4   2  437.76   16.90
  -5  -4  -2  449.86   14.70
   5   4   3   36.90    4.50
  -5   4  -3   49.99    5.90
  -5   4  -3   44.50    5.00
   5   4   3   48.30    4.60
   5  -4   3   30.80    4.00
  -5  -4  -3   41.80    3.90
   5  -4   3   41.60    5.90
  -5  -4  -3   44.00    4.00
  -5   4  -4  178.38   10.70
  -5   4  -4  181.38    9.90
   5   4   4  181.38    8.50
   5   4   4  178.18    9.60
   5  -4   4  189.68   11.50
   5  -4   4  171.18    9.90
  -5  -4  -4  172.78    8.90
  -5  -4  -4  164.48    9.00
   5   4   5   -6.10    5.10
  -5   4  -5    3.20    5.50
  -5   4  -5   -0.50    6.20
   5   4   5   -2.10    3.40
   5  -4   5    9.60    7.00
  -5  -4  -5    7.90    4.00
   5  -4   5    6.50    6.70
  -5   4  -6  102.49   10.80
  -5   4  -6  104.89   11.80
   5   4   6   91.09    8.80
   5   4   6  107.59    7.90
   5  -4   6   77.69    8.20
   5  -4   6   83.19   10.50
  -5  -4  -6   99.89   10.50
  -5  -4  -6   76.99    7.90
  -5   4  -7   10.70    7.80
   5   4   7   -4.50    3.90
  -5   4  -7   -8.40    7.70
   5   4   7   -5.70    8.70
  -5  -4  -7    8.20    7.30
   5  -4   7    3.70   10.50
  -5  -4  -7   -6.30    4.60
   5  -4   7   14.00    8.20
  -5   4  -8   29.20   10.60
  -5   4  -8   16.70   10.30
   5   4   8   22.60   14.10
   5   4   8   21.00    5.80
  -5  -4  -8   24.20    7.80
   5  -4   8   30.20   13.80
  -5  -4  -8   20.80   10.30
   5  -4   8   31.40   12.00
   5   5  -9   31.30    8.00
  -5   5   9   42.40    9.80
   5   5  -9   28.30    5.40
  -5   5   9   32.40   10.70
  -5  -5   9   41.90   12.30
   5  -5  -9   35.50   11.60
   5  -5  -9   42.10    9.80
  -5   5   8   -0.80    8.90
   5   5  -8    4.80    4.40
  -5   5   8   16.10    8.60
   5  -5  -8    1.50    7.20
  -5  -5   8   13.70    4.40
   5  -5  -8    7.50    8.20
  -5  -5   8    0.60    7.80
  -5   5   7   25.50    7.70
  -5   5   7   24.50    6.90
   5   5  -7   30.10    6.00
   5   5  -7   22.60    4.20
  -5  -5   7   22.20    6.60
   5  -5  -7   24.50    6.20
   5  -5  -7   37.20    6.60
  -5  -5   7   33.80    5.30
   5   5  -6   17.70    4.00
  -5   5   6   21.20    5.70
  -5   5   6   17.30    5.30
   5   5  -6   16.00    4.60
   5  -5  -6   18.60    6.30
  -5  -5   6   17.50    6.20
  -5  -5   6   12.40    5.60
   5  -5  -6   19.50    5.50
   5   5  -5  157.08    7.80
  -5   5   5  190.88   12.00
   5   5  -5  164.98    8.30
  -5   5   5  158.68   10.20
  -5  -5   5  149.39    8.00
   5  -5  -5  145.89    9.70
  -5  -5   5  149.88    9.10
   5  -5  -5  147.69    9.70
  -5   5   4   25.90    4.50
   5   5  -4   32.50    3.30
   5   5  -4   31.70    3.40
  -5   5   4   38.40    5.00
  -5  -5   4   29.70    3.40
   5  -5  -4   54.09    7.90
  -5  -5   4   33.60    4.30
  -5   5   3  701.03   24.20
  -5   5   3  687.93   24.20
   5   5  -3  733.53   22.50
   5   5  -3  711.63   22.60
  -5  -5   3  723.23   23.70
   5  -5  -3  697.93   24.30
  -5  -5   3  715.53   22.90
  -5   5   2   76.49    7.80
  -5   5   2   54.09    5.70
   5  -5  -2   51.09    4.80
  -5  -5   2   51.69    3.60
   5  -5  -2   58.19    6.20
  -5   5   1   17.30    6.80
  -5   5   1   12.70    4.20
   5  -5  -1    7.40    4.30
   5  -5  -1   10.10    3.70
  -5   5   0    4.80    4.40
  -5   5   0    4.90    3.80
   5  -5   0   -5.10    2.70
   5  -5   0   -0.10    3.50
  -5   5  -1  601.64   20.60
  -5  -5  -1  604.44   19.70
   5  -5   1  599.44   21.50
  -5  -5  -1  597.24   18.80
   5  -5   1  568.54   20.40
  -5   5  -2    1.50    3.60
   5   5   2    0.70    1.60
   5   5   2   -0.90    2.20
  -5   5  -2   -0.10    4.40
  -5  -5  -2    2.50    2.30
   5  -5   2    0.30    4.70
   5  -5   2    4.00    3.50
  -5   5  -3  270.47   11.90
  -5   5  -3  270.87   12.80
   5   5   3  264.47   10.60
   5   5   3  266.07    9.70
  -5  -5  -3  270.67   10.50
   5  -5   3  274.57   12.20
  -5  -5  -3  256.27   10.50
   5  -5   3  265.87   13.40
   5   5   4   54.09    5.60
  -5   5  -4   60.49    6.50
   5   5   4   59.99    5.60
  -5   5  -4   84.69   10.00
  -5  -5  -4   62.69    6.50
   5  -5   4   75.79    8.30
  -5  -5  -4   59.69    6.60
   5  -5   4   45.40    7.00
   5   5   5  134.39   10.40
  -5   5  -5  152.68   14.10
   5   5   5  139.69    8.00
   5  -5   5  132.39   10.40
  -5  -5  -5  150.28    8.80
   5  -5   5  151.58   12.60
  -5  -5  -5  144.39    9.60
   5   5   6   11.30    4.00
  -5   5  -6   23.80    7.30
  -5   5  -6   11.60    6.20
   5   5   6   -1.90    6.80
   5  -5   6   17.70    6.90
   5  -5   6    4.80    8.00
  -5  -5  -6    8.50    5.90
  -5  -5  -6   16.30    4.80
  -5   5  -7   23.40    8.40
   5   5   7   12.00    4.30
   5   5   7   12.20    9.40
  -5   5  -7    8.10    8.70
  -5  -5  -7   14.40    5.10
  -5  -5  -7   12.50    7.90
   5  -5   7   20.70   12.00
   5  -5   7   26.80    9.10
   5   6  -8   18.30    7.10
  -5   6   8    6.40    9.10
  -5   6   8   23.30    9.20
   5   6  -8   18.80    3.80
   5  -6  -8   23.40    8.70
  -5  -6   8   29.80    9.60
  -5  -6   8   21.40    6.70
   5  -6  -8   12.00    8.60
   5   6  -7   -7.50    2.90
  -5   6   7   -5.00    6.80
  -5   6   7    3.40    6.10
   5   6  -7    1.50    6.20
   5  -6  -7    3.30    6.70
  -5  -6   7   -2.60    6.40
   5  -6  -7    1.30    6.20
  -5   6   6  121.19   10.70
  -5   6   6  114.49   10.30
   5   6  -6  115.39    8.80
   5   6  -6  104.79    6.70
   5  -6  -6  112.49   10.50
  -5  -6   6  121.69    7.60
  -5  -6   6  121.29    9.90
   5  -6  -6  126.79   10.70
  -5   6   5    0.90    4.90
  -5   6   5   -4.80    4.40
   5   6  -5    1.30    3.50
   5   6  -5   -4.20    2.80
  -5  -6   5    2.00    3.20
   5  -6  -5    0.10    4.60
  -5  -6   5   -3.50    4.20
   5   6  -4   36.50    3.50
   5   6  -4   35.90    3.50
  -5   6   4   39.10    5.30
  -5   6   4   44.40    5.30
   5  -6  -4   33.50    4.70
  -5  -6   4   37.60    4.10
   5  -6  -4   47.60    6.40
  -5  -6   4   37.60    4.50
  -5   6   3    3.50    3.90
   5   6  -3    1.60    1.80
   5   6  -3    0.20    1.70
  -5   6   3    0.60    3.60
   5  -6  -3    2.10    4.10
  -5  -6   3    1.30    2.20
   5  -6  -3    4.60    3.40
  -5  -6   3    3.00    2.60
  -5   6   2  483.05   16.90
  -5  -6   2  402.26   13.50
  -5  -6   2  411.26   13.60
   5  -6  -2  397.26   15.80
   5  -6  -2  393.86   15.90
  -5   6   1   64.09    6.00
  -5   6   1   54.99    6.20
   5  -6  -1   49.10    4.90
   5  -6  -1   49.40    5.60
  -5   6   0  270.67   11.50
  -5   6   0  262.07   12.30
   5  -6   0  274.57   12.30
   5  -6   0  260.87   11.60
  -5   6  -1  268.67   12.20
  -5   6  -1  267.47   11.50
   5  -6   1  254.07   11.50
  -5  -6  -1  276.47    9.10
   5  -6   1  276.57   12.60
  -5  -6  -1  265.87    9.00
  -5   6  -2  118.59    8.20
  -5   6  -2  113.49    9.10
   5  -6   2  121.29   10.00
  -5  -6  -2  119.99    5.70
  -5  -6  -2  125.49    5.80
   5  -6   2  146.49   10.30
  -5   6  -3   14.10    5.40
   5   6   3   20.50    3.50
  -5   6  -3   13.20    4.60
   5   6   3   14.10    2.50
  -5  -6  -3   18.10    3.60
  -5  -6  -3   20.90    3.30
   5  -6   3    6.10    4.70
   5  -6   3   37.50   10.60
  -5   6  -4   88.59   10.40
  -5   6  -4  119.49   11.90
   5   6   4   93.29    7.40
   5   6   4  106.89    8.00
  -5  -6  -4   96.79    7.50
   5  -6   4   92.99    8.60
  -5  -6  -4   94.39    7.30
   5  -6   4  115.79   10.00
   5   6   5   59.19    7.10
  -5   6  -5   68.69    7.20
   5   6   5   58.99    6.20
  -5  -6  -5   58.49    6.20
  -5  -6  -5   56.39    6.70
   5  -6   5  106.19   14.80
   5  -6   5   47.60    6.60
  -5   6  -6   31.10    7.70
  -5   6  -6   35.60    8.60
   5   6   6   45.70    5.10
   5   6   6   38.60    7.80
  -5  -6  -6   36.40    4.90
   5  -6   6   36.70    9.70
   5  -6   6   39.60    7.80
  -5  -6  -6   39.00    6.80
   5   6   7    1.50    9.70
  -5   6  -7    6.60    9.10
  -5   6  -7    1.50    9.30
   5   6   7    0.80    4.40
   5  -6   7   -3.20    9.60
   5  -6   7   14.20   11.60
  -5  -6  -7    9.30    5.20
  -5  -6  -7   -6.10    7.50
  -5   7   8   -6.50    8.80
  -5   7   8   10.40    8.30
   5   7  -8   -5.90    8.10
  -5  -7   8    3.10    8.20
  -5  -7   8   11.30    6.90
   5  -7  -8    9.20    8.20
   5  -7  -8    3.00    8.90
  -5   7   7   22.60    7.80
  -5   7   7   30.90    7.10
   5   7  -7   26.00    6.70
   5   7  -7   19.00    3.80
   5  -7  -7   25.80    7.20
   5  -7  -7   40.20    8.30
  -5  -7   7   29.10    5.80
  -5  -7   7   27.90    7.30
   5   7  -6    3.30    2.90
   5   7  -6   17.50    4.90
  -5   7   6   11.40    5.80
  -5   7   6    8.20    5.60
  -5  -7   6   13.00    6.30
  -5  -7   6   16.40    4.70
   5  -7  -6    8.80    5.90
   5  -7  -6   18.80    6.40
   5   7  -5   53.29    5.10
  -5   7   5   57.99    6.50
  -5   7   5   45.10    6.80
   5   7  -5   63.29    6.30
  -5  -7   5   60.29    5.90
   5  -7  -5   55.59    6.20
   5  -7  -5   75.39    7.50
   5   7  -4   97.59    5.70
   5   7  -4  105.39    5.50
  -5   7   4   97.89    9.00
  -5   7   4  104.69    9.00
   5  -7  -4  106.19    9.00
  -5  -7   4   98.49    7.10
  -5   7   3  318.17   14.20
  -5   7   3  254.07   11.80
   5  -7  -3  257.27   12.40
   5  -7  -3  243.48   12.00
  -5  -7   3  248.38    9.90
  -5   7   2  174.28    9.80
  -5  -7   2  172.88    6.70
  -5  -7   2  172.08    7.40
   5  -7  -2  166.88   10.30
   5  -7  -2  164.28    9.90
  -5   7   1  150.38    9.30
  -5   7   1  151.08    9.00
   5  -7  -1  181.88   12.30
   5  -7  -1  132.39    9.00
  -5   7   0   77.29    8.10
  -5   7   0   79.19    7.60
   5  -7   0   75.39    7.70
   5  -7   0   91.89   10.60
  -5   7  -1  216.88   10.60
  -5   7  -1  225.68   11.20
   5  -7   1  219.28   12.00
  -5  -7  -1  218.88    7.60
   5  -7   1  206.88   10.80
  -5  -7  -1  217.08    7.70
  -5   7  -2    2.10    7.40
  -5   7  -2   -5.40    4.60
  -5  -7  -2   -1.00    2.20
   5  -7   2   -3.90    4.30
  -5  -7  -2   -0.20    2.40
   5  -7   2   -3.30    5.40
   5   7   3   45.90    3.90
   5   7   3   41.50    4.00
  -5   7  -3   41.40    6.90
  -5   7  -3   71.79   10.00
  -5  -7  -3   44.80    4.30
  -5  -7  -3   42.50    4.20
   5  -7   3   45.10    6.40
   5  -7   3   43.60    7.20
  -5   7  -4   14.60    6.00
  -5   7  -4   20.80    5.80
   5   7   4   25.70    4.80
   5   7   4   22.20    3.30
  -5  -7  -4   25.30    3.80
  -5  -7  -4   28.50    4.70
   5  -7   4   20.80    7.10
   5  -7   4   28.20    6.60
   5   7   5   41.70    6.50
   5   7   5   44.50    4.70
  -5   7  -5   41.90    7.30
   5  -7   5   68.59    9.40
   5  -7   5   40.70    7.30
  -5  -7  -5   47.10    5.00
  -5  -7  -5   50.29    6.10
  -5   7  -6   13.20    7.70
  -5   7  -6   -0.80   10.70
   5   7   6   19.30    7.80
   5   7   6   14.00    4.10
  -5  -7  -6   13.10    6.80
   5  -7   6   15.40    8.20
   5  -7   6    6.20    9.80
  -5  -7  -6   20.80    4.60
  -5   7  -7   25.90   10.80
   5   7   7   23.90   10.70
   5   7   7   28.10    4.70
  -5   7  -7   19.70   10.00
   5  -7   7   20.40   12.80
  -5  -7  -7   15.60    5.60
   5  -7   7    3.90   16.80
   5   8  -8   15.40    4.00
  -5   8   8   27.40    9.20
  -5   8   8   34.00    8.70
   5   8  -8   23.30    8.50
   5  -8  -8   33.90   10.60
  -5  -8   8   31.90    7.50
   5  -8  -8   30.90   11.30
  -5  -8   8   25.90   10.20
  -5   8   7   12.60    6.50
   5   8  -7   11.80    6.70
  -5   8   7    8.30    7.80
   5   8  -7    3.90    3.50
   5  -8  -7   14.90    7.30
  -5  -8   7   11.20    8.60
  -5  -8   7    9.20    5.30
   5   8  -6   59.59    6.20
  -5   8   6   63.49    7.80
  -5   8   6   42.00    7.60
   5   8  -6   41.80    4.60
  -5  -8   6   63.09    8.00
   5  -8  -6   56.19    7.60
   5  -8  -6   63.19    8.20
  -5  -8   6   68.59    6.60
  -5   8   5    2.60    4.70
  -5   8   5   -9.50    5.10
   5   8  -5    2.40    3.60
   5   8  -5    0.10    2.30
   5  -8  -5   12.50    5.80
  -5  -8   5    0.20    3.90
   5  -8  -5    0.00    5.10
  -5  -8   5    2.70    4.60
  -5   8   4  125.29    9.50
  -5   8   4  113.39   10.10
   5   8  -4  127.39    5.90
   5   8  -4  136.19    6.40
   5  -8  -4  150.88   12.80
   5  -8  -4  148.19   10.20
  -5  -8   4  119.89    8.00
  -5  -8   4  112.29   11.60
  -5   8   3   -0.50    4.30
  -5   8   3    3.20    3.90
   5  -8  -3    1.10    4.50
   5  -8  -3   -3.70    4.70
  -5  -8   3   -1.30    2.90
  -5  -8   3   -0.50    2.80
  -5   8   2  105.69    8.70
  -5   8   2  101.19    8.60
  -5  -8   2   99.89    5.20
  -5  -8   2  103.09    5.30
   5  -8  -2  103.09   10.70
   5  -8  -2  103.39    9.10
  -5   8   1   32.40    5.10
  -5   8   1   31.70    4.60
   5  -8  -1   31.60    6.70
   5  -8  -1   35.30    5.30
  -5   8   0  157.28   10.50
  -5   8   0  162.38    9.70
   5  -8   0  194.78   13.10
   5  -8   0  163.78   10.30
  -5   8  -1   49.60    6.70
  -5  -8  -1   41.60    3.50
   5  -8   1   44.50    5.70
  -5  -8  -1   45.30    3.60
  -5   8  -2   57.89    6.00
  -5   8  -2   88.39    8.60
   5  -8   2   82.09    9.60
  -5  -8  -2   75.19    5.00
   5  -8   2   80.59    7.90
  -5  -8  -2   77.09    5.10
  -5   8  -3   76.59    8.50
  -5   8  -3   69.89    7.20
   5  -8   3   63.69    8.10
  -5  -8  -3   57.49    5.70
   5  -8   3   68.29    8.00
  -5  -8  -3   66.89    6.20
  -5   8  -4   79.79    7.80
   5   8   4   63.59    5.20
  -5   8  -4   69.09    9.00
   5   8   4   75.39    7.20
   5  -8   4   54.49    8.50
   5  -8   4   60.59    8.40
  -5  -8  -4   67.79    7.60
  -5  -8  -4   62.19    6.00
  -5   8  -5    3.40    6.80
   5   8   5   -1.90    5.60
   5   8   5    2.20    3.30
  -5   8  -5   -0.30    5.70
  -5  -8  -5   -2.70    5.30
  -5  -8  -5   13.30    3.90
   5  -8   5    3.80    7.80
   5  -8   5   11.60    8.40
  -5   8  -6   10.50    8.70
  -5   8  -6   13.60   15.40
   5   8   6   19.40    3.70
   5   8   6   25.30    8.10
  -5  -8  -6   20.40    7.60
   5  -8   6   17.00    9.50
  -5  -8  -6   21.40    4.40
   5  -8   6   18.10   11.40
  -5   8  -7    9.30   11.10
   5   8   7    1.30    4.30
   5   8   7    3.40   10.30
  -5   8  -7   11.40   11.40
   5  -8   7   -8.60   20.40
  -5  -8  -7   -0.50    7.50
   5  -8   7    1.20   13.70
  -5  -8  -7   21.70    5.30
   5   9  -7   44.10    4.60
  -5   9   7   48.50    8.60
  -5   9   7   62.19    8.80
   5   9  -7   54.09    7.90
   5  -9  -7   69.69   10.70
  -5  -9   7   65.09    7.00
   5  -9  -7   65.59    9.20
  -5  -9   7   59.99    9.80
   5   9  -6   -0.40    2.70
  -5   9   6    2.30    6.60
   5   9  -6    5.80    5.20
  -5   9   6   13.40    5.60
  -5  -9   6    5.30    4.70
   5  -9  -6    2.20    7.20
  -5  -9   6    5.30    6.40
   5  -9  -6   -5.70    9.90
   5   9  -5   21.80    2.90
  -5   9   5   27.80    6.90
  -5   9   5   13.80    6.90
   5   9  -5   23.30    4.40
   5  -9  -5   18.00    7.10
   5  -9  -5   18.20    5.10
  -5  -9   5   15.30    5.70
  -5  -9   5   15.60    4.40
  -5   9   4   23.00    4.80
  -5   9   4   26.30    6.10
   5   9  -4   17.20    3.00
   5   9  -4   22.00    2.60
  -5  -9   4   22.30    4.80
   5  -9  -4   20.80    5.50
   5  -9  -4   19.00    5.30
  -5  -9   4   26.10    4.30
  -5   9   3   64.69    7.10
  -5   9   3   49.99    6.70
   5  -9  -3   50.39    6.70
   5  -9  -3   47.90    6.80
  -5  -9   3   49.50    5.90
  -5  -9   3   59.69    5.80
  -5   9   2   24.80    5.70
  -5   9   2   31.40    6.00
  -5  -9   2   29.20    3.20
  -5  -9   2   32.10    3.50
   5  -9  -2   18.90    6.10
   5  -9  -2   29.60    6.00
  -5   9   1  140.19    9.80
  -5   9   1  132.09   10.20
   5  -9  -1  129.39   10.20
  -5  -9   1  127.19    5.90
   5  -9  -1  137.49   10.90
  -5  -9   1  123.89    5.70
  -5   9   0   11.40    5.40
  -5   9   0    8.50    5.00
   5  -9   0    9.60    5.20
   5  -9   0    5.10    5.00
  -5   9  -1  111.49    9.50
  -5   9  -1  103.19    9.80
  -5  -9  -1  101.39    5.20
   5  -9   1   87.29    9.80
  -5  -9  -1   95.59    4.90
   5  -9   1  134.19   13.50
  -5   9  -2   -5.00    4.90
  -5   9  -2   -2.10    5.50
   5  -9   2    1.50    6.00
  -5  -9  -2    0.90    2.60
  -5  -9  -2    3.30    2.90
   5  -9   2    6.30    6.20
  -5   9  -3   82.69    9.10
  -5   9  -3   75.39    7.90
   5  -9   3  114.19   12.60
  -5  -9  -3   64.59    6.60
   5  -9   3   64.99    8.20
  -5  -9  -3   75.89    5.70
  -5   9  -4    1.00    6.30
   5   9   4   -1.30    2.50
   5   9   4    5.00    4.00
  -5   9  -4   -3.70    6.30
  -5  -9  -4    0.20    3.50
   5  -9   4    0.60    7.80
  -5  -9  -4    1.20    4.10
   5  -9   4   -1.50    7.10
  -5   9  -5   28.00    8.00
   5   9   5   36.40    4.00
  -5   9  -5   39.30    8.10
   5   9   5   39.90    6.60
   5  -9   5   39.10   10.00
  -5  -9  -5   41.00    6.20
   5  -9   5   44.90    9.60
   5   9   6    5.20    3.60
  -5   9  -6  -12.80    9.30
  -5   9  -6    4.20    9.20
   5   9   6    2.80    7.80
  -5  -9  -6   21.30    4.20
   5  -9   6   -2.90    9.30
   5  -9   6   11.20   11.90
  -5  -9  -6    9.50    6.70
  -5  10   7   -7.80    8.10
   5  10  -7   -9.70    3.30
   5  10  -7    7.70    7.70
  -5  10   7   -0.10    7.90
   5 -10  -7    8.00   10.00
   5 -10  -7    1.10   10.10
  -5 -10   7   -6.70    9.80
  -5 -10   7    5.90    5.50
   5  10  -6   14.40    2.90
  -5  10   6   32.90    8.10
   5  10  -6   30.60    5.90
  -5  10   6   14.20    6.20
   5 -10  -6   15.70    7.90
   5 -10  -6   29.20    9.60
  -5 -10   6   23.70    5.40
  -5 -10   6   21.80    7.20
  -5  10   5  -11.60    6.20
   5  10  -5    2.90    2.30
   5  10  -5   -3.20    3.90
  -5  10   5    5.70    5.40
  -5 -10   5    6.30    5.80
   5 -10  -5    1.10    7.10
  -5 -10   5   -2.40    3.80
   5 -10  -5    4.30    7.80
  -5  10   4   57.89    5.90
  -5  10   4   82.19    8.10
   5 -10  -4   69.19    7.90
   5 -10  -4   75.79    8.80
  -5 -10   4   76.29    6.70
  -5 -10   4   75.29    6.90
  -5  10   3   12.70    4.20
  -5  10   3    7.90    5.90
   5 -10  -3    9.90    6.20
   5 -10  -3    4.40    5.50
  -5 -10   3   12.20    3.90
  -5 -10   3    6.40    3.20
  -5  10   2   13.40    5.10
  -5  10   2   17.20    5.60
  -5 -10   2   11.70    3.40
   5 -10  -2    8.60    6.10
   5 -10  -2   15.50    5.80
  -5  10   1    0.00    5.20
  -5  10   1   -7.20    5.00
   5 -10  -1    0.50    5.50
   5 -10  -1  -10.80    5.70
  -5 -10   1   -1.10    2.50
  -5 -10   1    5.90    2.80
  -5  10   0  169.68   11.50
  -5  10   0  166.38   11.30
   5 -10   0  181.48   11.90
   5 -10   0  172.78   11.90
  -5 -10   0  180.88    7.30
  -5  10  -1    7.90    5.50
  -5  10  -1    8.60    5.30
  -5 -10  -1    9.50    3.00
   5 -10   1    9.00    5.80
  -5 -10  -1    9.80    2.80
   5 -10   1   18.40    5.80
  -5  10  -2   53.39    7.20
  -5  10  -2   56.29    7.30
   5 -10   2   68.59   10.50
  -5 -10  -2   49.80    4.70
  -5 -10  -2   50.29    5.40
   5 -10   2   46.40    7.20
  -5  10  -3   10.20    7.30
  -5  10  -3   -1.70    6.00
   5 -10   3   -0.80    7.50
   5 -10   3    6.30    7.00
  -5 -10  -3    7.00    4.10
  -5 -10  -3    4.90    3.00
  -5  10  -4   90.79    9.60
  -5  10  -4   97.39   10.50
   5 -10   4   88.39   10.50
   5 -10   4  104.29   11.60
  -5 -10  -4  108.29    9.30
  -5 -10  -4   95.39    7.00
   5  10   5    2.30    5.70
   5  10   5   -4.30    3.10
  -5  10  -5   -8.50    7.70
   5 -10   5    0.60   10.60
  -5 -10  -5   -3.60    3.10
   5 -10   5    6.50    9.60
  -5 -10  -5    2.20    6.50
  -5  10  -6   17.40   10.10
   5  10   6   12.60    8.20
  -5  10  -6    5.70   10.30
   5  10   6   26.40    4.30
  -5 -10  -6    5.10    8.90
   5 -10   6   30.50   12.60
  -5 -10  -6   29.60    4.80
   5 -10   6   12.40   11.80
   5  11  -6   -0.70    5.90
  -5  11   6   16.70    6.50
   5  11  -6    0.70    2.80
  -5  11   6   11.30    8.30
  -5 -11   6    6.60    8.10
  -5 -11   6    9.20    5.00
   5 -11  -6    8.60    9.90
   5 -11  -6    5.00    8.70
   5  11  -5   23.60    2.90
  -5  11   5   18.70    5.80
   5  11  -5   24.60    4.30
  -5  11   5   16.80    7.50
  -5 -11   5   20.90    7.20
   5 -11  -5   22.70    7.90
   5 -11  -5   37.80    7.40
  -5 -11   5   22.70    5.00
  -5  11   4    4.20    6.80
  -5  11   4   -3.90    5.50
   5 -11  -4    7.50    7.40
   5 -11  -4    0.80    5.00
  -5 -11   4   -1.20    3.70
  -5 -11   4   -2.80    5.30
  -5  11   3  125.79   11.80
  -5  11   3  140.99   10.90
  -5 -11   3  148.19    7.70
   5 -11  -3  141.39   12.90
   5 -11  -3  146.59   12.30
  -5 -11   3  133.09    9.00
  -5  11   2   -8.60    4.50
  -5  11   2   -3.10    5.40
  -5 -11   2    6.30    3.10
   5 -11  -2   -2.60    5.80
  -5 -11   2    0.20    3.70
   5 -11  -2   -8.30    6.20
  -5  11   1   70.19    7.10
  -5  11   1   49.20    9.30
  -5 -11   1   54.69    5.50
   5 -11  -1   74.89    8.10
  -5 -11   1   57.29    4.70
   5 -11  -1   61.19    7.10
  -5  11   0    8.20    5.10
  -5  11   0    5.90    9.10
   5 -11   0    1.40    5.80
  -5 -11   0    0.00    2.20
   5 -11   0    4.40    6.40
  -5 -11   0   -2.50    2.90
  -5  11  -1  101.49   10.80
  -5  11  -1   89.19    9.30
   5 -11   1   78.19    8.40
   5 -11   1   88.99   10.60
  -5 -11  -1   82.59    6.10
  -5 -11  -1   84.19    5.00
  -5  11  -2   -4.70    5.80
  -5  11  -2    7.30    5.40
   5 -11   2   -8.70    6.20
  -5 -11  -2    5.70    2.50
  -5 -11  -2    4.10    3.90
   5 -11   2    0.20    7.00
  -5  11  -3   89.79    9.00
  -5  11  -3   84.99    9.00
   5 -11   3   71.29    9.90
  -5 -11  -3   81.79    8.00
  -5 -11  -3   86.89    6.00
   5 -11   3   51.29    9.80
  -5  11  -4   -4.70    6.20
  -5  11  -4    5.10    7.90
  -5 -11  -4   -4.90    3.30
   5 -11   4    3.80    9.10
  -5 -11  -4    5.00    5.30
   5 -11   4    1.60   10.10
   5  11   5   13.50    3.40
   5  11   5   17.30    5.90
  -5  11  -5   11.00    9.40
   5 -11   5   12.60   11.70
  -5 -11  -5   19.50    7.20
   5 -11   5    4.60   11.50
  -5 -11  -5    6.00    3.90
  -5  12   6   44.10   10.30
   5  12  -6   47.40    5.10
   5  12  -6   48.80   10.90
  -5  12   6   28.30    7.60
  -5 -12   6   29.30   10.30
   5 -12  -6   43.30   11.10
  -5 -12   6   27.50    5.40
   5 -12  -6   31.20   10.80
  -5  12   5    0.60    5.20
  -5  12   5   -9.80    7.90
  -5 -12   5   -5.20    7.60
  -5 -12   5    2.30    4.40
   5 -12  -5    1.50    6.60
   5 -12  -5  -14.80    9.70
  -5  12   4  117.49   11.50
  -5  12   4  132.29   13.20
   5 -12  -4  126.09   12.30
   5 -12  -4  122.59   13.40
  -5 -12   4  124.99    7.80
  -5 -12   4  125.99   11.20
  -5  12   3   -1.80    5.50
  -5  12   3   -2.60    6.50
  -5 -12   3   10.60    3.50
   5 -12  -3   -1.30    6.20
   5 -12  -3    8.80    8.30
  -5 -12   3    8.80    7.00
  -5  12   2   55.49    7.00
  -5  12   2   63.79    7.50
  -5 -12   2   55.09    5.00
   5 -12  -2   66.99    9.50
   5 -12  -2   54.39    7.70
  -5 -12   2   51.79    5.50
  -5  12   1    3.20    6.20
  -5  12   1    7.10    5.40
   5 -12  -1    4.80    7.20
   5 -12  -1   -0.70    6.40
  -5 -12   1   -0.60    2.60
  -5 -12   1   -0.60    3.70
  -5  12   0  195.58   13.10
  -5  12   0  192.08   11.20
  -5 -12   0  161.88    8.40
   5 -12   0  193.68   12.90
  -5 -12   0  170.68    7.60
   5 -12   0  198.68   14.50
  -5  12  -1   -1.20    6.20
  -5  12  -1    8.80    5.40
  -5 -12  -1    3.60    2.50
   5 -12   1   -3.50    6.20
  -5 -12  -1   -7.00    3.50
   5 -12   1   -0.30    7.50
  -5  12  -2   16.80    7.40
  -5  12  -2   -0.50    4.90
   5 -12   2   14.10    8.10
  -5 -12  -2   15.10    4.50
   5 -12   2    9.40    7.40
  -5 -12  -2   11.00    2.80
  -5  12  -3    4.00    7.50
  -5  12  -3    1.70    6.40
  -5 -12  -3   11.70    3.00
   5 -12   3   -3.20    9.40
  -5 -12  -3    0.00    4.90
   5 -12   3  -17.00    8.10
  -5  12  -4   56.89    9.30
  -5  12  -4   56.69    9.80
   5 -12   4   54.19   12.10
  -5 -12  -4   58.89    7.50
  -5 -12  -4   67.49    6.10
   5 -12   4   65.29   11.40
  -5  13   5    7.80    9.20
  -5  13   5   12.60    5.70
   5 -13  -5    5.60   11.40
  -5 -13   5  -10.70    8.50
   5 -13  -5    7.40    7.90
  -5 -13   5   15.10    4.90
  -5  13   4   -0.10    4.90
  -5  13   4    7.30    8.10
  -5 -13   4    2.70    4.10
  -5 -13   4   14.60   14.40
   5 -13  -4   -4.20   10.00
   5 -13  -4  -11.30    7.00
  -5  13   3  101.59   10.80
  -5  13   3  109.69   10.60
  -5 -13   3  111.59   10.90
  -5 -13   3  121.79    7.50
   5 -13  -3  104.59   11.90
   5 -13  -3  103.79   11.30
  -5  13   2    1.60    6.20
  -5  13   2    9.10    5.70
  -5 -13   2   -7.30    5.00
   5 -13  -2  -11.30    6.60
  -5 -13   2   -2.00    3.20
   5 -13  -2    0.90    8.00
  -5  13   1   18.40    6.70
  -5  13   1   29.00    6.00
   5 -13  -1   30.60    8.70
  -5 -13   1   26.30    5.00
   5 -13  -1   21.40    7.00
  -5 -13   1   21.90    3.40
  -5  13   0   -4.80    6.40
  -5  13   0   -0.90    4.50
  -5 -13   0   -2.90    3.00
  -5 -13   0   -1.20    3.80
   5 -13   0   -1.50    6.00
   5 -13   0    3.60    7.70
  -5  13  -1   53.19    8.50
  -5  13  -1   57.59    7.40
  -5 -13  -1   60.79    5.50
  -5 -13  -1   66.89    4.90
   5 -13   1   61.29    8.10
   5 -13   1   58.29   10.10
  -5  13  -2    5.20    5.60
  -5  13  -2    4.10    7.60
   5 -13   2   -7.90    7.30
  -5 -13  -2    2.00    2.80
   5 -13   2   -2.20    8.80
  -5 -13  -2   -2.70    5.10
  -5  13  -3   47.50    9.90
  -5  13  -3   57.69    7.60
   5 -13   3   53.29   12.80
  -5 -13  -3   54.09    5.70
   5 -13   3   43.10   10.20
  -5 -13  -3   38.90    6.90
  -5  13  -4    1.90   10.10
  -5  13  -4   -1.30    8.40
   5 -13   4   -2.00   11.50
  -5 -13  -4    3.90    3.70
  -5 -13  -4   -4.10    6.70
   5 -13   4   -4.70   12.50
  -5  14   4   35.40   10.20
  -5  14   4   28.40    7.50
  -5 -14   4   41.90    8.80
   5 -14  -4   27.70   12.60
  -5 -14   4   41.90    5.10
   5 -14  -4   27.70    9.50
  -5  14   3   -7.60    9.30
  -5  14   3    1.00    5.90
   5 -14  -3  -11.10   10.40
   5 -14  -3   -4.80    7.40
  -5 -14   3    3.60    7.10
  -5 -14   3  -12.30    3.90
  -5  14   2    7.80    5.90
   5 -14  -2   14.90   10.20
   5 -14  -2   17.50    7.70
  -5 -14   2    2.70    6.10
  -5 -14   2    3.70    3.40
  -5  14   1   -5.50    5.00
  -5  14   1   -0.60    9.60
   5 -14  -1   -0.70    9.20
  -5 -14   1    5.20    3.00
  -5 -14   1    2.80    5.00
   5 -14  -1   -4.40    6.90
  -5  14   0   58.99    6.90
  -5  14   0   46.30    8.80
  -5 -14   0   63.59    5.40
  -5 -14   0   73.49    8.00
   5 -14   0   74.09   10.80
   5 -14   0   85.59    9.90
  -5  14  -1    5.50    8.80
  -5  14  -1   -4.70    4.50
   5 -14   1   -7.10    7.10
  -5 -14  -1   -5.50    4.70
   5 -14   1   -1.10    9.90
  -5 -14  -1   -1.10    2.60
  -5  14  -2    0.40    8.70
  -5  14  -2   -0.60    5.80
   5 -14   2   22.20   11.80
  -5 -14  -2    8.00    3.10
  -5 -14  -2    4.80    5.90
   5 -14   2    3.50    8.90
  -5  15   2   10.00    5.80
  -5 -15   2   -5.70    3.30
  -5  15   1   11.30    8.80
  -5  15   1    8.10    5.30
  -5 -15   1   10.80    3.30
   5 -15  -1   10.40   11.10
   5 -15  -1   21.00    8.40
  -5 -15   1    8.00    6.20
  -5  15   0   -1.70   10.40
  -5  15   0    5.60    5.00
   5 -15   0    8.90   10.50
   5 -15   0   -9.30    8.10
  -5 -15   0    4.00    5.60
  -6   0   9   -6.20   10.10
   6   0  -9    9.60    8.80
   6   0  -9   -3.10    7.60
  -6   0   9    5.10    6.30
  -6   0   8   20.10    8.30
  -6   0   8   16.10    5.20
   6   0  -8   12.80    6.80
   6   0  -8   12.60    5.30
  -6   0   7    0.20    6.20
   6   0  -7   -3.80    5.10
   6   0  -7   -4.20    4.40
  -6   0   7   -3.00    4.60
  -6   0   6  539.95   20.30
  -6   0   6  538.75   19.80
   6   0  -6  541.85   19.70
   6   0  -6  529.35   19.80
   6   0  -5   -0.40    3.40
  -6   0   5    4.60    4.40
   6   0  -5    1.00    3.40
  -6   0   5   -2.20    3.20
  -6   0   4  216.38    9.20
   6   0  -4  209.48    9.20
  -6   0   4  214.68    9.60
  -6   0   3    2.50    2.60
   6   0  -3    1.70    2.70
   6   0  -3    0.10    2.80
  -6   0   3   -1.10    2.70
   6   0  -2  163.88    7.00
  -6   0   2  163.18    7.20
  -6   0   2  161.88    7.10
   6   0  -2  171.98    7.30
  -6   0   1    1.30    2.20
   6   0  -1    0.50    1.90
   6   0  -1    0.10    2.00
  -6   0   1    1.30    2.20
   6   0   0    1.40    2.20
  -6   0   0    6.60    2.60
  -6   0   0    5.20    3.00
   6   0   0    3.00    1.90
   6   0   1    0.80    2.80
  -6   0  -1   -1.50    2.30
   6   0   1    0.80    2.20
  -6   0  -1    0.90    2.50
   6   0   2   78.59    5.10
   6   0   2   60.79    7.00
  -6   0  -3    1.20    3.20
   6   0   3    1.70    2.80
  -6   0  -3   -2.20    3.50
  -6   0  -4  135.19    8.30
   6   0   4  130.29    7.80
   6   0   4  112.19    9.10
  -6   0  -5    8.70    4.60
   6   0   5    3.20    6.00
   6   0   5    5.20    4.80
  -6   0  -5    1.60    5.10
  -6   0  -6   34.70    6.30
  -6   0  -6   30.50    6.90
   6   0   6   37.00    8.10
   6   0   6   23.40    4.70
   6   0   7    3.90    5.90
   6   0   7   -6.20    9.80
  -6   0  -7   -4.00    7.70
  -6   0  -7   -2.00    6.40
  -6   0  -8   41.50   10.00
   6   0   8   37.10    8.30
  -6   0  -8   29.30   11.20
   6   0   8   26.90   13.60
   6   1  -9   72.29    8.40
  -6   1   9   74.19   12.40
   6   1  -9   51.99    9.00
  -6  -1   9   67.79    8.80
  -6  -1   9   79.79   12.70
   6  -1  -9   71.79   10.30
   6  -1  -9   77.29   10.70
  -6   1   8   -0.30    6.80
  -6   1   8   -4.90    6.30
   6   1  -8    4.40    6.50
   6   1  -8    1.00    4.70
   6  -1  -8   -8.90    7.40
   6  -1  -8    6.00    5.00
  -6  -1   8   -6.20    7.60
  -6  -1   8    7.20    4.10
  -6   1   7   35.80    6.60
   6   1  -7   41.00    5.90
  -6   1   7   52.29    7.00
   6   1  -7   32.00    6.20
  -6  -1   7   40.80    5.70
   6  -1  -7   44.10    6.50
  -6  -1   7   45.40    7.20
   6  -1  -7   36.70    6.50
   6   1  -6   16.80    4.90
   6   1  -6   12.00    4.00
  -6   1   6   17.10    5.80
  -6   1   6   12.50    4.20
  -6  -1   6   14.30    5.40
  -6  -1   6   13.80    3.50
   6  -1  -6   14.70    4.50
   6  -1  -6   22.10    5.20
  -6   1   5   94.59    8.20
  -6   1   5   91.89    7.20
   6   1  -5  104.89    7.00
   6  -1  -5  102.09    7.80
  -6  -1   5   88.19    8.00
   6  -1  -5  100.59    7.40
  -6  -1   5   90.19    7.20
  -6   1   4   39.20    7.00
   6   1  -4   37.80    3.90
  -6   1   4   37.70    4.70
   6   1  -4   34.30    3.90
  -6  -1   4   43.80    4.60
  -6  -1   4   35.90    3.60
   6  -1  -4   28.00    3.60
   6  -1  -4   34.00    4.00
  -6   1   3  815.72   26.90
   6   1  -3  828.52   26.60
   6   1  -3  806.72   26.40
  -6   1   3  825.22   27.00
   6  -1  -3  810.22   26.70
  -6  -1   3  822.22   26.90
  -6  -1   3  854.01   27.40
   6  -1  -3  822.22   27.00
  -6   1   2  445.16   15.30
   6   1  -2  440.16   14.90
   6   1  -2  457.35   14.60
  -6   1   2  435.16   15.30
  -6  -1   2  433.86   14.90
   6  -1  -2  430.96   15.40
  -6  -1   2  436.96   14.90
  -6   1   1  329.67   12.10
  -6   1   1  317.07   11.90
   6   1  -1  327.47   11.10
   6   1  -1  341.67   11.10
  -6  -1   1  324.97   11.50
  -6  -1   1  328.67   11.50
   6  -1  -1  316.07   11.70
  -6   1   0  212.88    9.70
  -6   1   0  223.08    9.10
   6   1   0  227.98    8.00
   6   1   0  220.98    8.20
  -6  -1   0  229.78    9.10
  -6  -1   0  228.68    8.70
   6  -1   0  216.58    8.50
  -6   1  -1 1077.89   34.70
   6   1   1 1091.39   34.10
  -6   1  -1 1098.69   35.20
   6   1   1 1107.39   34.60
  -6  -1  -1 1079.69   34.40
   6  -1   1 1077.09   34.50
  -6  -1  -1 1073.79   34.60
  -6   1  -2   13.80    3.00
   6   1   2   21.60    3.00
  -6   1  -2   16.50    4.00
   6   1   2   13.80    3.90
  -6  -1  -2   13.90    2.90
   6  -1   2   14.20    3.00
  -6  -1  -2   15.20    2.80
  -6   1  -3    3.60    4.00
  -6   1  -3    3.40    3.20
   6   1   3    0.90    4.40
   6   1   3   -0.10    2.50
  -6  -1  -3    3.30    3.00
   6  -1   3   -2.30    3.10
   6  -1   3    3.90    4.60
  -6   1  -4    5.30    4.40
  -6   1  -4    8.80    4.40
   6   1   4    5.40    3.60
   6   1   4    4.10    4.90
  -6  -1  -4    5.90    4.20
  -6  -1  -4    5.10    3.80
   6  -1   4   -4.60    3.30
   6  -1   4    6.70    5.10
  -6   1  -5  223.48   12.50
  -6   1  -5  237.18   11.70
   6   1   5  180.38   14.70
   6  -1   5  228.28   11.30
   6  -1   5  222.78   13.60
  -6  -1  -5  230.58   11.30
  -6  -1  -5  222.08   12.10
  -6   1  -6    1.40    5.30
   6   1   6    2.60    4.40
  -6   1  -6   -4.50    6.20
   6   1   6   -6.30    7.20
   6  -1   6    4.50    7.60
   6  -1   6    7.30    5.10
  -6  -1  -6    2.70    6.20
  -6  -1  -6    1.20    4.90
  -6   1  -7    1.70    8.20
   6   1   7   -1.20    9.30
   6   1   7    3.80    5.30
  -6   1  -7    3.60    6.30
   6  -1   7    8.70   10.00
   6  -1   7   -2.40    5.40
  -6  -1  -7    7.50    5.40
  -6  -1  -7    8.70    7.70
   6   1   8   -0.50   12.50
   6  -1   8    6.10   13.50
  -6   2   9    2.80   11.50
  -6   2   9   -9.10    7.90
   6   2  -9   11.30    7.60
   6   2  -9    7.80    4.70
  -6  -2   9  -13.80   10.30
   6  -2  -9   -3.70    6.50
  -6  -2   9   -1.10    6.00
   6  -2  -9  -15.00   13.90
   6   2  -8   15.80    6.10
  -6   2   8   15.30    6.90
   6   2  -8   17.70    4.20
  -6   2   8   24.90    9.60
   6  -2  -8    7.80    5.40
   6  -2  -8   16.80    7.90
  -6  -2   8   19.80    5.30
  -6  -2   8   18.60    8.60
  -6   2   7    5.40    5.70
   6   2  -7   16.00    5.20
  -6   2   7   10.60    4.60
   6   2  -7   16.20    4.70
  -6  -2   7   11.40    5.00
   6  -2  -7   20.90    5.60
   6  -2  -7   13.20    6.10
  -6  -2   7   17.50    6.90
  -6   2   6  281.17   13.10
   6   2  -6  267.67   12.30
  -6   2   6  342.07   16.20
  -6  -2   6  296.07   13.80
   6  -2  -6  280.97   13.70
  -6  -2   6  284.97   12.40
   6  -2  -6  289.67   13.30
   6   2  -5  154.08    8.10
  -6   2   5  153.88    9.70
  -6   2   5  151.98    8.90
   6   2  -5  156.28    8.40
  -6  -2   5  162.68    9.10
   6  -2  -5  156.28    9.00
   6  -2  -5  156.48    9.20
  -6  -2   5  153.98    8.10
  -6   2   4   47.00    4.80
   6   2  -4   47.40    5.00
   6   2  -4   44.70    5.10
  -6   2   4   53.89    4.90
   6  -2  -4   36.60    4.20
   6  -2  -4   37.40    4.50
  -6  -2   4   48.70    5.60
  -6  -2   4   48.70    4.80
  -6   2   3    4.70    2.70
   6   2  -3    1.40    2.30
  -6   2   3   -5.60    5.30
   6   2  -3    0.50    2.20
  -6  -2   3    3.00    2.30
   6  -2  -3    1.30    2.50
   6  -2  -3    0.00    3.00
  -6   2   2 1241.68   39.90
   6   2  -2 1273.17   38.90
  -6   2   2 1263.17   39.90
   6   2  -2 1271.07   39.10
  -6  -2   2 1234.18   39.10
   6  -2  -2 1245.98   40.00
  -6  -2   2 1217.28   39.10
   6  -2  -2 1264.97   39.70
  -6   2   1   96.89    6.10
  -6   2   1  101.79    6.30
   6   2  -1  101.19    4.20
   6   2  -1  101.79    4.30
  -6  -2   1  110.99    5.10
   6  -2  -1  101.89    6.10
   6  -2  -1  109.09    6.10
  -6  -2   1  107.89    5.00
  -6   2   0  257.17   11.10
  -6   2   0  254.17   10.40
   6   2   0  264.87    8.90
   6   2   0  264.77    8.80
   6  -2   0  271.07   10.20
  -6  -2   0  256.07    9.80
   6  -2   0  270.27   10.70
  -6  -2   0  263.67    9.50
   6   2   1  165.68    6.60
  -6   2  -1  165.48    7.60
  -6   2  -1  160.88    8.60
   6   2   1  163.38    6.20
   6  -2   1  154.18    8.50
  -6  -2  -1  151.98    6.60
  -6  -2  -1  158.58    6.90
   6  -2   1  158.88    7.30
   6   2   2  510.65   18.20
  -6   2  -2  531.05   18.80
   6   2   2  531.45   17.30
  -6   2  -2  530.45   18.30
  -6  -2  -2  507.15   17.70
   6  -2   2  524.85   19.40
   6  -2   2  533.65   18.10
  -6  -2  -2  514.15   17.50
   6   2   3   76.99    5.50
  -6   2  -3   75.69    7.50
  -6   2  -3   73.69    6.60
   6   2   3   63.89    7.50
  -6  -2  -3   68.69    5.90
   6  -2   3   79.89    9.10
   6  -2   3   75.99    6.50
  -6   2  -4   96.89    8.00
  -6   2  -4   99.79    9.10
   6   2   4  100.59    9.10
   6   2   4   98.19    6.70
  -6  -2  -4  102.19    7.40
   6  -2   4   94.49   10.30
   6  -2   4   84.19    8.00
  -6   2  -5    5.80    4.70
   6   2   5   13.40    4.10
  -6   2  -5    9.60    5.50
   6   2   5   14.90    6.10
  -6  -2  -5   12.80    4.30
  -6  -2  -5   12.80    5.40
   6  -2   5    1.60    4.60
   6  -2   5    8.20    6.50
  -6   2  -6   43.60    7.10
   6   2   6   36.10    5.40
  -6   2  -6   42.50    7.80
  -6  -2  -6   37.20    5.60
   6  -2   6   34.10    8.60
   6  -2   6   46.80    5.80
  -6  -2  -6   35.40    6.70
  -6   2  -7    6.50    7.20
  -6   2  -7  -13.20    8.00
   6   2   7    1.50   10.80
   6  -2   7    0.80   10.00
  -6  -2  -7   -5.30    7.40
   6  -2   7   -0.50    5.50
  -6  -2  -7   -0.30    5.90
  -6   3   9   27.00    7.70
   6   3  -9   25.50    5.50
  -6   3   9   35.90   12.70
   6   3  -9   39.60    9.20
  -6  -3   9   23.60   11.60
   6  -3  -9   34.10   10.30
   6  -3  -9   38.70   10.00
  -6  -3   9   37.80    8.40
  -6   3   8   -0.50    6.70
  -6   3   8   16.90    8.40
   6   3  -8   24.00    5.10
   6   3  -8   13.70    6.60
   6  -3  -8   15.80    8.00
  -6  -3   8    4.80    8.40
   6  -3  -8   16.90    6.70
  -6  -3   8    3.90    4.30
  -6   3   7   15.30    6.60
  -6   3   7   18.90    5.70
   6   3  -7   12.10    3.80
   6  -3  -7    9.60    6.30
  -6  -3   7   12.50    6.90
  -6  -3   7   21.50    4.10
   6  -3  -7   14.60    5.70
   6   3  -6   20.00    7.60
   6   3  -6   25.50    4.70
  -6   3   6   29.40    5.30
  -6   3   6   24.60    6.20
   6  -3  -6   27.30    5.90
  -6  -3   6   28.70    5.10
   6  -3  -6   29.30    5.10
  -6  -3   6   29.50    6.40
  -6   3   5  210.48   14.50
  -6   3   5  230.08   11.20
   6   3  -5  209.48    9.70
   6   3  -5  216.88    9.50
   6  -3  -5  209.28   10.70
   6  -3  -5  216.38   10.60
  -6  -3   5  215.18    9.60
   6   3  -4  152.78    7.10
  -6   3   4  133.79    8.30
   6   3  -4  139.59    7.10
  -6   3   4  157.28    8.80
   6  -3  -4  144.69    8.60
  -6  -3   4  147.59    7.70
   6  -3  -4  147.89    8.40
  -6  -3   4  140.59    7.10
  -6   3   3  198.58    9.00
  -6   3   3  202.08    9.30
   6   3  -3  203.38    7.90
   6   3  -3  212.78    7.80
  -6  -3   3  203.28    9.00
   6  -3  -3  190.98    9.10
  -6  -3   3  206.78    8.10
   6  -3  -3  198.78    9.10
   6   3  -2  911.61   27.00
   6   3  -2  858.11   27.00
  -6   3   2  850.21   28.30
  -6  -3   2  865.31   27.80
   6  -3  -2  858.21   28.50
   6  -3  -2  846.02   28.20
  -6  -3   2  850.31   27.30
  -6   3   1 1039.30   33.50
  -6   3   1 1004.00   33.50
   6  -3  -1 1036.30   33.40
  -6  -3   1 1038.50   32.20
   6  -3  -1 1020.10   33.40
  -6  -3   1 1048.90   32.20
  -6   3   0  334.97   13.60
   6  -3   0  351.86   12.90
  -6  -3   0  353.56   12.00
   6  -3   0  336.97   13.50
  -6  -3   0  359.56   11.80
  -6   3  -1  464.45   16.30
   6   3   1  458.35   14.70
   6   3   1  467.25   14.70
  -6   3  -1  464.15   17.20
   6  -3   1  423.46   17.00
  -6  -3  -1  476.65   15.60
   6  -3   1  463.15   16.20
  -6  -3  -1  451.35   15.20
   6   3   2   13.60    2.40
   6   3   2   10.40    3.30
  -6   3  -2   22.20    9.10
  -6   3  -2    8.80    3.30
   6  -3   2   11.80    4.90
   6  -3   2   12.50    3.30
  -6  -3  -2   13.20    2.90
  -6  -3  -2   10.40    3.00
   6   3   3   62.39    7.20
   6   3   3   72.39    5.50
  -6   3  -3   72.29    9.20
  -6   3  -3   94.19    8.80
   6  -3   3   77.09    7.50
   6  -3   3   69.69    6.70
  -6  -3  -3   70.59    5.80
  -6  -3  -3   78.89    6.10
  -6   3  -4    2.90    7.80
   6   3   4   -2.70    3.20
  -6   3  -4    4.50    5.00
   6   3   4    0.30    5.10
   6  -3   4   -3.10    5.60
  -6  -3  -4    3.20    3.50
   6  -3   4   -7.10    3.90
  -6  -3  -4    2.40    3.80
  -6   3  -5  234.18   12.00
   6   3   5  216.78   10.20
   6   3   5  207.08   12.70
  -6  -3  -5  220.48   11.90
   6  -3   5  216.88   12.00
   6  -3   5  224.48   14.10
  -6  -3  -5  213.48   10.70
   6   3   6   20.60    4.40
  -6   3  -6   21.90    7.30
   6   3   6   14.70    7.80
  -6   3  -6   21.80    6.20
  -6  -3  -6   25.20    4.90
   6  -3   6   29.00    7.00
  -6  -3  -6   16.90    6.50
   6  -3   6   24.50    8.80
   6   3   7    8.60    9.60
   6   3   7   12.80    5.00
  -6   3  -7    3.60    8.00
  -6   3  -7    0.10    8.60
   6  -3   7    3.20    6.50
  -6  -3  -7   -6.20    7.40
   6  -3   7    7.20   11.20
  -6  -3  -7    2.80    5.20
  -6   4   9   -1.80   10.70
   6   4  -9   -9.70    4.40
   6   4  -9  -10.00    7.90
  -6   4   9    4.40    9.90
  -6  -4   9    0.40    6.50
  -6  -4   9   -9.40   11.60
   6  -4  -9    5.10   11.10
   6  -4  -9    1.00   10.20
   6   4  -8   40.90    5.70
  -6   4   8   38.30    9.10
  -6   4   8   37.10    8.20
   6  -4  -8   34.80    7.60
  -6  -4   8   50.19    6.10
   6  -4  -8   48.30    9.30
  -6  -4   8   26.80    8.80
   6   4  -7   23.30    5.40
  -6   4   7   33.70    7.60
   6   4  -7   16.30    4.00
  -6   4   7   22.70    6.00
  -6  -4   7   35.90    5.10
  -6  -4   7   36.20    7.20
   6  -4  -7   26.40    6.20
   6  -4  -7   28.30    7.30
  -6   4   6   28.50    5.60
   6   4  -6   31.20    4.30
  -6   4   6   16.30    5.30
   6   4  -6   31.20    5.30
   6  -4  -6   31.90    5.90
   6  -4  -6   28.40    5.80
  -6  -4   6   40.70    6.60
  -6  -4   6   28.80    7.60
  -6   4   5    1.70    4.60
   6   4  -5    2.30    2.80
  -6   4   5   -3.20    3.90
   6   4  -5   -4.70    3.20
  -6  -4   5    3.10    2.80
   6  -4  -5    4.90    8.60
   6  -4  -5   10.70    6.70
  -6  -4   5   -3.70    4.20
   6   4  -4  341.67   12.40
  -6   4   4  321.57   13.90
  -6   4   4  355.66   14.20
   6   4  -4  346.77   12.30
   6  -4  -4  337.67   13.80
  -6  -4   4  346.27   12.60
   6  -4  -4  343.17   14.00
  -6  -4   4  346.87   13.00
   6   4  -3    0.80    2.00
   6   4  -3    2.80    2.00
  -6   4   3   -0.20    3.60
  -6   4   3    4.30    3.30
  -6  -4   3    1.10    2.20
   6  -4  -3    5.00    3.50
   6  -4  -3    2.30    3.80
  -6  -4   3    0.00    2.60
  -6   4   2  595.14   20.70
  -6   4   2  602.54   20.80
   6  -4  -2  591.44   20.60
  -6  -4   2  613.84   19.10
  -6  -4   2  598.34   19.20
   6  -4  -2  586.74   20.80
  -6   4   1   61.19    6.00
  -6   4   1   77.19    7.40
  -6  -4   1   60.79    3.20
  -6  -4   1   61.19    3.50
   6  -4  -1   59.19    6.50
   6  -4  -1   60.99    6.00
  -6   4   0   44.20    5.20
  -6   4   0   51.99    5.80
  -6  -4   0   38.70    3.10
   6  -4   0   45.80    4.40
   6  -4   0   44.80    5.00
  -6  -4   0   38.90    3.40
  -6   4  -1  108.19    8.20
  -6   4  -1  112.29    7.00
   6  -4   1  104.59    6.80
   6  -4   1   97.99    8.50
  -6  -4  -1  102.39    5.00
  -6  -4  -1  103.19    4.80
   6   4   2  619.74   19.50
  -6   4  -2  610.24   21.30
  -6   4  -2  594.14   22.10
   6   4   2  612.94   19.90
  -6  -4  -2  602.44   20.00
   6  -4   2  608.64   22.70
   6  -4   2  618.24   21.30
  -6  -4  -2  604.74   20.00
   6   4   3   62.19    6.80
  -6   4  -3   50.59    5.50
  -6   4  -3   79.09    9.10
   6   4   3   53.59    4.80
   6  -4   3   71.59    7.20
   6  -4   3   55.99    6.70
  -6  -4  -3   51.69    5.30
  -6  -4  -3   56.19    5.70
   6   4   4   55.89    6.30
  -6   4  -4   56.09    6.40
  -6   4  -4   49.80    6.50
   6   4   4   50.79    5.60
   6  -4   4   50.29    7.60
  -6  -4  -4   50.09    5.20
   6  -4   4   49.20    5.80
  -6  -4  -4   42.40    4.70
   6   4   5    1.30    3.50
   6   4   5    1.40    5.80
  -6   4  -5    4.90    9.50
  -6  -4  -5    0.40    4.70
   6  -4   5    5.80    7.50
  -6  -4  -5    2.60    3.60
   6  -4   5    5.40    5.10
   6   4   6   57.79    8.60
   6   4   6   60.89    7.00
  -6   4  -6   62.09    7.90
  -6   4  -6   55.09    8.90
   6  -4   6   55.99   10.10
  -6  -4  -6   50.79    6.20
  -6  -4  -6   54.89    7.30
   6  -4   6   57.19   10.00
   6   4   7    9.80    9.90
  -6   4  -7   -2.80    8.60
   6   4   7    1.70    4.10
   6  -4   7    6.00   11.40
  -6  -4  -7    4.50    7.50
   6  -4   7   20.40    8.70
  -6  -4  -7    4.20    5.60
   6   5  -8    6.20    6.60
  -6   5   8    0.40    7.90
  -6   5   8    1.00    9.10
   6   5  -8    4.50    3.40
   6  -5  -8    7.20    8.00
  -6  -5   8    4.60    8.60
  -6  -5   8    7.00    4.20
   6  -5  -8   -5.70    8.30
  -6   5   7   17.90    7.20
   6   5  -7   28.10    6.50
   6   5  -7   17.90    3.80
  -6   5   7   28.90    7.40
   6  -5  -7   16.70    6.60
   6  -5  -7   31.60    7.20
  -6  -5   7   28.50    7.80
  -6  -5   7   36.40    4.60
  -6   5   6   37.40    6.30
   6   5  -6   24.60    4.70
  -6   5   6   25.80    5.80
   6   5  -6   25.20    3.90
  -6  -5   6   28.80    5.60
   6  -5  -6   25.00    5.30
  -6  -5   6   24.30    3.60
   6  -5  -6   36.00    6.30
  -6   5   5  261.77   13.10
   6   5  -5  252.47   10.80
  -6   5   5  301.27   14.90
   6   5  -5  276.57   11.10
   6  -5  -5  256.97   12.70
  -6  -5   5  261.87   12.00
   6  -5  -5  271.77   13.00
  -6  -5   5  274.07   11.00
   6   5  -4   75.89    5.10
  -6   5   4   74.59    8.10
   6   5  -4   78.99    5.10
  -6   5   4   76.09    8.00
  -6  -5   4   78.19    5.50
  -6  -5   4   83.49    6.50
   6  -5  -4   88.99    7.90
   6  -5  -4   72.69    7.70
  -6   5   3   16.20    4.30
  -6   5   3   24.90    6.70
   6   5  -3   15.60    2.10
   6   5  -3   18.70    2.10
   6  -5  -3    9.60    3.00
  -6  -5   3   19.70    2.80
   6  -5  -3   15.00    4.70
  -6  -5   3   11.40    2.90
  -6   5   2   -1.20    4.50
  -6   5   2   -0.30    4.70
  -6  -5   2    4.00    1.80
   6  -5  -2    0.50    4.00
  -6  -5   2    2.60    1.90
   6  -5  -2   -4.40    3.40
  -6   5   1 1276.87   45.80
  -6   5   1 1596.14   47.20
   6  -5  -1 1223.18   45.80
   6  -5  -1 1628.54   47.20
  -6   5   0    2.00    3.80
  -6   5   0    2.60    4.30
   6  -5   0    0.50    3.40
   6  -5   0   -2.80    4.00
  -6   5  -1   67.09    6.60
  -6   5  -1   56.09    5.60
   6  -5   1   60.49    5.70
  -6  -5  -1   53.89    3.70
  -6   5  -2   -0.60    3.50
  -6   5  -2   -1.20    4.00
   6  -5   2    0.90    3.70
   6  -5   2   -3.10    5.00
  -6  -5  -2   -1.00    2.20
  -6  -5  -2    0.20    2.30
  -6   5  -3  119.59   10.50
   6   5   3  128.79    7.60
   6   5   3  128.89    6.10
  -6   5  -3  162.58   12.10
   6  -5   3  124.49   11.50
  -6  -5  -3  113.59    6.90
  -6  -5  -3  127.09    7.20
   6  -5   3  123.49    9.30
   6   5   4   13.80    5.00
  -6   5  -4    8.90    5.20
  -6   5  -4   16.30    6.10
   6   5   4   12.40    3.40
  -6  -5  -4    4.60    4.00
  -6  -5  -4   11.20    4.20
   6  -5   4   22.50    5.40
   6  -5   4   17.10    7.20
  -6   5  -5  116.19   12.30
   6   5   5   95.69   10.50
   6   5   5  110.09    7.10
  -6   5  -5  117.49   10.60
   6  -5   5   96.09   10.40
   6  -5   5  102.69   10.30
  -6  -5  -5  104.49    9.20
  -6  -5  -5  102.69    7.30
   6   5   6    3.30    7.50
  -6   5  -6   12.60    7.20
   6   5   6    0.60    3.60
  -6   5  -6    3.30    8.50
  -6  -5  -6    9.50    4.00
   6  -5   6   13.60   10.10
  -6  -5  -6    1.30    6.90
   6  -5   6    2.30   10.40
  -6   5  -7    5.60   10.50
  -6   5  -7   22.90    9.30
   6   5   7    6.40    4.50
   6   5   7   10.60   10.20
  -6  -5  -7    3.80    4.80
   6  -5   7   27.10   11.70
  -6  -5  -7    8.20    8.30
   6  -5   7    5.50    9.90
   6   6  -8   64.19    6.90
   6   6  -8   44.20    8.40
  -6   6   8   64.29   11.60
  -6   6   8   53.09   10.70
  -6  -6   8   54.69   11.20
   6  -6  -8   35.60   15.60
   6  -6  -8   51.89   10.00
  -6   6   7   19.90    7.40
   6   6  -7   14.20    3.40
  -6   6   7   17.90    7.10
   6   6  -7   25.40    6.30
   6  -6  -7   26.60    8.40
  -6  -6   7   33.20    4.50
   6  -6  -7   21.20    7.70
  -6   6   6   17.90    7.30
   6   6  -6   17.80    5.10
  -6   6   6   23.30    8.70
   6   6  -6   14.60    3.40
   6  -6  -6   32.40   10.30
  -6  -6   6   14.30    3.60
  -6  -6   6   14.50    5.70
   6  -6  -6   29.50   10.90
   6   6  -5   31.50    3.70
  -6   6   5   30.00    6.40
   6   6  -5   35.50    4.30
  -6   6   5   41.00    6.40
   6  -6  -5   32.40    7.70
  -6  -6   5   37.60    4.40
  -6  -6   5   27.50    4.90
   6  -6  -5   22.80    5.70
   6   6  -4  219.88    8.60
  -6   6   4  218.28   11.70
   6   6  -4  218.18    8.50
  -6   6   4  218.98   11.50
   6  -6  -4  230.58   11.70
   6  -6  -4  217.48   11.40
  -6  -6   4  228.58    9.10
  -6  -6   4  213.28    9.80
  -6   6   3   81.19    8.10
  -6   6   3   49.70    5.30
   6  -6  -3   67.79    7.10
   6  -6  -3   55.79    5.90
  -6  -6   3   44.00    4.80
  -6  -6   3   49.99    4.10
  -6   6   2  171.18    9.70
  -6   6   2  167.38    9.90
  -6  -6   2  180.08    6.50
   6  -6  -2  170.98    9.80
   6  -6  -2  181.48   10.30
  -6  -6   2  177.38    6.70
  -6   6   1   52.79    5.50
  -6   6   1   88.59    8.50
   6  -6  -1   57.79    6.40
   6  -6  -1   69.29    6.50
  -6   6   0  163.28   12.10
  -6   6   0  129.29    8.70
   6  -6   0  115.79    8.50
   6  -6   0  116.19    9.60
  -6   6  -1    8.20    4.90
  -6   6  -1    2.70    5.00
  -6  -6  -1    7.40    1.90
   6  -6   1    1.40    3.50
  -6  -6  -1    8.10    1.90
   6  -6   1    5.00    5.30
  -6   6  -2  278.07   12.60
  -6  -6  -2  268.57   10.10
  -6  -6  -2  272.07   10.10
   6  -6   2  280.17   14.50
   6   6   3    0.10    2.20
   6   6   3    0.00    3.10
  -6   6  -3    1.70    4.40
  -6   6  -3    4.10    5.80
  -6  -6  -3    2.60    3.10
   6  -6   3   -7.00    6.20
   6  -6   3    5.10    4.70
  -6  -6  -3   -4.10    3.20
  -6   6  -4   38.90   11.60
  -6   6  -4   61.59    8.60
   6   6   4   45.50    5.00
   6   6   4   41.30    5.40
   6  -6   4   39.70    7.70
  -6  -6  -4   54.89    6.30
   6  -6   4   50.19    6.70
  -6  -6  -4   46.80    5.30
  -6   6  -5    6.00    6.80
  -6   6  -5   17.50    8.10
   6   6   5   11.10    3.50
   6   6   5    4.40    6.00
  -6  -6  -5   12.10    5.30
   6  -6   5   16.60    6.60
  -6  -6  -5    9.50    3.70
   6   6   6   45.20    8.70
  -6   6  -6   25.70   10.00
   6   6   6   42.30    4.60
  -6   6  -6   59.79    9.00
  -6  -6  -6   43.30    7.60
   6  -6   6   40.90   11.10
  -6  -6  -6   43.40    5.30
   6  -6   6   39.40    9.00
   6   6   7    2.10    4.00
   6   6   7    0.70   10.20
  -6   6  -7   13.60   10.90
  -6   6  -7   -1.20    9.00
  -6  -6  -7  -10.50    5.00
   6  -6   7    1.00   13.30
   6  -6   7   -4.00   10.40
  -6  -6  -7  -17.50    9.50
   6   7  -8    6.00    7.50
  -6   7   8  -11.60    8.30
  -6   7   8    4.70    9.40
   6   7  -8    0.30    4.10
  -6  -7   8    4.90    6.50
  -6  -7   8    4.50   10.10
   6  -7  -8    5.50   10.50
   6  -7  -8   12.90   10.60
   6   7  -7   45.00    4.60
  -6   7   7   42.00    8.60
   6   7  -7   40.60    6.70
  -6   7   7   32.10    8.30
   6  -7  -7   49.40    9.20
  -6  -7   7   45.40    9.20
   6  -7  -7   44.70    8.50
  -6   7   6    6.70    5.50
  -6   7   6   14.40    6.30
   6   7  -6   16.50    4.80
   6   7  -6    4.70    3.20
  -6  -7   6   13.00    3.90
  -6  -7   6   12.30    5.70
   6  -7  -6    2.20    6.20
   6  -7  -6    1.20    5.70
   6   7  -5  111.99    6.40
   6   7  -5  122.59    7.30
  -6   7   5  120.09   10.70
  -6   7   5  126.29   11.10
  -6  -7   5  144.69    7.30
   6  -7  -5  163.48   13.00
  -6  -7   5  131.79    9.10
   6  -7  -5  118.39   10.60
  -6   7   4    9.00    5.00
  -6   7   4    5.10    5.60
   6   7  -4    4.00    2.40
   6   7  -4    3.80    2.30
  -6  -7   4    1.40    3.70
   6  -7  -4    3.30    4.20
  -6  -7   4    6.70    2.90
   6  -7  -4    2.20    5.70
  -6   7   3   53.89    6.10
  -6   7   3   45.90    5.30
  -6  -7   3   44.10    4.00
   6  -7  -3   52.49    6.70
  -6  -7   3   43.80    5.00
   6  -7  -3   39.80    5.80
  -6   7   2   69.99    8.20
  -6   7   2   68.79    6.60
   6  -7  -2   78.99    7.40
   6  -7  -2   54.89    6.20
  -6  -7   2   60.69    4.20
  -6   7   1  194.48   10.50
  -6   7   1  184.08   10.90
   6  -7  -1  179.08   11.60
   6  -7  -1  187.48   10.60
  -6   7   0   98.89    8.50
  -6   7   0  100.49    9.30
   6  -7   0   95.09    8.80
   6  -7   0   86.79    9.60
  -6   7  -1  101.79    9.30
  -6   7  -1   99.09    8.60
  -6  -7  -1  107.99    5.30
   6  -7   1   87.89    8.80
   6  -7   1  110.69   10.70
  -6  -7  -1   98.99    4.60
  -6   7  -2   31.30    7.10
  -6   7  -2   28.10    6.70
  -6  -7  -2   27.50    3.20
  -6  -7  -2   27.70    3.20
   6  -7   2   16.80    6.50
   6  -7   2   26.10    6.00
  -6   7  -3  189.98   14.60
  -6   7  -3  141.59   10.80
  -6  -7  -3  135.49    9.10
   6  -7   3  154.98   11.20
   6  -7   3  172.88   13.20
  -6  -7  -3  136.59    7.80
   6   7   4   20.30    3.10
  -6   7  -4   19.50    7.50
  -6   7  -4   20.50    5.90
   6   7   4   25.20    4.80
  -6  -7  -4   13.90    4.40
   6  -7   4    7.20    8.40
   6  -7   4   22.60    8.80
  -6  -7  -4   21.40    4.20
   6   7   5   35.00    4.20
   6   7   5   32.20    6.60
  -6   7  -5   34.30    7.60
  -6   7  -5   38.10    8.70
   6  -7   5   42.10   11.00
   6  -7   5   39.70    9.80
  -6  -7  -5   32.80    6.00
  -6  -7  -5   31.80    4.40
  -6   7  -6    4.10    8.50
  -6   7  -6    1.30   15.10
   6   7   6    0.80    3.40
   6   7   6    9.70    8.30
   6  -7   6   10.20    9.30
  -6  -7  -6    4.60    6.60
  -6  -7  -6    8.90    4.30
   6  -7   6   12.40   15.00
  -6  -8   8   33.60    7.10
  -6   8   7   -0.30    8.10
   6   8  -7    2.90    6.40
  -6   8   7    4.90    8.50
   6   8  -7    1.40    3.00
  -6  -8   7    6.60    4.90
  -6  -8   7   -1.90    7.10
   6  -8  -7   -8.80    8.30
   6  -8  -7    3.60    8.00
  -6   8   6   55.09    8.20
   6   8  -6   48.00    5.90
  -6   8   6   30.90    9.60
   6   8  -6   41.30    4.10
   6  -8  -6   87.89   15.50
  -6  -8   6   55.09    6.10
   6  -8  -6   49.30    7.90
  -6  -8   6   42.90    7.00
  -6   8   5   51.49    6.60
   6   8  -5   53.29    5.80
  -6   8   5   51.19    7.30
   6   8  -5   39.20    4.50
   6  -8  -5   43.00    6.40
  -6  -8   5   51.69    6.20
   6  -8  -5   60.89    7.80
  -6  -8   5   43.10    5.00
  -6   8   4   86.89    9.90
  -6   8   4   78.19    9.40
   6  -8  -4   93.09    8.40
  -6  -8   4   82.79    7.30
   6  -8  -4   90.19   10.40
  -6  -8   4   77.69    6.40
  -6   8   3   38.10    4.90
  -6   8   3   44.90    6.20
   6  -8  -3   39.60    6.50
  -6  -8   3   50.09    4.20
  -6  -8   3   40.20    3.80
   6  -8  -3   38.60    6.40
  -6   8   2   75.99    8.50
  -6   8   2   77.79    9.00
  -6  -8   2   73.59    4.40
   6  -8  -2   62.49    6.60
  -6  -8   2   68.59    4.20
  -6   8   1   35.20   10.10
  -6   8   1   23.20    5.70
   6  -8  -1   14.00    5.10
   6  -8  -1   14.80    6.00
  -6   8   0  210.98   12.60
   6  -8   0  217.28   12.10
   6  -8   0  245.48   15.20
  -6   8  -1   25.40    6.20
  -6   8  -1   17.70    5.40
   6  -8   1   12.50    5.10
   6  -8   1   15.00    6.70
  -6   8  -2   37.50    6.00
  -6   8  -2   28.10    5.90
  -6  -8  -2   52.89    4.30
  -6  -8  -2   41.70    4.70
   6  -8   2   42.20    7.00
   6  -8   2   35.10    7.80
  -6   8  -3    9.40    6.00
  -6   8  -3   10.50    5.80
  -6  -8  -3    5.80    3.70
   6  -8   3   -1.50    7.10
   6  -8   3   -2.70    6.10
  -6  -8  -3    6.00    2.70
  -6   8  -4   64.09    8.10
   6   8   4   61.39    4.80
  -6   8  -4   69.99    9.80
   6   8   4   67.89    6.70
   6  -8   4   55.09    9.60
  -6  -8  -4   67.59    7.80
   6  -8   4   98.19   11.70
  -6  -8  -4   58.49    6.50
  -6   8  -5   -3.30    8.60
   6   8   5   -0.60    6.10
  -6   8  -5   -7.00    7.10
   6   8   5    6.70    3.10
  -6  -8  -5   12.90    3.50
   6  -8   5   18.30    8.20
   6  -8   5    2.90    9.60
  -6  -8  -5    4.10    5.50
   6   8   6   32.80    8.60
  -6   8  -6   30.80    9.90
   6   8   6   20.70    4.00
  -6   8  -6   39.70   11.20
  -6  -8  -6   32.00    7.90
   6  -8   6   32.50    9.80
   6  -8   6   31.00   12.80
  -6  -8  -6   37.70    5.40
   6   9  -7   21.70    3.60
  -6   9   7   39.20    8.40
  -6   9   7   37.80    9.50
   6   9  -7   35.80    7.50
  -6  -9   7   52.29   10.00
   6  -9  -7   50.99   11.20
  -6  -9   7   34.60    6.10
   6  -9  -7   25.90   10.70
  -6   9   6    5.00    7.40
   6   9  -6    2.30    4.90
   6   9  -6    2.10    2.60
  -6   9   6   12.40    6.50
   6  -9  -6   -1.90    6.90
  -6  -9   6    0.60    4.40
   6  -9  -6    7.60    7.20
  -6  -9   6    6.60    7.10
   6   9  -5   32.70    3.90
  -6   9   5   43.30    7.50
  -6   9   5   20.70   11.50
   6   9  -5   33.70    4.00
   6  -9  -5   40.10    7.60
  -6  -9   5   33.80    5.20
   6  -9  -5   34.90    6.50
  -6  -9   5   32.60    6.20
  -6   9   4    0.70    6.00
  -6   9   4    5.60    4.50
   6  -9  -4   -5.00    5.90
   6  -9  -4   -4.20    5.50
  -6  -9   4   -2.10    4.20
  -6  -9   4    1.60    3.30
  -6   9   3  108.69   10.00
  -6   9   3   80.89    9.70
  -6  -9   3  100.19    5.90
  -6  -9   3   94.59    6.40
   6  -9  -3  102.79    9.10
   6  -9  -3   92.29   11.00
  -6   9   2    1.60    4.90
  -6   9   2   -2.70    4.00
  -6  -9   2    1.50    2.40
  -6  -9   2   -4.10    2.50
   6  -9  -2   -3.50    5.90
   6  -9  -2   10.20    5.50
  -6   9   1    6.80    5.00
  -6   9   1    8.70    5.60
   6  -9  -1    8.30    5.20
   6  -9  -1    9.00    6.00
  -6   9   0   17.60    5.20
  -6   9   0   17.10    6.00
   6  -9   0   20.60    6.10
   6  -9   0   17.10    6.40
  -6   9  -1   85.89    9.70
  -6   9  -1   92.29   10.40
  -6  -9  -1   82.19    4.50
   6  -9   1   82.09    8.10
   6  -9   1  106.39   10.40
  -6   9  -2   27.10    8.30
  -6   9  -2   11.60    5.60
   6  -9   2   18.80    7.20
  -6  -9  -2    9.10    2.50
  -6  -9  -2   16.30    4.00
   6  -9   2   23.40    8.70
  -6   9  -3   96.19    9.50
  -6   9  -3  120.39   13.90
   6  -9   3   84.59    9.90
  -6  -9  -3   88.09    7.00
  -6  -9  -3   97.59    5.80
   6  -9   3  124.29   13.10
  -6   9  -4    4.40    7.10
  -6   9  -4    6.00   10.00
   6  -9   4   11.70    8.80
  -6  -9  -4    9.80    4.90
  -6  -9  -4   10.40    3.30
   6  -9   4    2.10    8.00
   6   9   5    6.20    3.10
  -6   9  -5    1.20    9.50
  -6   9  -5   16.80   10.30
   6   9   5   11.90    5.70
   6  -9   5   18.60    9.40
   6  -9   5   -3.30   10.90
  -6  -9  -5   15.50    6.40
  -6  -9  -5   16.80    3.80
   6   9   6   13.80    8.10
   6   9   6   -0.20    3.70
  -6   9  -6   14.20   10.70
  -6   9  -6    8.40    9.40
  -6  -9  -6   10.50    7.80
   6  -9   6   12.20   13.10
   6  -9   6    6.80   12.60
  -6  10   7   -7.50    8.30
   6  10  -7   -9.30    3.20
  -6  10   7    1.20    9.40
   6  10  -7    7.70    6.90
   6 -10  -7    2.20   11.30
  -6 -10   7   10.70    8.90
  -6 -10   7    0.80    5.50
   6 -10  -7   14.10   10.80
  -6  10   6   23.90    9.10
   6  10  -6   31.40    5.50
   6  10  -6   26.70    3.20
  -6  10   6   34.10    8.60
   6 -10  -6   14.40    7.40
  -6 -10   6   19.80    8.50
  -6 -10   6   31.20    5.10
   6 -10  -6   37.90   10.70
  -6  10   5   11.50    7.60
  -6  10   5   -2.70    5.40
   6 -10  -5   -4.50    7.70
   6 -10  -5   -8.70    7.50
  -6 -10   5    1.00    4.00
  -6 -10   5    5.50    6.00
  -6  10   4   45.70    6.90
  -6  10   4   39.90    7.80
  -6 -10   4   53.29    5.80
  -6 -10   4   51.39    5.80
   6 -10  -4   49.30    8.40
   6 -10  -4   68.79   10.70
  -6  10   3   11.20    5.60
  -6  10   3   12.80    5.60
  -6 -10   3   13.80    3.10
   6 -10  -3    5.00    6.00
  -6 -10   3    6.10    6.70
   6 -10  -3    2.10    6.50
  -6  10   2   11.20    5.60
  -6  10   2    9.40    5.10
   6 -10  -2    8.90    6.60
  -6 -10   2   17.30    2.90
   6 -10  -2    8.00    6.80
  -6 -10   2   19.80    3.00
  -6  10   1   14.10    6.30
  -6  10   1    5.60    5.80
   6 -10  -1   13.60    6.30
   6 -10  -1   11.30    6.70
  -6  10   0  115.69   11.00
  -6  10   0  145.59   11.30
   6 -10   0  134.59   11.60
   6 -10   0  128.29   12.20
  -6  10  -1   22.40    5.80
  -6  10  -1   22.90    6.40
  -6 -10  -1   14.50    2.70
   6 -10   1    9.40    6.50
  -6 -10  -1   15.20    2.30
   6 -10   1   20.10    6.70
  -6  10  -2   13.40    7.20
  -6  10  -2    8.90    6.00
   6 -10   2   10.90    7.30
   6 -10   2   18.30    7.10
  -6 -10  -2   12.20    2.90
  -6 -10  -2   11.90    3.30
  -6  10  -3   -5.00    6.10
  -6  10  -3    4.30    6.30
   6 -10   3   -1.20    7.50
  -6 -10  -3   -1.80    4.80
  -6 -10  -3   -6.40    2.50
   6 -10   3    6.70    8.30
  -6  10  -4   60.49    9.90
  -6  10  -4   74.19   10.30
   6 -10   4   69.59   11.10
  -6 -10  -4   55.19    6.60
   6 -10   4   60.39   10.80
  -6 -10  -4   81.89    5.90
  -6  10  -5   -2.80    7.10
  -6  10  -5    7.10    8.80
  -6 -10  -5   -6.70    6.40
   6 -10   5    8.50   12.10
  -6 -10  -5    3.40    4.00
   6 -10   5    3.00   10.80
  -6  11   6    2.30    9.20
  -6  11   6    5.10    6.60
   6  11  -6    0.60    2.80
  -6 -11   6    0.00    8.50
   6 -11  -6   11.70   10.70
  -6 -11   6    8.10    4.40
   6 -11  -6    3.00    9.40
  -6  11   5   25.20    8.90
  -6  11   5   10.00    6.00
  -6 -11   5   19.00    4.50
  -6 -11   5   20.70    6.70
   6 -11  -5   16.10    8.10
   6 -11  -5   15.40    9.50
  -6  11   4   -1.30    6.70
  -6  11   4    1.40    6.00
  -6 -11   4   -1.00    3.30
  -6 -11   4   -1.60    5.30
   6 -11  -4   -0.50    8.30
   6 -11  -4   -4.50    6.10
  -6  11   3  150.18   12.00
  -6  11   3  165.48   13.20
   6 -11  -3  159.08   13.00
  -6 -11   3  140.99    8.50
  -6 -11   3  154.28    7.50
   6 -11  -3  139.19   14.20
  -6  11   2    3.80    5.10
  -6  11   2   -1.00    6.00
  -6 -11   2   -1.10    2.80
   6 -11  -2   -2.10    7.00
   6 -11  -2   -0.30    7.00
  -6 -11   2    1.30    3.10
  -6  11   1   89.19   10.00
  -6  11   1   78.69    8.30
   6 -11  -1   64.19    8.40
   6 -11  -1   97.59    9.70
  -6  11   0    8.50    6.10
  -6  11   0    0.90    5.50
   6 -11   0    4.70    6.40
   6 -11   0    0.00    6.50
  -6  11  -1   69.69    7.70
  -6  11  -1   94.39   10.80
  -6 -11  -1   69.69    4.30
  -6 -11  -1   59.69    5.20
   6 -11   1   68.59    9.10
   6 -11   1   67.99    8.60
  -6  11  -2   12.10    5.30
  -6  11  -2    2.90    6.60
   6 -11   2   -2.40    7.90
  -6 -11  -2   -1.10    3.40
  -6 -11  -2    0.90    2.50
   6 -11   2    1.20    7.10
  -6  11  -3   54.89    8.80
  -6  11  -3   65.39    9.30
   6 -11   3   69.89   12.40
   6 -11   3   59.59   10.40
  -6 -11  -3   72.79    5.30
  -6 -11  -3   71.39    7.80
  -6  11  -4    0.20    8.30
  -6  11  -4    1.80    8.50
  -6 -11  -4    4.60    3.00
   6 -11   4   -2.00   10.60
   6 -11   4    6.60   10.40
  -6  11  -5   -4.20   10.20
  -6  11  -5    4.70    9.20
  -6 -11  -5    0.60    7.30
   6 -11   5   33.60   13.70
   6 -11   5   31.10   13.00
  -6  12   5   -5.10    7.60
  -6  12   5    8.10    9.20
  -6 -12   5    3.00    7.40
   6 -12  -5    5.90   10.30
   6 -12  -5   -3.70    9.50
  -6 -12   5    1.60    4.20
  -6  12   4   95.19   10.50
  -6  12   4  116.39   12.50
  -6 -12   4  107.69   10.50
   6 -12  -4   85.89   11.00
   6 -12  -4  108.69   12.20
  -6 -12   4  103.69    7.00
  -6  12   3   -3.10    5.30
  -6  12   3   -1.00    6.90
   6 -12  -3    8.60    8.60
   6 -12  -3   -7.90    7.30
  -6 -12   3    1.20    3.20
  -6 -12   3    4.00    4.80
  -6  12   2   50.39    7.40
  -6  12   2   49.80    8.00
  -6 -12   2   49.99    4.20
   6 -12  -2   48.40    9.10
   6 -12  -2   57.19    9.40
  -6 -12   2   65.79    6.50
  -6  12   1   -8.40    5.50
  -6  12   1    2.10    6.30
   6 -12  -1    2.10    7.20
   6 -12  -1   13.70    8.10
  -6  12   0  186.08   13.70
  -6  12   0  175.08   12.00
   6 -12   0  192.58   15.00
   6 -12   0  173.28   14.10
  -6  12  -1    6.00    5.30
  -6  12  -1   -3.70    6.70
  -6 -12  -1    1.00    3.40
  -6 -12  -1    4.10    2.20
   6 -12   1   -6.80    7.00
   6 -12   1    4.10    8.10
  -6  12  -2   30.10    7.10
  -6  12  -2   34.70    8.60
   6 -12   2   34.90   10.00
  -6 -12  -2   26.00    4.70
  -6 -12  -2   29.80    3.40
   6 -12   2   34.70    9.00
  -6  12  -3   10.00    8.50
  -6  12  -3   -8.70    7.10
   6 -12   3   -9.50   10.20
  -6 -12  -3   -4.30    2.90
  -6 -12  -3   -2.60    5.00
   6 -12   3   -3.50    9.30
  -6  12  -4   41.00   10.30
  -6  12  -4   38.80    9.70
   6 -12   4   47.30   13.30
   6 -12   4   49.60   13.50
  -6 -12  -4   33.50    7.10
  -6 -12  -4   27.80    3.90
  -6  13   4    0.50    8.50
  -6  13   4    0.00    7.30
   6 -13  -4  -11.70    7.80
  -6 -13   4   -9.90    6.70
   6 -13  -4    5.10   11.50
  -6 -13   4    4.40    4.00
  -6  13   3   52.69    9.60
  -6  13   3   66.29    9.00
  -6 -13   3   76.29    6.40
   6 -13  -3   53.69   10.00
  -6 -13   3   65.09    6.90
   6 -13  -3   46.40   10.90
  -6  13   2    0.10    7.60
  -6  13   2   11.40    6.20
   6 -13  -2    1.90    7.90
  -6 -13   2    1.40    4.70
  -6 -13   2   -1.60    2.70
   6 -13  -2    3.90    9.00
  -6  13   1   69.09    8.50
  -6  13   1   64.29    9.40
  -6 -13   1   51.49    4.70
   6 -13  -1   64.79    9.90
   6 -13  -1   64.99   10.30
  -6  13   0    7.70    6.50
  -6  13   0    3.60    7.30
   6 -13   0  -14.40    7.70
   6 -13   0    4.30    8.60
  -6  13  -1   21.70    8.70
  -6  13  -1   14.30    6.10
   6 -13   1   29.90    8.90
   6 -13   1   19.30   10.20
  -6 -13  -1   25.30    2.90
  -6 -13  -1   21.20    4.10
  -6  13  -2   -9.50    8.00
  -6  13  -2   -0.40    6.30
  -6 -13  -2    7.50    5.00
   6 -13   2    2.70   10.20
  -6 -13  -2   -2.20    2.70
   6 -13   2   -0.30    8.80
  -6  13  -3   54.29    9.40
  -6  13  -3   41.90   10.00
   6 -13   3   49.80   12.40
   6 -13   3   35.90   13.40
  -6 -13  -3   43.80    6.70
  -6 -13  -3   34.00    3.80
  -6  14   3   22.00    7.70
  -6  14   3    5.00    9.20
   6 -14  -3    6.10    9.80
  -6 -14   3   -8.60    3.90
   6 -14  -3    6.40   12.30
  -6 -14   3   13.40    6.70
  -6  14   2   26.60    7.20
  -6  14   2   -1.60    8.60
  -6 -14   2    2.70    6.40
  -6 -14   2    2.10    3.10
   6 -14  -2   12.60    9.30
   6 -14  -2    9.10   10.70
  -6  14   1    2.60    8.40
  -6  14   1   -5.60    5.80
   6 -14  -1   -5.50    8.60
   6 -14  -1   13.10   10.40
  -6 -14   1    1.50    4.80
  -6 -14   1    6.10    2.90
  -6  14   0   46.00   10.40
  -6  14   0   50.89    8.00
   6 -14   0   62.69   11.60
  -6 -14   0   42.70    4.90
   6 -14   0   57.29   10.00
  -6  14  -1    2.50    9.10
  -6  14  -1    1.40    5.40
  -6 -14  -1    3.40    2.80
   6 -14   1   -5.20    9.10
   6 -14   1   -9.60   11.00
  -6 -14  -1   -4.40    4.00
  -6  14  -2   -2.30    9.80
  -6  14  -2    7.90    7.10
   6 -14   2   11.40   12.40
   6 -14   2    4.80   10.00
  -6 -14  -2    3.80    9.90
  -6 -14  -2   17.60    3.40
   7   0  -9    7.20    7.20
  -7   0   9   -3.30   11.90
  -7   0   9   -4.40    7.70
   7   0  -9   12.40    9.40
   7   0  -8   35.60    5.60
   7   0  -8   27.70    7.50
  -7   0   8   21.20    5.20
  -7   0   8   42.90    9.10
   7   0  -7    1.30    4.00
  -7   0   7    6.70    7.00
   7   0  -7    2.30    5.60
  -7   0   7    1.50    6.90
   7   0  -6  142.59    9.80
  -7   0   6  155.28    9.30
  -7   0   6  154.18   11.40
   7   0  -6  139.29    9.10
  -7   0   5    2.70    3.40
   7   0  -5    0.60    3.40
  -7   0   5    0.70    4.60
   7   0  -5    6.30    3.60
  -7   0   4  396.76   15.00
  -7   0   4  381.66   14.50
   7   0  -4  394.96   14.70
   7   0  -3    0.90    2.80
  -7   0   3    4.40    2.70
   7   0  -3    6.60    2.90
   7   0  -2  172.08    7.40
   7   0  -2  167.08    7.50
  -7   0   2  164.68    8.40
   7   0  -1   -0.20    2.40
   7   0  -1   -0.40    2.00
  -7   0   1    3.40    3.40
  -7   0   1   -1.90    2.60
   7   0   0   29.60    3.50
   7   0   0   26.40    3.00
  -7   0   0   29.10    4.20
   7   0   1    0.20    2.50
   7   0   1    1.10    3.30
  -7   0  -1   -0.30    3.10
  -7   0  -1   -2.30    2.50
   7   0   2  251.87   12.50
  -7   0  -2  281.37   10.80
   7   0   2  269.47   10.60
   7   0   3   -0.30    3.00
  -7   0  -3    1.60    4.30
   7   0   3   -1.10    5.40
  -7   0  -3    4.40    3.30
  -7   0  -4   16.10    4.40
  -7   0  -4   18.50    5.00
   7   0   4   13.10    4.00
  -7   0  -5    4.30    5.80
  -7   0  -5    2.50    7.60
   7   0   5    6.30    7.20
   7   0   5   -0.70    3.50
   7   0   6   26.60    8.70
   7   0   6   19.20    5.10
  -7   0  -6   19.00    5.60
  -7   0  -6   20.20    7.30
  -7   0  -7    0.20    9.00
   7   0   7   10.50    6.30
  -7   0  -7  -11.40    6.10
   7   0   7    6.10   11.60
  -7   1   9   45.00   10.30
   7   1  -9   27.40    9.60
   7   1  -9   23.10    6.10
  -7   1   9   26.50   10.40
  -7  -1   9   47.20    8.30
   7  -1  -9   34.70   10.10
   7  -1  -9   34.00    8.50
  -7  -1   9   42.90   12.10
  -7   1   8   -1.40    8.30
  -7   1   8    5.70    6.80
   7   1  -8   11.80    7.30
   7   1  -8    6.80    4.70
  -7  -1   8    3.60    8.70
   7  -1  -8    3.60    4.90
  -7  -1   8    1.10    4.20
   7  -1  -8    8.20    7.50
   7   1  -7   33.30    5.30
  -7   1   7   16.90    4.80
  -7   1   7   19.90    6.80
   7   1  -7   20.90    6.00
  -7  -1   7   25.30    6.70
  -7  -1   7   17.50    4.90
   7  -1  -7   29.30    5.50
   7  -1  -7   16.30    6.30
  -7   1   6   10.60    4.50
   7   1  -6    3.70    5.50
  -7   1   6    8.80    5.70
   7  -1  -6    5.90    5.10
   7  -1  -6    4.80    4.10
  -7  -1   6    5.40    5.70
  -7  -1   6    7.50    3.80
   7   1  -5  388.36   14.70
   7   1  -5  382.46   14.70
  -7   1   5  384.76   15.20
  -7   1   5  385.66   15.80
   7  -1  -5  371.86   15.20
   7  -1  -5  395.26   15.20
  -7  -1   5  396.26   15.60
  -7  -1   5  386.36   14.60
   7   1  -4   13.10    3.40
   7   1  -4   13.30    3.70
  -7   1   4   13.80    3.50
  -7   1   4   14.80    4.10
   7  -1  -4   17.10    3.90
  -7  -1   4   12.20    3.20
   7  -1  -4    9.50    3.50
  -7   1   3   38.80    4.50
   7   1  -3   39.00    4.10
   7   1  -3   43.60    3.90
  -7   1   3   47.30    4.70
   7  -1  -3   28.20    4.00
  -7  -1   3   34.10    3.80
  -7  -1   3   41.70    4.60
   7   1  -2  210.58    8.30
  -7   1   2  217.58    9.40
   7   1  -2  216.68    8.10
  -7   1   2  209.68    9.20
  -7  -1   2  210.08    8.40
   7  -1  -2  158.98   11.00
   7  -1  -2  210.58    9.00
   7   1  -1  694.83   21.80
  -7   1   1  607.44   23.40
  -7   1   1  670.33   22.80
   7   1  -1  675.33   21.70
  -7  -1   1  655.33   22.10
  -7  -1   1  717.03   23.10
   7  -1  -1  694.83   22.30
   7  -1  -1  676.23   22.30
   7   1   0   59.89    4.50
  -7   1   0   56.69    6.20
   7   1   0   59.59    4.00
  -7   1   0   51.19    5.60
  -7  -1   0   65.79    5.10
   7  -1   0   59.79    5.80
  -7  -1   0   57.39    5.70
   7  -1   0   58.29    4.50
   7   1   1   64.49    5.40
   7   1   1   66.59    4.50
  -7   1  -1   57.99    6.70
  -7   1  -1   50.49    5.30
   7  -1   1   61.09    6.90
   7  -1   1   58.39    5.10
  -7  -1  -1   58.89    5.40
  -7  -1  -1   48.40    5.10
  -7   1  -2  121.39    8.00
  -7   1  -2  117.19    7.20
   7   1   2  112.99    8.40
   7   1   2  114.09    6.30
  -7  -1  -2  105.29    7.00
   7  -1   2  111.89    6.70
  -7  -1  -2  117.19    6.60
  -7   1  -3   53.99    5.60
  -7   1  -3   60.99    5.70
   7   1   3   52.09    6.30
   7   1   3   54.89    5.60
  -7  -1  -3   61.39    5.50
  -7  -1  -3   51.89    5.20
   7  -1   3   55.19    6.20
   7   1   4   -7.90    3.60
  -7   1  -4    4.70    4.10
   7   1   4   -3.50    5.70
  -7   1  -4   -0.90    5.40
   7  -1   4   -4.30    6.00
  -7  -1  -4   -2.20    3.60
   7  -1   4   -5.10    3.90
  -7  -1  -4    2.90    4.70
   7   1   5  132.59    8.50
  -7   1  -5  145.79    9.70
   7   1   5  138.69   12.80
  -7   1  -5  134.79   11.50
   7  -1   5  134.49   13.50
   7  -1   5  134.69    9.20
  -7  -1  -5  137.39    9.20
  -7  -1  -5  138.99   10.80
   7   1   6    1.60    4.40
  -7   1  -6    1.20    5.50
  -7   1  -6   -1.30    7.10
   7  -1   6   -0.20    5.40
  -7  -1  -6    0.50    6.60
  -7  -1  -6    8.70    5.30
   7  -1   6   11.70    9.40
  -7   1  -7   -9.60    8.60
   7   1   7    1.30   11.40
   7   1   7    5.70    5.60
  -7   1  -7    6.60    7.50
  -7  -1  -7    2.00    6.50
  -7  -1  -7   -2.50    8.80
   7  -1   7    6.80    5.80
   7  -1   7   -3.30   10.80
  -7   2   9   -5.80    7.60
  -7   2   9    4.90   11.70
   7   2  -9    0.40    5.10
   7   2  -9    6.60    9.00
  -7  -2   9    8.00   11.40
   7  -2  -9    8.30   10.10
  -7  -2   9    7.30    7.80
   7  -2  -9    4.30    8.90
   7   2  -8   20.00    4.50
   7   2  -8   23.40    7.50
  -7   2   8   30.60    9.60
  -7   2   8   20.10    7.80
   7  -2  -8   22.30    6.60
  -7  -2   8   25.40    9.00
   7  -2  -8   22.10    8.20
  -7  -2   8   28.40    5.70
  -7   2   7   -6.50    4.60
  -7   2   7    2.10    7.10
   7   2  -7   -2.00    3.40
  -7  -2   7   -2.60    6.60
   7  -2  -7    2.10    5.00
  -7  -2   7    0.80    3.20
   7  -2  -7   -0.40    6.00
  -7   2   6  117.39    9.10
  -7   2   6  135.89   10.80
   7   2  -6  137.29    8.10
   7   2  -6  129.89    9.10
   7  -2  -6  137.69    9.30
  -7  -2   6  132.19   10.70
   7  -2  -6  140.79   10.50
  -7  -2   6  137.89    8.10
  -7   2   5   93.69    7.60
   7   2  -5   96.59    7.40
  -7   2   5   99.49    8.70
   7   2  -5   88.69    6.70
   7  -2  -5   97.59    7.90
   7  -2  -5   83.79    7.90
  -7  -2   5   84.29    6.80
  -7   2   4  110.89    7.60
   7   2  -4   99.39    6.40
   7   2  -4   99.29    6.50
  -7   2   4  110.39    8.10
   7  -2  -4   92.79    7.10
  -7  -2   4  105.09    6.50
  -7  -2   4   94.29    7.10
   7  -2  -4  105.49    7.30
   7   2  -3  230.58    9.00
  -7   2   3  235.98   10.40
  -7   2   3  239.18   13.10
   7   2  -3  228.08    9.30
  -7  -2   3  228.08    9.50
  -7  -2   3  232.58    9.20
   7  -2  -3  241.58   10.00
   7  -2  -3  230.88   10.30
   7   2  -2  465.35   15.20
  -7   2   2  450.15   16.50
   7   2  -2  461.85   15.00
  -7   2   2  464.85   16.50
   7  -2  -2  441.36   16.00
  -7  -2   2  463.75   15.50
   7  -2  -2  453.05   16.30
  -7   2   1   -1.70    3.40
   7   2  -1   -0.50    1.70
   7   2  -1    1.70    1.50
  -7   2   1   -1.40    3.20
  -7  -2   1   -0.10    2.30
   7  -2  -1    1.20    2.80
  -7  -2   1   -0.80    2.10
   7  -2  -1    2.80    2.80
   7   2   0  206.58    7.30
  -7   2   0  194.68    9.20
  -7   2   0  204.58   10.10
   7   2   0  204.88    7.50
   7  -2   0  201.68    9.20
  -7  -2   0  202.38    8.80
   7  -2   0  199.88    8.50
  -7  -2   0  195.68    8.40
   7   2   1   50.19    4.40
  -7   2  -1   42.80    4.90
   7   2   1   43.60    3.70
   7  -2   1   48.60    5.50
   7  -2   1   45.20    5.00
  -7  -2  -1   44.50    5.10
  -7  -2  -1   43.60    4.70
  -7   2  -2  331.07   13.20
   7   2   2  344.27   13.30
   7   2   2  337.87   11.90
  -7   2  -2  341.17   14.10
   7  -2   2  343.17   15.20
  -7  -2  -2  318.67   12.50
   7  -2   2  338.27   13.00
  -7  -2  -2  333.37   12.40
   7   2   3    2.70    4.70
   7   2   3    3.80    3.00
  -7   2  -3    6.70    4.00
  -7   2  -3    7.40    4.10
   7  -2   3    3.10    6.10
  -7  -2  -3    2.40    3.10
   7  -2   3    4.20    3.70
  -7  -2  -3    5.80    4.00
   7   2   4   85.59    9.10
   7   2   4   95.79   10.40
  -7   2  -4  103.89    8.60
  -7   2  -4   97.79    9.50
  -7  -2  -4   95.89    8.50
   7  -2   4   89.19    8.10
  -7  -2  -4  111.09    7.70
   7  -2   4  104.79   11.80
   7   2   5    6.90    7.10
  -7   2  -5   15.00    5.20
   7   2   5    8.70    4.00
  -7  -2  -5   15.70    5.50
   7  -2   5    7.10    8.00
  -7  -2  -5    8.60    4.00
   7  -2   5    4.10    4.40
  -7   2  -6   28.60    6.30
   7   2   6   24.90    9.00
  -7   2  -6   34.00    8.00
   7   2   6   31.90    5.10
  -7  -2  -6   25.20    5.70
   7  -2   6   32.50    5.60
  -7  -2  -6   24.60    7.50
   7  -2   6   20.20    9.80
  -7   2  -7    4.10    9.60
   7   2   7    2.90   11.00
  -7   2  -7   -9.40    7.30
   7  -2   7    6.40   12.40
   7  -2   7   12.30    6.90
  -7  -2  -7   -3.20    5.70
  -7  -2  -7    8.60    8.80
   7   3  -9   17.10    5.00
   7  -3  -9   33.60    9.30
  -7   3   8   19.90   12.60
   7   3  -8    7.90    3.80
  -7   3   8    4.70    7.20
   7  -3  -8   24.20    7.30
  -7  -3   8   10.00    9.00
   7  -3  -8   16.30    8.20
  -7  -3   8   10.90    3.90
  -7   3   7   25.50    7.40
  -7   3   7   14.90    5.70
   7   3  -7   18.70    6.00
   7   3  -7   14.60    3.80
   7  -3  -7   17.00    6.60
  -7  -3   7   20.20    7.20
   7  -3  -7   10.70   10.20
  -7  -3   7   16.30    3.50
   7   3  -6   18.10    3.90
  -7   3   6   28.20    5.40
  -7   3   6   19.60    5.50
   7   3  -6   19.20    4.90
   7  -3  -6   34.90    6.00
   7  -3  -6   29.30    5.80
  -7  -3   6   24.80    3.90
  -7  -3   6   30.50    6.20
   7   3  -5   84.79    7.10
  -7   3   5   92.79    9.20
  -7   3   5   90.49    8.30
   7   3  -5   92.59    6.50
   7  -3  -5   79.59    8.30
  -7  -3   5   88.19    6.50
  -7  -3   5   79.89    8.00
   7  -3  -5   87.09    8.60
   7   3  -4   30.00    3.60
  -7   3   4   35.10    5.10
  -7   3   4   38.40    5.60
   7   3  -4   32.00    3.70
   7  -3  -4   31.40    4.40
  -7  -3   4   39.20    3.90
  -7  -3   4   31.00    4.50
   7  -3  -4   21.70    3.90
   7   3  -3  266.17   10.00
  -7   3   3  257.27   11.70
   7   3  -3  277.77    9.90
  -7   3   3  262.17   11.50
  -7  -3   3  278.17   10.30
   7  -3  -3  280.57   11.50
  -7  -3   3  261.07   10.40
   7  -3  -3  276.17   11.80
   7   3  -2  216.78    7.70
   7   3  -2  235.48    7.80
  -7   3   2  214.98   10.00
  -7   3   2  208.28   10.10
   7  -3  -2  209.38    9.90
   7  -3  -2  214.18    9.80
  -7  -3   2  221.68    8.30
  -7   3   1   28.50    3.60
  -7   3   1   23.40    3.20
  -7  -3   1   39.70    3.20
   7  -3  -1   26.00    3.50
  -7  -3   1   33.90    3.20
   7  -3  -1   40.20    4.70
  -7   3   0  423.66   16.50
  -7   3   0  428.26   15.90
  -7  -3   0  428.16   14.60
  -7  -3   0  424.36   14.80
   7  -3   0  433.16   15.60
   7  -3   0  423.96   16.30
   7   3   1  531.95   16.60
  -7   3  -1  517.05   19.30
  -7   3  -1  527.25   18.60
   7   3   1  509.95   16.60
   7  -3   1  512.65   18.20
   7  -3   1  509.65   19.60
  -7  -3  -1  502.85   17.30
  -7  -3  -1  521.15   17.20
   7   3   2  130.59    7.30
  -7   3  -2  129.89    8.10
   7   3   2  130.09    6.00
  -7   3  -2  151.48   11.70
   7  -3   2  123.49   10.70
  -7  -3  -2  129.19    7.20
   7  -3   2  136.19    8.10
  -7  -3  -2  132.29    6.70
   7   3   3   60.29    6.30
  -7   3  -3   52.29    5.70
  -7   3  -3   40.00    5.30
   7   3   3   57.99    5.30
  -7  -3  -3   59.19    5.20
   7  -3   3   57.79    7.70
   7  -3   3   59.39    7.00
  -7  -3  -3   55.99    5.70
  -7   3  -4   26.20    6.60
   7   3   4   22.80    4.20
   7   3   4   20.70    6.30
  -7   3  -4   21.70    5.00
   7  -3   4   16.60    5.10
  -7  -3  -4   24.10    4.80
   7  -3   4   14.20    7.30
   7   3   5  129.59    7.80
  -7   3  -5  144.99   10.80
   7   3   5  129.39   12.20
   7  -3   5  123.09   14.80
  -7  -3  -5  133.49    8.80
   7  -3   5   88.29   11.00
  -7   3  -6   12.70    8.60
   7   3   6    3.70    8.40
   7   3   6   -0.60    3.80
  -7   3  -6   26.70    8.00
   7  -3   6   16.40    6.90
  -7  -3  -6   12.40    4.70
  -7  -3  -6   11.40    7.00
   7  -3   6    6.50   10.10
  -7   3  -7    7.60    8.50
  -7   3  -7   -2.50    9.70
   7   3   7    3.90   10.70
   7   3   7    5.10    4.70
   7  -3   7   13.00    7.30
  -7  -3  -7   -1.50    5.70
   7  -3   7    6.50   13.20
  -7  -3  -7   13.40    9.70
  -7   4   8    3.60    7.20
  -7   4   8   23.70    8.50
   7   4  -8   12.10    6.40
   7   4  -8   11.80    4.20
   7  -4  -8   16.10    8.00
  -7  -4   8   12.40    9.50
   7  -4  -8   24.50   10.60
  -7  -4   8   13.60    4.60
  -7   4   7    1.10    6.20
   7   4  -7   -3.00    5.60
   7   4  -7   -3.90    3.00
  -7   4   7   -5.90    5.90
   7  -4  -7    0.80    6.10
   7  -4  -7    9.30    6.50
  -7  -4   7    0.20    7.00
  -7  -4   7    9.60    3.10
   7   4  -6   89.19    6.60
   7   4  -6   85.59    7.90
  -7   4   6   90.19    9.70
  -7   4   6  113.69   10.70
  -7  -4   6   83.89    6.60
   7  -4  -6  133.69   14.10
  -7  -4   6   88.49    9.80
   7  -4  -6  100.29    9.60
  -7   4   5  142.59   13.40
   7   4  -5   95.99    7.00
   7   4  -5   94.39    7.60
   7  -4  -5   82.29    8.80
   7  -4  -5  102.69    9.20
  -7  -4   5   97.39    6.50
  -7  -4   5   94.09    8.30
  -7   4   4   12.50    6.40
  -7   4   4    1.60    4.00
   7   4  -4    1.60    2.80
   7   4  -4    5.10    2.70
   7  -4  -4    8.60    4.60
  -7  -4   4    0.70    2.50
   7  -4  -4    7.20    4.40
  -7  -4   4    8.90    3.80
   7   4  -3   24.70    2.70
   7   4  -3   25.70    2.70
  -7   4   3   22.30    3.80
  -7   4   3   21.50    4.50
   7  -4  -3   28.00    5.00
   7  -4  -3   21.00    4.50
  -7  -4   3   27.10    3.20
  -7  -4   3   27.00    3.50
  -7   4   2  456.95   16.90
  -7   4   2  433.26   16.50
  -7  -4   2  447.06   14.70
   7  -4  -2  436.06   16.50
  -7   4   1   77.29    7.80
  -7   4   1   77.29    7.30
   7  -4  -1   92.19    7.90
   7  -4  -1   88.39    7.10
  -7  -4   1   87.59    4.30
  -7  -4   1   81.19    4.70
  -7   4   0  358.76   15.40
  -7   4   0  385.46   14.70
  -7  -4   0  369.46   12.70
   7  -4   0  372.46   15.30
   7  -4   0  366.66   14.30
  -7  -4   0  372.46   12.70
  -7   4  -1    7.00    5.10
  -7   4  -1   10.30    5.00
   7  -4   1    7.20    3.90
  -7  -4  -1   10.00    2.40
   7  -4   1    6.60    5.30
  -7  -4  -1    6.80    2.50
   7   4   2   73.69    5.00
  -7   4  -2   79.69    8.50
   7   4   2   77.19    4.30
  -7   4  -2   77.99    8.90
   7  -4   2   80.69    8.20
   7  -4   2   71.69    7.50
  -7  -4  -2   67.09    5.30
  -7  -4  -2   72.39    5.80
  -7   4  -3    2.90    5.50
   7   4   3    1.80    4.40
   7   4   3    1.90    2.70
  -7   4  -3    0.10    5.30
  -7  -4  -3   -0.30    3.10
   7  -4   3    3.10    4.30
   7  -4   3    5.10    6.30
  -7  -4  -3    6.70    3.70
   7   4   4  145.49    7.60
  -7   4  -4  137.49   12.00
  -7   4  -4  146.89   10.50
   7   4   4  147.49   10.60
   7  -4   4  138.39   13.40
   7  -4   4  140.19    9.90
  -7  -4  -4  150.68    9.10
  -7  -4  -4  153.08    8.30
  -7   4  -5    0.10    7.10
  -7   4  -5    8.40    5.70
   7   4   5    7.70    6.60
   7   4   5   -2.30    3.40
   7  -4   5   -3.30    6.70
  -7  -4  -5   -2.40    5.10
   7  -4   5    2.10    8.60
  -7  -4  -5    2.30    3.70
  -7   4  -6   18.10    8.90
   7   4   6   28.00    4.40
   7   4   6   25.00    9.60
  -7   4  -6   30.60    8.90
   7  -4   6   14.90    6.70
  -7  -4  -6   17.70    4.60
   7  -4   6   28.00   11.00
   7   4   7  -16.00   10.80
  -7   4  -7   -1.70    9.10
  -7   4  -7    0.00   10.40
   7   4   7   14.40    4.80
   7  -4   7    8.90   14.00
  -7  -4  -7    6.80    8.90
   7  -4   7   24.90    9.20
  -7  -4  -7    1.10    5.30
  -7   5   8    3.90    9.80
   7   5  -8   -6.90    4.10
  -7   5   8    2.70    8.10
   7   5  -8   11.10    7.10
   7  -5  -8   -2.60    8.90
  -7  -5   8    4.20    9.40
  -7  -5   8    0.20    4.10
   7  -5  -8  -11.40    7.80
  -7   5   7    7.40    7.00
   7   5  -7   18.10    5.70
   7   5  -7    7.90    3.40
  -7   5   7   25.40    7.40
   7  -5  -7   20.20   13.60
   7  -5  -7   12.10    7.40
  -7  -5   7   16.20    3.60
   7   5  -6   15.30    4.80
  -7   5   6    5.70    6.20
   7   5  -6   18.90    3.50
  -7   5   6    9.60    5.40
  -7  -5   6    7.40    5.60
   7  -5  -6   11.80    5.70
  -7  -5   6   20.00    3.60
   7  -5  -6   12.30    6.00
  -7   5   5   15.00    5.00
   7   5  -5   13.40    3.30
   7   5  -5   22.20    4.00
  -7   5   5   11.70    5.70
   7  -5  -5   19.50    5.40
  -7  -5   5   18.70    3.40
   7  -5  -5    9.90    5.10
  -7  -5   5    6.90    4.50
  -7   5   4   15.50    4.90
  -7   5   4   10.30    4.90
   7   5  -4    7.40    2.60
   7   5  -4    9.90    2.80
   7  -5  -4    8.60    4.20
  -7  -5   4    5.90    2.90
  -7  -5   4   14.60    3.90
   7  -5  -4    9.90    3.60
  -7   5   3  337.87   14.40
   7  -5  -3  324.87   14.40
  -7  -5   3  344.47   11.90
  -7  -5   3  337.47   12.10
  -7   5   2    0.40    4.10
  -7   5   2    0.10    4.00
  -7  -5   2    2.00    1.90
   7  -5  -2    6.80    4.50
   7  -5  -2    0.70    3.90
  -7  -5   2    2.60    2.50
  -7   5   1    3.10    4.10
  -7   5   1   12.80    5.00
   7  -5  -1   12.20    6.30
  -7  -5   1   10.30    2.30
  -7  -5   1   13.60    1.90
   7  -5  -1    8.30    3.80
  -7   5   0   19.50    4.70
  -7   5   0   13.40    5.60
  -7  -5   0   19.20    2.50
   7  -5   0   22.00    4.60
   7  -5   0   18.90    5.70
  -7  -5   0   19.90    2.50
  -7   5  -1  620.54   22.10
  -7   5  -1  632.24   23.00
   7  -5   1  602.74   23.20
  -7  -5  -1  634.54   20.10
  -7  -5  -1  605.94   20.00
   7  -5   1  619.34   22.00
  -7   5  -2   61.49    7.60
  -7   5  -2   46.30    6.20
  -7  -5  -2   54.49    4.80
   7  -5   2   52.09    7.70
   7  -5   2   61.79    6.30
  -7  -5  -2   62.39    5.20
   7   5   3   43.70    4.70
  -7   5  -3   47.40    7.90
  -7   5  -3   49.20    6.10
   7   5   3   45.20    4.20
   7  -5   3   42.40    6.10
  -7  -5  -3   40.10    4.30
   7  -5   3   55.09    8.50
  -7  -5  -3   51.79    6.00
   7   5   4   44.10    6.30
   7   5   4   34.60    3.90
  -7   5  -4   48.50    6.70
  -7   5  -4   28.60    7.20
  -7  -5  -4   48.10    5.50
   7  -5   4   29.90    9.00
  -7  -5  -4   37.20    4.30
   7  -5   4   41.60    6.10
  -7   5  -5   62.49    8.70
  -7   5  -5   67.49    8.10
   7   5   5   68.49    6.30
   7   5   5   64.69    8.10
  -7  -5  -5   56.09    6.70
   7  -5   5   79.09    8.80
  -7  -5  -5   80.09    6.90
   7  -5   5   60.49   10.40
  -7   5  -6   -6.90    9.40
  -7   5  -6    1.50    7.30
   7   5   6    4.60    3.50
   7   5   6   -6.20    8.80
  -7  -5  -6    0.40    6.20
   7  -5   6   10.10   10.90
   7  -5   6   -8.30    7.10
  -7  -5  -6   10.10    4.10
  -7   5  -7   20.00   10.40
  -7   5  -7   13.90   11.90
   7   5   7   17.70   11.90
   7   5   7   19.20    4.50
   7  -5   7   16.50   10.30
  -7  -5  -7   25.90    9.70
   7  -5   7   15.00   14.10
  -7  -5  -7   28.70    6.00
  -7   6   8   19.60    9.00
   7   6  -8   11.30    4.00
  -7   6   8   21.70    9.40
   7   6  -8   20.00    7.40
  -7  -6   8   32.10   10.60
   7  -6  -8   35.60   10.40
   7  -6  -8   15.40    9.20
   7   6  -7   54.09    5.70
  -7   6   7   51.29    9.00
  -7   6   7   52.99    8.50
   7   6  -7   50.39    6.90
  -7  -6   7   52.29    6.10
  -7  -6   7   43.90    8.90
   7  -6  -7   40.30    8.10
   7  -6  -7   53.39    9.10
  -7   6   6   90.99    9.40
   7   6  -6   78.29    6.10
  -7   6   6   80.89    8.60
   7   6  -6   72.19    8.00
  -7  -6   6   71.89    5.90
  -7  -6   6   73.79    7.50
   7  -6  -6   58.19    8.30
   7  -6  -6   64.99    7.80
   7   6  -5   22.60    3.90
   7   6  -5   19.20    3.10
  -7   6   5   13.20    6.60
  -7   6   5   13.30    5.80
  -7  -6   5   20.80    3.50
   7  -6  -5   19.50    6.20
   7  -6  -5   16.90    5.60
  -7  -6   5   15.50    4.80
   7   6  -4   43.30    4.10
  -7   6   4   60.69    8.30
  -7   6   4   48.10    6.50
   7   6  -4   45.20    4.10
  -7  -6   4   42.40    4.70
   7  -6  -4   37.50    6.10
  -7  -6   4   41.80    4.60
   7  -6  -4   45.40    6.20
  -7   6   3   31.00    7.30
  -7   6   3   21.80    5.10
  -7  -6   3   25.80    2.90
   7  -6  -3   31.40    5.80
   7  -6  -3   39.80    9.30
  -7  -6   3   29.60    3.60
  -7   6   2  211.58   11.60
  -7   6   2  223.08   11.70
  -7  -6   2  219.98    8.10
   7  -6  -2  225.48   12.10
   7  -6  -2  217.58   11.40
  -7  -6   2  217.68    7.80
  -7   6   1   37.30    5.70
  -7   6   1   51.19    6.40
   7  -6  -1   32.80    6.30
   7  -6  -1   51.19    6.40
  -7   6   0  161.88   11.00
  -7   6   0  154.28   10.10
   7  -6   0  155.48    9.90
   7  -6   0  156.18   11.30
  -7   6  -1   70.39    7.90
  -7   6  -1   86.69    9.80
   7  -6   1   76.89    8.10
  -7  -6  -1   69.49    4.20
   7  -6   1   75.69    8.40
  -7  -6  -1   78.19    4.30
  -7   6  -2   75.69    8.60
  -7   6  -2   82.29    8.20
  -7  -6  -2   84.49    5.50
   7  -6   2  117.19   11.40
  -7  -6  -2   72.79    5.20
   7  -6   2   81.99    8.60
  -7   6  -3    9.10    5.20
  -7   6  -3   12.10    6.70
   7  -6   3   11.40    5.20
   7  -6   3    1.60    7.00
  -7  -6  -3    6.50    3.10
  -7  -6  -3    3.50    3.60
  -7   6  -4   84.99    9.30
  -7   6  -4   99.79   10.80
   7   6   4  102.19    8.70
   7   6   4   97.19    5.90
   7  -6   4  108.29   10.90
  -7  -6  -4   92.39    7.00
  -7  -6  -4  104.99    8.40
   7  -6   4  127.29   14.50
   7   6   5    1.80    3.00
   7   6   5    3.20    6.50
  -7   6  -5   -4.70    6.50
  -7   6  -5    0.80    8.60
   7  -6   5   -7.30    9.00
  -7  -6  -5   -3.00    5.60
   7  -6   5    0.20    6.30
  -7  -6  -5   -7.90    3.20
  -7   6  -6   25.00   10.10
   7   6   6   15.20    3.90
   7   6   6   26.30    9.20
  -7   6  -6   17.70    9.00
   7  -6   6   33.60    9.80
   7  -6   6   31.00   12.80
  -7  -6  -6   24.70    4.90
  -7  -6  -6   20.00    6.90
  -7   7   8  -12.90   10.00
   7   7  -8    6.90    8.30
   7   7  -8   -9.10    3.80
  -7   7   8   -2.90   10.80
   7  -7  -8   -0.50   10.20
   7  -7  -8    6.60    9.40
  -7   7   7   77.99   16.10
   7   7  -7   60.59    6.30
  -7   7   7   92.39   10.00
   7   7  -7   83.19    8.30
   7  -7  -7   74.79   10.00
  -7  -7   7   85.89    6.80
   7  -7  -7   74.39   10.00
  -7  -7   7   73.79    9.30
   7   7  -6   15.50    4.90
   7   7  -6   12.40    3.30
  -7   7   6   34.20   10.50
  -7   7   6   11.30    7.10
  -7  -7   6   23.80    3.60
  -7  -7   6   15.40    6.70
   7  -7  -6   -2.30    6.30
   7  -7  -6    1.90    6.70
  -7   7   5   84.29    8.10
   7   7  -5   92.49    6.30
   7   7  -5   84.59    5.20
  -7   7   5   99.09   10.20
   7  -7  -5   91.09   10.30
  -7  -7   5   83.49    6.00
   7  -7  -5   94.29    8.80
  -7  -7   5  104.09    8.80
  -7   7   4   11.10    5.60
  -7   7   4   13.50    5.90
  -7  -7   4    6.50    3.90
  -7  -7   4    8.50    2.70
   7  -7  -4    5.80    5.60
   7  -7  -4   17.00    6.40
  -7   7   3  151.68   10.50
  -7   7   3  148.19   10.20
   7  -7  -3  162.48   11.30
  -7  -7   3  149.49    7.40
  -7  -7   3  162.58    6.50
   7  -7  -3  160.18   11.10
  -7   7   2    9.00    5.40
  -7   7   2    0.30    4.60
  -7  -7   2    7.50    1.80
   7  -7  -2    5.60    5.80
  -7  -7   2    8.10    2.20
   7  -7  -2   14.10    5.10
  -7   7   1  121.49   10.30
  -7   7   1  124.49    9.90
   7  -7  -1  122.79   11.30
   7  -7  -1  137.99    9.70
  -7   7   0   -1.00    4.90
  -7   7   0    6.00    4.70
   7  -7   0    3.60    6.10
   7  -7   0   -2.60    4.40
  -7   7  -1  141.99   10.80
  -7   7  -1  122.59    9.80
   7  -7   1  136.39   12.00
  -7  -7  -1  128.79    7.00
   7  -7   1  147.79   10.20
  -7   7  -2    5.80    8.10
  -7   7  -2    2.20    5.10
   7  -7   2    4.20    7.00
  -7  -7  -2    6.70    2.90
   7  -7   2    2.90    7.20
  -7  -7  -2    1.20    2.40
  -7   7  -3   70.49    8.80
  -7   7  -3   89.29   11.60
  -7  -7  -3   60.19    6.40
  -7  -7  -3   49.80    5.10
   7  -7   3   52.79    6.80
   7  -7   3   57.29    9.00
   7   7   4   20.60    3.00
  -7   7  -4   21.70    8.30
   7   7   4   19.40    4.60
  -7   7  -4   27.30    7.30
   7  -7   4   11.80    6.60
  -7  -7  -4   23.40    4.80
  -7  -7  -4   21.10    4.10
   7  -7   4   32.10   11.00
  -7   7  -5   34.40    8.60
   7   7   5   37.00    7.00
  -7   7  -5   22.20   10.30
   7   7   5   39.10    4.10
   7  -7   5   24.50   11.90
   7  -7   5   32.20    9.40
  -7  -7  -5   30.80    4.10
  -7  -7  -5   34.50    6.40
   7   7   6    6.70    8.90
  -7   7  -6  -14.20    9.00
  -7   7  -6   -3.40   11.80
   7   7   6   -2.00    3.70
   7  -7   6    0.70    9.80
  -7  -7  -6   -9.70    4.00
   7  -7   6   12.60   12.40
  -7  -7  -6   11.40    7.90
  -7   8   7   -4.90    8.70
   7   8  -7   -2.10    3.20
  -7   8   7    1.00    8.20
   7   8  -7    0.00    6.20
   7  -8  -7   -2.90    8.70
  -7  -8   7    0.30    5.00
  -7  -8   7    5.80    8.10
   7  -8  -7   12.90    9.90
   7   8  -6   57.89    5.00
  -7   8   6   35.80    9.20
   7   8  -6   43.50    5.60
  -7   8   6   47.70   14.80
  -7  -8   6   55.79    7.80
   7  -8  -6   35.40    8.30
   7  -8  -6   37.00    7.80
   7   8  -5   23.90    3.60
   7   8  -5   21.50    2.70
  -7   8   5   18.20    6.60
  -7   8   5   21.40    7.00
   7  -8  -5   30.80    6.50
   7  -8  -5   20.50    6.60
  -7  -8   5   17.00    5.30
  -7   8   4  224.18   13.10
  -7   8   4  232.68   13.70
   7  -8  -4  217.18   14.00
   7  -8  -4  309.77   19.30
  -7  -8   4  225.78   10.50
  -7   8   3   -2.90    5.10
  -7   8   3    1.70    5.00
   7  -8  -3    1.30    6.00
  -7  -8   3    2.20    2.90
   7  -8  -3    6.10    5.60
  -7   8   2   48.70    6.60
  -7   8   2   65.29    7.10
   7  -8  -2   41.10    6.60
   7  -8  -2   48.00    7.90
  -7   8   1   13.50    5.30
  -7   8   1    8.30    5.00
   7  -8  -1   19.10    5.70
   7  -8  -1    7.10   11.30
  -7   8   0   73.09   10.00
  -7   8   0   63.29    7.40
   7  -8   0   48.20    6.70
   7  -8   0   51.19    7.50
  -7   8  -1   44.00    7.30
  -7   8  -1   43.40    6.80
   7  -8   1   37.20    7.40
   7  -8   1   57.69   11.80
  -7   8  -2  100.59   11.40
  -7   8  -2  116.09   10.70
  -7  -8  -2   83.09    5.10
  -7  -8  -2   99.09    8.90
   7  -8   2  146.09   17.10
   7  -8   2   89.69    8.80
  -7   8  -3    1.00    5.40
  -7   8  -3    0.00    6.10
   7  -8   3    4.80    8.00
  -7  -8  -3    6.10    2.70
   7  -8   3   -0.90    7.00
  -7  -8  -3   -1.90    3.60
  -7   8  -4   28.40    8.90
  -7   8  -4   39.30    8.10
   7  -8   4   28.50    7.60
  -7  -8  -4   24.30    3.80
  -7  -8  -4   37.90    5.60
   7  -8   4   39.20   10.20
   7   8   5    4.30    2.90
   7   8   5    4.10    6.00
  -7   8  -5    2.80    7.80
  -7   8  -5  -13.50   15.20
  -7  -8  -5    1.40    5.90
   7  -8   5   25.70   12.40
   7  -8   5    9.40   15.90
  -7  -8  -5   -0.90    3.10
   7   8   6   18.90    3.90
  -7   8  -6    4.10   10.10
  -7   8  -6   18.20   10.60
   7   8   6   17.30    8.70
  -7  -8  -6   17.50    8.20
  -7  -8  -6   10.10    4.10
   7  -8   6  -16.80   14.80
   7  -8   6   14.00   11.00
  -7   9   7   47.30   10.10
  -7   9   7   39.10   10.00
   7   9  -7   49.99    5.80
   7   9  -7   38.90    7.20
  -7  -9   7   41.00    5.80
   7  -9  -7   46.20   10.80
  -7  -9   7   26.30    8.70
   7  -9  -7   32.00   10.80
   7   9  -6    1.20    2.90
  -7   9   6   -3.20    7.90
  -7   9   6   -9.90    7.20
   7   9  -6    3.80    4.50
   7  -9  -6    9.50    9.10
  -7  -9   6   -1.90    4.30
   7  -9  -6   -0.90    9.10
  -7  -9   6    3.60    6.50
  -7   9   5   44.00    7.80
  -7   9   5   41.40   12.30
  -7  -9   5   43.10    5.20
   7  -9  -5   30.60    9.20
   7  -9  -5   44.50    7.60
  -7  -9   5   46.90    6.40
  -7   9   4    4.20    6.50
  -7   9   4    2.80    4.50
  -7  -9   4    0.30    4.20
   7  -9  -4   -0.80    6.40
  -7  -9   4   -2.30    3.10
   7  -9  -4   -2.30    6.40
  -7   9   3   35.60    7.20
  -7   9   3   15.60    5.00
  -7  -9   3   26.50    3.30
   7  -9  -3   25.00    7.20
  -7  -9   3   26.80    3.70
   7  -9  -3   25.30    7.00
  -7   9   2   -0.30    5.10
  -7   9   2    0.60    5.70
   7  -9  -2  -11.80    7.40
   7  -9  -2  -10.00    6.20
  -7   9   1  126.19   11.20
  -7   9   1  114.29   11.60
   7  -9  -1  101.79   12.20
   7  -9  -1  161.88   14.00
  -7   9   0   10.10    5.30
  -7   9   0    9.50    5.70
   7  -9   0   20.00    6.40
   7  -9   0   14.00    8.20
  -7   9  -1    2.90    5.20
  -7   9  -1    9.40    6.00
   7  -9   1   -0.10    5.90
   7  -9   1    9.10    7.10
  -7   9  -2    2.00    6.00
  -7   9  -2    8.30    6.40
  -7  -9  -2    3.60    2.30
   7  -9   2    4.10    6.90
   7  -9   2   -1.40    7.30
  -7  -9  -2    5.40    2.80
  -7   9  -3   56.49    8.30
  -7   9  -3   55.79    7.80
   7  -9   3   59.59    9.10
  -7  -9  -3   77.19    5.30
   7  -9   3   62.79   10.70
  -7   9  -4    2.30   10.70
  -7   9  -4    6.10    7.40
  -7  -9  -4    3.80    5.00
   7  -9   4   15.90   10.30
  -7  -9  -4    3.80    3.10
   7  -9   4    2.10    7.80
  -7   9  -5   -4.30    8.80
  -7   9  -5   -4.60    9.20
  -7  -9  -5   14.90    4.10
   7  -9   5   26.50   14.50
  -7  -9  -5    5.90    6.50
   7  -9   5   23.30   10.60
  -7  10   6    1.70    8.80
   7  10  -6    8.20    2.80
  -7  10   6   13.20    8.80
   7  10  -6    8.30    4.80
   7 -10  -6   31.40    9.70
  -7 -10   6    9.20    5.10
   7 -10  -6   28.30   10.60
  -7 -10   6   13.30    7.50
  -7  10   5   10.30    8.30
  -7  10   5   18.00    7.40
  -7 -10   5    1.00    3.70
  -7 -10   5   19.20    6.20
   7 -10  -5   13.40    8.20
   7 -10  -5    7.00    8.70
  -7  10   4   95.09    9.70
  -7  10   4  123.29   12.80
  -7 -10   4   92.59    9.80
   7 -10  -4  144.39   16.00
   7 -10  -4  110.89   13.20
  -7 -10   4   96.79    6.70
  -7  10   3   11.50    5.70
  -7  10   3   30.30    7.10
   7 -10  -3   12.80    7.10
  -7 -10   3   25.70    4.00
   7 -10  -3   28.60    7.00
  -7 -10   3   21.20    3.30
  -7  10   2    4.60    6.10
  -7  10   2    5.70    5.90
   7 -10  -2    7.70    9.40
   7 -10  -2    5.40    7.40
  -7  10   1   11.40    6.10
  -7  10   1   12.20    6.30
   7 -10  -1   -5.20    6.70
   7 -10  -1   -5.10    6.10
  -7  10   0   60.99    7.90
  -7  10   0   57.99    7.50
   7 -10   0   68.89    8.20
   7 -10   0   57.69    8.70
  -7  10  -1   11.30    6.60
  -7  10  -1   -3.30    6.00
   7 -10   1   -2.40   11.80
   7 -10   1    4.20    7.50
  -7  10  -2   38.10    7.70
  -7  10  -2   46.30    8.00
  -7 -10  -2   32.40    3.80
  -7 -10  -2   44.90    4.20
   7 -10   2   34.70    8.70
   7 -10   2   37.10    8.70
  -7  10  -3  -11.90    6.70
  -7  10  -3  -10.50    7.30
  -7 -10  -3    2.20    2.90
   7 -10   3    6.30    9.10
   7 -10   3  -12.60    9.20
  -7 -10  -3    0.20    4.00
  -7  10  -4   24.90   10.10
  -7 -10  -4   12.40    7.30
   7 -10   4   31.10   11.30
  -7 -10  -4   27.70    3.80
   7 -10   4    9.70   10.50
  -7  10  -5    9.60   10.10
  -7  10  -5   -9.10   12.90
  -7 -10  -5   -0.80    4.10
   7 -10   5   11.20   13.50
   7 -10   5    2.20   12.40
  -7 -10  -5    1.60    6.70
  -7  11   6   -1.20    9.20
  -7  11   6   -1.10    8.80
  -7 -11   6    0.20    4.80
   7 -11  -6  -34.90   11.70
   7 -11  -6   -7.80   10.40
  -7 -11   6    9.70    8.30
  -7  11   5   26.50    9.20
  -7  11   5   24.00    9.40
   7 -11  -5   32.30   10.30
   7 -11  -5   23.10    9.30
  -7 -11   5   25.90    4.30
  -7 -11   5    8.90   13.20
  -7  11   4    8.20    7.00
  -7  11   4    0.30    7.60
   7 -11  -4   -7.30    9.60
   7 -11  -4   -3.50    8.30
  -7 -11   4   -3.60    4.90
  -7 -11   4   -0.80    3.30
  -7  11   3   37.40    7.00
  -7  11   3   50.59    8.90
   7 -11  -3   49.00    8.80
   7 -11  -3   59.99    9.50
  -7 -11   3   41.20    4.80
  -7 -11   3   56.59    5.00
  -7  11   2    1.50    6.40
  -7  11   2    8.40    6.40
   7 -11  -2   -4.80    7.50
   7 -11  -2   -0.40    8.40
  -7  11   1  132.49   12.20
  -7  11   1  115.49   12.80
   7 -11  -1  117.19   13.30
   7 -11  -1  119.09   14.10
  -7  11   0    2.00    6.50
  -7  11   0   -4.60    6.30
   7 -11   0    4.30    7.10
   7 -11   0    7.10    7.30
  -7  11  -1   28.90    7.60
  -7  11  -1   27.00    7.30
   7 -11   1   22.20    8.60
   7 -11   1   26.80    8.70
  -7  11  -2   15.60    8.30
  -7  11  -2   11.00    7.40
   7 -11   2   12.90    9.10
   7 -11   2   13.40    9.10
  -7 -11  -2    7.00    3.70
  -7 -11  -2   21.10    2.70
  -7  11  -3   81.29   10.40
  -7  11  -3   73.19   10.10
   7 -11   3   63.99   14.00
  -7 -11  -3   83.49    5.60
   7 -11   3   81.49   11.20
  -7 -11  -3   91.89    8.00
  -7  11  -4  -12.30    9.10
  -7  11  -4   11.60   10.70
  -7 -11  -4   -6.80    6.10
   7 -11   4    3.50   12.50
   7 -11   4   -9.60   11.30
  -7 -11  -4    4.90    3.40
  -7  12   5    6.40    9.40
  -7  12   5   -5.80    8.30
   7 -12  -5    9.20   10.00
  -7 -12   5   -7.60    3.90
  -7 -12   5   -4.50    7.20
   7 -12  -5   13.70   11.10
  -7  12   4   34.60    7.70
  -7  12   4   44.10   10.00
  -7 -12   4   51.19    5.50
  -7 -12   4   45.00    6.50
   7 -12  -4   45.30   11.80
   7 -12  -4   31.50   10.70
  -7  12   3    0.30    6.10
  -7  12   3   15.40    7.90
   7 -12  -3    0.60    9.70
   7 -12  -3    3.70    8.40
  -7 -12   3    5.90    4.30
  -7 -12   3   13.90    3.70
  -7  12   2   48.30    9.00
  -7  12   2   31.70    8.50
   7 -12  -2   34.90    9.10
   7 -12  -2   24.40    9.00
  -7  12   1   -9.40    6.20
  -7  12   1   -5.70    7.00
   7 -12  -1    2.60    8.20
   7 -12  -1    1.30    8.80
  -7  12   0  156.48   14.90
  -7  12   0  146.99   12.80
   7 -12   0  144.69   15.90
   7 -12   0  140.09   15.20
  -7  12  -1    0.30    6.50
  -7  12  -1   -2.60    7.70
   7 -12   1    4.60    8.10
   7 -12   1   -0.90    9.00
  -7  12  -2   42.00    8.70
  -7  12  -2   28.60    8.80
   7 -12   2   45.70   10.40
  -7 -12  -2   42.50    4.40
   7 -12   2   34.30   10.70
  -7 -12  -2   27.10    4.90
  -7  12  -3   -2.80    9.10
  -7  12  -3  -22.30    8.40
  -7 -12  -3   11.70    2.90
   7 -12   3   -6.30   11.30
   7 -12   3    2.60   10.60
  -7 -12  -3   -5.70    4.80
  -7  13   4    3.40    9.10
  -7  13   4    0.70    9.20
  -7 -13   4   -1.80    6.40
   7 -13  -4    7.20   11.70
  -7 -13   4   17.60    3.90
   7 -13  -4  -11.60   10.00
  -7  13   3   30.30    8.30
  -7  13   3   25.40    8.90
   7 -13  -3   34.60   11.70
  -7 -13   3   33.60    5.70
  -7 -13   3   35.00    4.30
   7 -13  -3   36.60   10.90
  -7  13   2   -2.30    7.70
  -7  13   2   -0.10    6.90
   7 -13  -2    7.60   10.40
   7 -13  -2  -14.40    9.10
  -7  13   1   39.50    8.90
  -7  13   1   52.29    8.70
   7 -13  -1   62.49   11.20
   7 -13  -1   49.80   11.00
  -7  13   0    4.30    6.80
  -7  13   0   -3.70    8.40
   7 -13   0    5.40    9.60
   7 -13   0   12.80   10.00
  -7  13  -1   22.90    8.00
  -7  13  -1   22.80    9.40
   7 -13   1   13.10   10.00
   7 -13   1   22.30    9.40
  -7  13  -2    3.60    9.80
  -7  13  -2   -1.20    7.80
  -7 -13  -2    3.10    2.80
  -7 -13  -2    1.00    4.50
   7 -13   2   -0.80    9.80
   7 -13   2    5.90   11.10
  -7  14   2   -1.60    8.50
  -7  14   2   10.30    8.30
   7 -14  -2   32.70   12.20
   7 -14  -2    7.80   10.60
  -7  14   1    8.60    7.10
  -7  14   1  -10.80    9.60
   7 -14  -1   13.70   11.80
   7 -14  -1   -9.50   10.20
  -7  14   0   42.40    8.80
  -7  14   0   32.50   10.20
   7 -14   0   25.50   11.90
   7 -14   0   27.50   11.80
  -8   0   8   10.50    8.80
  -8   0   8   11.20    6.40
   8   0  -8    0.00    7.20
   8   0  -8   13.00    5.20
  -8   0   7    1.00    4.40
  -8   0   7   -1.70    6.70
   8   0  -7   -7.10    5.90
   8   0  -7   -5.40    4.00
   8   0  -6  249.08   12.80
   8   0  -6  280.67   12.30
  -8   0   6  290.57   12.50
  -8   0   6  288.57   14.50
  -8   0   5   -3.70    3.30
  -8   0   5   -1.60    4.70
   8   0  -5   -3.40    4.00
  -8   0   4    9.80    3.40
  -8   0   4   11.20    4.20
   8   0  -4   12.70    3.40
   8   0  -4   13.10    3.60
  -8   0   3   -1.40    4.00
   8   0  -3   -3.30    3.20
  -8   0   3    5.30    2.80
   8   0  -3   -1.50    3.00
   8   0  -2 1119.49   36.00
  -8   0   2 1104.19   36.20
  -8   0   2 1122.99   36.20
   8   0  -2 1140.29   35.80
   8   0  -1    0.80    2.80
  -8   0   1   -4.80    3.30
   8   0  -1   -2.00    2.50
  -8   0   1    1.10    3.20
   8   0   0   59.69    5.00
  -8   0   0   63.89    5.80
   8   0   0   68.89    5.80
  -8   0   0   62.69    6.20
  -8   0  -1    9.10    4.40
  -8   0  -1    2.80    3.20
   8   0   1    3.40    3.00
   8   0   1    4.90    3.90
  -8   0  -2   13.00    3.70
   8   0   2   13.20    3.30
  -8   0  -2    6.70    4.90
   8   0   2    5.90    4.60
  -8   0  -3   -3.40    3.50
   8   0   3    3.10    3.30
   8   0   3   -5.90    6.00
  -8   0  -3   -1.10    4.50
   8   0   4  173.78    9.30
   8   0   4  159.08   13.90
  -8   0  -4  177.18   11.20
  -8   0  -4  172.88   11.90
   8   0   5   -1.80    4.40
  -8   0  -5   -7.30    6.30
  -8   0  -5    9.90    4.50
   8   0   6    7.90   11.50
  -8   0  -6   -8.80    5.10
   8   0   6   -1.00    4.60
  -8   0  -6    8.70    7.90
  -8   0  -7   -2.70    7.00
   8   0   7   10.00    6.00
   8   0   7   -2.50   12.90
  -8   0  -7   -0.90   11.00
  -8   1   8    3.10    9.40
   8   1  -8    7.70    4.70
  -8   1   8   -0.10    5.50
   8   1  -8   -4.60    7.60
   8  -1  -8    2.00    7.80
  -8  -1   8   -0.50    5.00
  -8  -1   8    5.50   10.00
   8  -1  -8    0.20    5.40
  -8   1   7   17.90    5.70
  -8   1   7   18.60    7.70
   8   1  -7   23.90    4.80
  -8  -1   7   12.60    7.10
   8  -1  -7   11.00    6.40
  -8  -1   7   15.40    4.30
   8  -1  -7   12.90    4.60
   8   1  -6   11.60    5.30
  -8   1   6   13.40    4.20
   8   1  -6   16.20    3.90
  -8   1   6    6.30    5.80
   8  -1  -6    9.40    4.20
   8  -1  -6    8.70    5.40
  -8  -1   6   10.80    5.90
  -8  -1   6    6.90    4.00
   8   1  -5   96.59    8.20
  -8   1   5  110.39    9.40
  -8   1   5  112.99    8.20
   8   1  -5  101.29    7.70
  -8  -1   5  109.49    7.50
   8  -1  -5  120.89    8.50
   8  -1  -5  121.59    8.60
  -8  -1   5  115.79    9.40
  -8   1   4   10.20    4.40
  -8   1   4   -2.20    3.30
   8   1  -4    2.60    3.60
   8   1  -4    6.40    3.30
  -8  -1   4    3.30    3.70
   8  -1  -4    5.90    3.30
  -8  -1   4    1.40    3.00
  -8   1   3  611.24   20.80
   8   1  -3  591.84   19.70
  -8   1   3  588.34   20.40
   8   1  -3  584.24   20.00
   8  -1  -3  591.44   20.60
  -8  -1   3  590.54   20.00
  -8  -1   3  579.84   20.20
   8  -1  -3  544.75   21.80
   8   1  -2   32.00    3.50
  -8   1   2   34.00    4.50
  -8   1   2   36.60    4.60
   8   1  -2   27.00    3.30
  -8  -1   2   32.40    3.90
   8  -1  -2   30.30    4.20
  -8  -1   2   33.30    3.90
   8  -1  -2   35.50    4.10
   8   1  -1   65.69    5.00
  -8   1   1   76.39    6.60
   8   1  -1   62.09    4.40
   8  -1  -1   68.69    6.10
   8  -1  -1   68.49    5.60
  -8  -1   1   68.29    5.70
  -8  -1   1   66.49    6.30
   8   1   0  189.58    7.70
  -8   1   0  182.88    9.20
   8   1   0  183.38    8.00
  -8  -1   0  181.98    8.90
  -8  -1   0  187.38    9.90
   8  -1   0  192.58    9.20
   8  -1   0  183.78    8.40
   8   1   1  835.12   27.00
   8   1   1  828.32   26.70
  -8   1  -1  824.42   27.70
  -8   1  -1  807.32   28.20
  -8  -1  -1  841.42   27.30
   8  -1   1  841.42   28.00
  -8  -1  -1  806.92   27.50
   8  -1   1  826.12   27.20
  -8   1  -2    8.80    3.70
   8   1   2    8.10    4.70
  -8   1  -2    9.00    4.00
   8   1   2   10.00    3.40
   8  -1   2    7.10    3.00
   8  -1   2    7.70    5.60
  -8  -1  -2    8.50    3.30
  -8  -1  -2    9.20    3.70
   8   1   3   -2.90    3.20
  -8   1  -3    3.00    4.20
  -8   1  -3   -0.20    3.50
   8   1   3   -4.50    5.70
  -8  -1  -3   -0.20    3.20
  -8  -1  -3   -0.80    4.00
   8  -1   3   -2.00    3.40
   8   1   4    7.40    7.30
   8   1   4   13.30    4.50
  -8   1  -4   15.50    5.60
  -8   1  -4   15.20    4.60
   8  -1   4   25.60    4.60
  -8  -1  -4    7.90    4.00
   8  -1   4    6.70    7.40
   8   1   5  119.39    8.00
  -8   1  -5  122.99   12.50
   8   1   5  110.59   11.40
  -8   1  -5  138.19    9.90
   8  -1   5  122.19    9.00
  -8  -1  -5  113.09   11.60
   8  -1   5  105.29   11.40
  -8  -1  -5  126.29    9.00
   8   1   6    6.10   10.70
  -8   1  -6    3.50    8.00
   8   1   6   -9.60    4.20
  -8   1  -6   13.80    6.10
   8  -1   6   10.60   10.90
  -8  -1  -6   -0.70    7.50
   8  -1   6    8.90    4.40
  -8  -1  -6    1.20    4.70
   8   1   7   -3.60    5.50
   8   1   7   26.40   16.00
  -8   1  -7    9.70   10.60
  -8   1  -7    8.00    8.10
  -8  -1  -7   22.10   10.60
  -8  -1  -7    7.30    6.90
   8  -1   7   12.10   14.40
   8  -1   7    4.60    6.40
   8   2  -8    8.00    4.30
  -8   2   8    6.30    6.80
  -8   2   8   -4.30    9.00
   8  -2  -8    4.30    6.30
  -8  -2   8    6.00    8.50
   8  -2  -8   11.90    8.30
  -8  -2   8    8.20    4.90
   8   2  -7   -4.40    5.60
  -8   2   7    3.90    7.60
  -8   2   7  -10.30    6.70
   8   2  -7   -3.10    3.90
  -8  -2   7    0.00    3.20
   8  -2  -7    6.10    4.50
   8  -2  -7    3.50    6.70
  -8  -2   7    4.90    6.70
  -8   2   6  175.08   12.20
   8   2  -6  180.08    8.90
  -8   2   6  183.18   10.50
   8   2  -6  177.68   10.40
  -8  -2   6  167.38   11.80
   8  -2  -6  172.48   11.90
  -8  -2   6  168.28    9.00
  -8   2   5    4.10    5.10
   8   2  -5    2.00    5.00
   8   2  -5    5.70    4.10
  -8   2   5    5.90    4.10
  -8  -2   5    6.40    4.90
   8  -2  -5    1.50    3.90
  -8  -2   5   -0.40    2.90
   8  -2  -5    4.00    4.50
  -8   2   4   13.70    3.90
   8   2  -4   22.40    3.50
  -8   2   4   12.20    4.80
   8   2  -4   19.50    3.80
   8  -2  -4   16.90    4.70
   8  -2  -4   15.30    4.50
  -8  -2   4   17.60    4.10
  -8  -2   4   19.90    3.40
  -8   2   3  138.19    8.20
   8   2  -3  136.09    6.90
  -8   2   3  134.49    8.90
   8   2  -3  134.49    6.80
  -8  -2   3  141.29    7.10
  -8  -2   3  124.59    7.60
   8  -2  -3  139.69    8.00
   8  -2  -3  143.39    8.70
  -8   2   2  550.54   19.60
   8   2  -2  542.75   17.90
   8   2  -2  548.25   17.90
  -8   2   2  553.34   19.50
  -8  -2   2  535.45   18.60
   8  -2  -2  541.25   19.40
  -8  -2   2  551.44   18.40
   8   2  -1   18.50    2.30
  -8   2   1   24.20    4.90
   8   2  -1   15.50    2.60
  -8   2   1   17.30    4.80
  -8  -2   1   14.60    3.20
   8  -2  -1   17.70    3.80
  -8  -2   1   14.30    3.70
   8   2   0   72.39    4.70
   8   2   0   68.29    4.10
  -8   2   0   70.99    8.50
  -8   2   0   69.19    6.80
   8  -2   0   66.79    5.70
  -8  -2   0   70.69    6.80
  -8  -2   0   66.19    6.00
  -8   2  -1    8.50    3.80
  -8   2  -1    8.30    4.30
   8   2   1    3.70    2.90
   8   2   1   -0.60    2.30
  -8  -2  -1    0.60    3.50
   8  -2   1   -0.10    3.60
   8  -2   1    6.00    3.40
  -8  -2  -1    0.30    3.00
   8   2   2  106.09    7.70
  -8   2  -2   89.59    9.00
  -8   2  -2  104.09    7.60
   8   2   2   91.19    5.70
   8  -2   2   84.69   10.20
   8  -2   2   95.29    7.10
  -8  -2  -2  105.09    6.50
  -8  -2  -2  100.99    7.10
   8   2   3   31.10    4.10
  -8   2  -3   30.60    5.80
  -8   2  -3   29.40    4.90
   8   2   3   35.50    6.30
   8  -2   3   46.60    8.10
  -8  -2  -3   44.50    5.70
   8  -2   3   32.40    4.50
  -8  -2  -3   35.50    4.20
  -8   2  -4  139.79   11.50
  -8   2  -4  147.19    9.40
   8   2   4  132.79    7.70
   8   2   4  128.49   12.40
  -8  -2  -4  137.59    8.40
   8  -2   4  113.89   11.20
  -8  -2  -4  147.09    9.90
   8  -2   4  128.89   10.00
   8   2   5    3.30    8.10
   8   2   5    4.60    3.90
  -8   2  -5    6.20    5.50
  -8  -2  -5   -0.80    3.90
   8  -2   5    9.40    9.20
   8  -2   5   -1.80    4.90
  -8  -2  -5    5.50    6.00
   8   2   6   10.10    4.70
   8   2   6   -2.40   10.00
  -8   2  -6   12.50    6.60
  -8   2  -6    8.40    9.00
   8  -2   6   15.90    5.30
  -8  -2  -6   10.90    8.30
   8  -2   6   10.30   11.20
  -8  -2  -6    8.00    5.20
   8   2   7    2.40    5.30
  -8   2  -7    2.40    9.00
  -8   2  -7    1.30   10.80
   8   2   7   -8.10   13.20
   8  -2   7   30.30   14.50
  -8  -2  -7    7.10   10.70
   8  -2   7   -2.80    6.40
  -8  -2  -7    1.00    6.70
  -8   3   8   -5.20    8.30
  -8   3   8    0.00    6.70
   8   3  -8   -4.40    7.40
   8   3  -8   -7.70    3.90
  -8  -3   8    2.70    8.90
   8  -3  -8    9.60    8.50
  -8  -3   8   -1.30    4.40
   8  -3  -8    4.90    6.60
  -8   3   7   66.79    8.10
  -8   3   7   73.19    9.90
   8   3  -7   70.99    6.70
   8   3  -7   54.09    7.10
   8  -3  -7   63.09    8.60
  -8  -3   7   46.60    4.80
  -8  -3   7   64.39    9.00
   8  -3  -7   74.79    7.80
   8   3  -6   42.40    4.60
  -8   3   6   45.20    6.90
  -8   3   6   44.00    6.10
   8   3  -6   54.49    6.00
  -8  -3   6   51.09    6.00
   8  -3  -6   41.20    6.00
   8  -3  -6   52.59    7.20
  -8   3   5   87.59    8.20
  -8   3   5   87.79    9.50
   8   3  -5   79.69    6.30
   8   3  -5   70.99    7.20
   8  -3  -5   89.39    8.60
  -8  -3   5   81.49    8.40
   8  -3  -5   73.99    8.80
  -8   3   4   20.10    4.90
   8   3  -4   12.80    3.10
   8   3  -4   13.30    3.50
  -8   3   4   12.10    4.40
  -8  -3   4   15.60    3.20
   8  -3  -4   13.90    4.00
  -8  -3   4   10.70    4.30
   8  -3  -4    7.70    4.50
   8   3  -3  174.18    7.30
  -8   3   3  177.28    9.60
  -8   3   3  167.48    9.90
   8   3  -3  176.98    7.30
  -8  -3   3  160.98    8.20
   8  -3  -3  172.58    9.50
   8  -3  -3  172.08    9.80
  -8  -3   3  176.28    7.80
  -8   3   2   36.10    5.20
   8   3  -2   39.20    3.20
  -8   3   2   39.10    5.10
   8   3  -2   34.30    3.50
   8  -3  -2   49.50    5.60
  -8  -3   2   37.10    4.00
   8  -3  -2   37.70    4.90
  -8  -3   2   40.90    4.20
  -8   3   1  250.37   12.20
   8  -3  -1  249.48   11.10
  -8  -3   1  254.27    9.70
  -8  -3   1  247.38   10.20
   8  -3  -1  252.67   11.50
  -8   3   0   93.19    9.70
   8   3   0  103.79    4.20
  -8   3   0  100.69    7.90
  -8  -3   0  101.39    6.20
   8  -3   0  106.79    9.00
   8  -3   0   95.99    7.00
  -8  -3   0  109.09    6.90
  -8   3  -1  275.27   12.30
  -8   3  -1  284.37   13.50
   8   3   1  276.87    9.70
   8   3   1  274.47    9.60
   8  -3   1  263.77   11.70
   8  -3   1  264.97   13.40
  -8  -3  -1  275.67   10.80
  -8  -3  -1  271.87   10.80
   8   3   2    8.00    2.70
  -8   3  -2    6.90    4.10
  -8   3  -2    7.30    4.30
   8   3   2   12.50    3.50
   8  -3   2   13.50    4.30
   8  -3   2   -2.40    6.20
  -8  -3  -2    9.80    3.80
  -8  -3  -2   14.60    3.50
   8   3   3   28.10    6.30
   8   3   3   33.10    5.70
  -8   3  -3   29.00    7.10
  -8   3  -3   29.40    5.50
  -8  -3  -3   33.70    7.50
   8  -3   3   40.60    5.40
   8  -3   3   27.60    7.70
  -8   3  -4   -5.20    4.80
  -8   3  -4    3.20    7.10
   8   3   4    0.70    6.60
   8   3   4   -3.30    3.30
  -8  -3  -4    1.40    5.00
   8  -3   4   -6.10    8.00
  -8  -3  -4   -0.70    3.40
   8   3   5   73.59    9.20
  -8   3  -5   61.89    8.40
  -8   3  -5   63.89    9.00
   8   3   5   68.19    6.70
   8  -3   5   82.49    9.10
   8  -3   5   77.79   11.00
  -8  -3  -5   67.59    7.40
  -8  -3  -5   90.89    7.70
  -8   3  -6    0.30    7.20
   8   3   6   -6.40    3.60
   8   3   6    9.00   10.10
  -8   3  -6   -7.50    8.50
  -8  -3  -6    4.00    7.70
   8  -3   6   17.40   11.80
   8  -3   6   -6.10    6.60
  -8  -3  -6    5.40    4.50
  -8   4   8   -1.30    7.40
   8   4  -8    8.50    6.90
  -8   4   8   16.40    9.40
   8   4  -8   12.90    4.30
   8  -4  -8    2.10    9.00
  -8  -4   8   12.30    9.60
   8  -4  -8   10.40    8.10
  -8  -4   8   17.20    4.60
   8   4  -7   -0.80    5.40
  -8   4   7   11.70    6.60
   8   4  -7    6.40    3.60
  -8   4   7    6.40    7.70
   8  -4  -7    0.80    5.30
   8  -4  -7    2.00    7.70
  -8  -4   7   -1.90    7.30
  -8  -4   7    2.80    2.90
  -8   4   6   44.70    7.70
   8   4  -6   40.00    5.40
  -8   4   6   48.90    6.90
   8   4  -6   39.50    4.40
  -8  -4   6   35.40    6.50
  -8  -4   6   31.30    4.10
   8  -4  -6   49.30    7.20
   8  -4  -6   39.30    7.10
  -8   4   5    5.80    5.60
   8   4  -5    8.10    3.70
  -8   4   5    3.00    4.50
   8   4  -5   10.90    3.40
  -8  -4   5    6.00    4.90
   8  -4  -5    9.10    4.90
   8  -4  -5    3.30    5.50
  -8  -4   5   10.80    3.00
   8   4  -4   67.79    5.30
  -8   4   4   82.99    8.20
  -8   4   4   80.59    9.20
   8   4  -4   73.69    5.50
   8  -4  -4   71.09    8.50
   8  -4  -4   74.99    6.90
  -8  -4   4   77.09    5.80
  -8  -4   4   64.19    7.00
  -8   4   3   36.70    5.40
   8   4  -3   42.40    3.10
  -8   4   3   35.00    5.50
   8   4  -3   35.40    3.50
  -8  -4   3   41.80    3.80
  -8  -4   3   37.20    4.10
   8  -4  -3   30.90    4.60
   8  -4  -3   36.50    5.30
  -8   4   2   22.70    5.10
  -8   4   2   28.70    5.20
  -8  -4   2   26.10    3.40
   8  -4  -2   32.20    5.10
   8  -4  -2   26.20    5.20
  -8  -4   2   31.90    3.00
  -8   4   1    6.40    3.50
  -8   4   1    8.20    4.70
   8  -4  -1    8.20    4.50
   8  -4  -1   16.30    5.20
  -8  -4   1    9.00    3.20
  -8  -4   1   14.40    2.60
  -8   4   0   91.09   10.20
  -8   4   0   94.99    8.10
   8  -4   0   89.39    7.60
   8  -4   0   93.69    9.70
  -8  -4   0   96.59    5.90
  -8  -4   0   81.39    5.60
  -8   4  -1    0.00    5.40
  -8   4  -1    4.50    4.20
   8  -4   1    9.50    5.80
  -8  -4  -1    8.50    3.00
   8  -4   1    6.60    4.10
  -8  -4  -1    6.50    2.70
  -8   4  -2  209.28   12.90
  -8   4  -2  207.88   10.90
   8   4   2  202.58    7.70
   8   4   2  194.08    8.00
  -8  -4  -2  208.38    8.90
   8  -4   2  213.78   10.80
   8  -4   2  194.08   13.70
  -8  -4  -2  190.58    9.20
  -8   4  -3   -6.00    4.30
  -8   4  -3   -0.60    6.80
   8   4   3   -1.10    4.40
   8   4   3   -1.30    2.50
   8  -4   3   -8.40    4.40
  -8  -4  -3    7.30    3.80
  -8  -4  -3   -4.50    3.00
   8  -4   3    3.40    7.10
  -8   4  -4   48.30    7.90
   8   4   4   56.19    5.50
   8   4   4   54.89    7.80
  -8   4  -4   62.09    7.30
  -8  -4  -4   52.49    6.10
   8  -4   4   64.29   10.10
   8  -4   4   48.40    8.60
  -8  -4  -4   47.00    5.70
  -8   4  -5    1.60    7.50
   8   4   5   -2.30    7.70
  -8   4  -5    9.30    6.90
   8   4   5    9.90    4.00
   8  -4   5   -6.50    9.50
  -8  -4  -5   -9.70    3.50
   8  -4   5   -4.40    5.60
  -8  -4  -5    1.50    6.00
   8   4   6    9.10    4.00
  -8   4  -6   13.60   10.70
  -8   4  -6   17.70    8.10
   8   4   6   19.50   10.30
   8  -4   6   14.40   12.20
  -8  -4  -6   10.30    7.40
   8  -4   6    8.30    7.40
  -8  -4  -6   24.80    5.20
   8   5  -8   20.00    7.60
  -8   5   8   -4.60    9.60
  -8   5   8   -5.20    8.30
   8   5  -8   11.10    4.70
  -8  -5   8   -1.30    9.40
   8  -5  -8    6.80    9.30
  -8  -5   8    7.60    3.90
   8  -5  -8   -7.10    7.90
  -8   5   7   43.00    7.80
   8   5  -7   39.90    4.50
  -8   5   7   35.60    8.60
   8   5  -7   48.60    6.80
   8  -5  -7   42.60    8.80
  -8  -5   7   38.90    8.10
   8  -5  -7   48.60    8.20
  -8  -5   7   34.50    4.20
   8   5  -6    5.80    4.60
   8   5  -6    1.00    3.30
  -8   5   6    5.00    6.30
  -8   5   6   -3.60    5.40
   8  -5  -6    7.50    6.40
  -8  -5   6   -1.70    2.70
  -8  -5   6    3.30    5.50
   8  -5  -6    3.60    5.50
   8   5  -5    0.30    3.40
  -8   5   5   -1.90    5.60
  -8   5   5    7.80    4.70
   8   5  -5   -5.20    2.40
  -8  -5   5    2.40    2.90
   8  -5  -5    6.60    5.00
  -8  -5   5    0.30    4.50
   8  -5  -5   -1.10    4.60
  -8   5   4   42.80    5.60
   8   5  -4   41.70    4.20
  -8   5   4   46.80    6.60
   8   5  -4   51.09    4.50
  -8  -5   4   44.00    5.20
   8  -5  -4   41.00    6.00
   8  -5  -4   52.09    6.90
  -8   5   3   -4.20    4.30
  -8   5   3    6.80    4.40
  -8  -5   3    3.70    2.30
   8  -5  -3    8.30    5.30
  -8  -5   3    1.60    3.10
   8  -5  -3   -7.10    6.40
  -8   5   2    4.80    4.70
  -8   5   2    5.90    5.00
   8  -5  -2    3.60    4.00
  -8  -5   2    8.50    2.20
   8  -5  -2    2.50    5.00
  -8  -5   2   11.00    2.90
  -8   5   1  247.58   13.20
  -8   5   1  246.18   13.90
  -8  -5   1  258.47    9.60
   8  -5  -1  252.27   12.30
  -8  -5   1  244.98    8.80
   8  -5  -1  258.57   12.90
  -8   5   0   57.89    6.30
  -8   5   0   53.59    6.70
   8  -5   0   52.09    5.60
   8  -5   0   55.99    6.90
  -8  -5   0   52.39    4.40
  -8  -5   0   47.40    4.40
  -8   5  -1   38.30    5.50
  -8   5  -1   33.00    5.80
   8  -5   1   36.30    5.50
  -8  -5  -1   41.50    3.70
   8  -5   1   39.50    7.00
  -8  -5  -1   43.40    3.90
  -8   5  -2   -6.20    4.10
  -8   5  -2   -0.30    6.20
  -8  -5  -2    1.00    2.50
  -8  -5  -2   -1.20    3.20
   8  -5   2   -0.40    6.40
   8  -5   2   -2.10    4.20
   8   5   3  106.69    6.80
   8   5   3  104.09    5.40
  -8   5  -3  108.89    9.90
  -8   5  -3   79.89    8.40
  -8  -5  -3  110.49    7.60
   8  -5   3  117.19    9.80
   8  -5   3  117.49   11.30
  -8  -5  -3  104.09    6.80
   8   5   4    5.20    3.10
   8   5   4   10.80    5.80
  -8   5  -4   12.80    8.40
  -8   5  -4    4.80    5.70
  -8  -5  -4    5.40    3.40
   8  -5   4   14.40    9.10
  -8  -5  -4    8.90    4.90
   8  -5   4   10.40    5.60
  -8   5  -5   44.40    7.90
  -8   5  -5   32.90    7.80
   8   5   5   41.20    8.40
   8   5   5   33.80    4.10
   8  -5   5   36.80    7.40
  -8  -5  -5   44.40    5.40
  -8  -5  -5   31.60    7.00
   8  -5   5   38.90   11.80
   8   5   6   -8.70    3.90
  -8   5  -6   -5.20   10.80
  -8   5  -6   -2.80    9.90
   8   5   6   -4.90   10.30
   8  -5   6   -2.20   12.00
  -8  -5  -6    1.80    4.10
   8  -5   6    2.80    8.30
  -8  -5  -6    1.00    6.80
  -8   6   8   23.50   11.10
  -8   6   8   16.00   11.10
   8   6  -8   14.40    7.60
   8   6  -8   17.90    4.40
   8  -6  -8   14.40   10.80
   8  -6  -8   17.00   10.10
  -8  -6   8   18.80   11.80
  -8  -6   8   12.40    4.50
   8   6  -7   31.30    4.40
   8   6  -7   27.90    6.60
  -8   6   7   16.70    9.40
  -8   6   7   31.10    8.50
  -8  -6   7   34.20    4.30
  -8  -6   7   36.90    8.90
   8  -6  -7   28.00    8.50
   8  -6  -7   22.80    8.10
   8   6  -6   45.90    5.10
  -8   6   6   34.60    7.50
   8   6  -6   49.80    5.70
  -8   6   6   66.69    8.90
  -8  -6   6   53.29    4.90
  -8  -6   6   49.60    7.10
   8  -6  -6   52.29    8.50
   8  -6  -6   36.90    7.70
  -8   6   5   -5.10    5.30
   8   6  -5   -0.40    2.40
  -8   6   5    1.00    6.00
   8   6  -5    4.00    3.40
  -8  -6   5    5.70    4.90
  -8  -6   5   -0.60    2.70
   8  -6  -5    2.50    5.40
   8  -6  -5   -2.00    5.40
  -8   6   4  131.39   11.00
  -8   6   4  120.09   10.30
   8  -6  -4  123.39   10.80
  -8  -6   4  137.69    8.10
   8  -6  -4  131.79   10.80
  -8  -6   4  125.49    6.40
  -8   6   3  128.99   10.40
  -8   6   3  128.39   10.40
  -8  -6   3  139.29    7.20
   8  -6  -3  206.98   15.70
  -8  -6   3  141.89    6.40
   8  -6  -3  157.98   10.70
  -8   6   2   26.10    5.70
  -8  -6   2   25.30    3.10
  -8  -6   2   27.40    3.10
   8  -6  -2   25.10    6.20
   8  -6  -2   22.50    5.00
  -8   6   1   18.90    6.20
  -8   6   1   21.70   12.30
   8  -6  -1   13.20    5.30
   8  -6  -1    8.80    5.90
  -8   6   0  195.28   15.40
  -8   6   0  200.08   12.70
  -8  -6   0  195.88    7.30
   8  -6   0  203.28   11.60
   8  -6   0  179.88   12.80
  -8   6  -1   -0.90    4.40
  -8   6  -1    3.20    5.80
   8  -6   1   -1.10    6.10
  -8  -6  -1    1.60    2.30
   8  -6   1    2.90    5.00
  -8   6  -2  113.59   10.00
  -8   6  -2  150.08   15.60
  -8  -6  -2  110.29    6.40
   8  -6   2  102.89    9.80
   8  -6   2  122.39    9.90
  -8  -6  -2   91.99    5.80
  -8   6  -3   45.40    9.50
  -8   6  -3   41.70    6.70
   8  -6   3   33.90    8.40
  -8  -6  -3   46.60    5.00
   8  -6   3   38.00    6.70
  -8  -6  -3   37.90    4.20
  -8   6  -4   36.60    9.40
   8   6   4   38.80    4.70
  -8   6  -4   48.20    7.30
   8   6   4   37.60    5.50
  -8  -6  -4   41.60    5.70
   8  -6   4   28.90    7.10
   8  -6   4   40.20   10.10
  -8  -6  -4   45.40    4.90
  -8   6  -5   -0.40    9.60
  -8   6  -5    8.80    7.20
   8   6   5    6.00    3.10
   8   6   5    6.40    7.10
  -8  -6  -5    7.00    3.60
   8  -6   5   -2.90    7.20
   8  -6   5    2.40   11.00
  -8  -6  -5    6.40    5.90
   8   6   6   20.30    4.00
  -8   6  -6    7.40    9.80
   8   6   6   30.30   10.00
  -8   6  -6   16.50   11.60
  -8  -6  -6   16.70    7.70
  -8  -6  -6   15.10    4.40
   8  -6   6   15.40    9.70
   8  -6   6    2.40   14.30
   8   7  -7   50.89    4.60
   8   7  -7   35.20    7.10
  -8   7   7   59.59   15.50
  -8   7   7   53.09    9.60
   8  -7  -7   47.70    9.00
   8  -7  -7   59.09   10.50
  -8  -7   7   73.39    6.00
  -8  -7   7   39.30    9.10
  -8   7   6   14.10    7.60
  -8   7   6    4.50    6.80
   8   7  -6   20.60    4.90
   8   7  -6   16.70    3.00
   8  -7  -6    3.00    6.80
  -8  -7   6    9.30    2.90
   8  -7  -6   12.80    7.90
  -8  -7   6    8.00    6.50
   8   7  -5   98.09    5.30
  -8   7   5   97.19    9.40
   8   7  -5  105.49    6.10
  -8   7   5  102.39   11.90
   8  -7  -5  104.89   11.90
  -8  -7   5  102.69    6.30
  -8  -7   5  114.89    9.50
   8  -7  -5   97.09   15.40
  -8   7   4   13.40    5.50
  -8   7   4    9.60    5.80
   8  -7  -4    9.20    9.70
   8  -7  -4   14.80    6.70
  -8  -7   4   17.40    2.50
  -8  -7   4   19.50    4.40
  -8   7   3  221.58   13.00
  -8  -7   3  179.08    8.50
   8  -7  -3  230.28   13.00
   8  -7  -3  226.98   13.40
  -8  -7   3  211.38    8.70
  -8   7   2   89.29   10.20
  -8   7   2   89.69   10.60
  -8  -7   2   93.79    4.20
   8  -7  -2   96.29   10.30
   8  -7  -2   93.59   11.00
  -8  -7   2   82.09    4.90
  -8   7   1  166.08   12.40
   8  -7  -1  157.18   12.70
   8  -7  -1  161.38   11.30
  -8   7   0   89.89    9.50
  -8   7   0  108.59   11.50
   8  -7   0   89.79    8.90
   8  -7   0   95.09   10.20
  -8   7  -1   37.70    6.60
  -8   7  -1   38.80    6.40
   8  -7   1   47.70    6.50
   8  -7   1   44.40    8.10
  -8  -7  -1   42.00    3.90
  -8  -7  -1   39.80    3.80
  -8   7  -2   31.80    8.10
  -8   7  -2   10.00    6.10
   8  -7   2   22.70    7.70
   8  -7   2   24.40    5.20
  -8  -7  -2   25.10    3.60
  -8  -7  -2   21.00    3.10
  -8   7  -3  123.09   13.60
  -8   7  -3   94.29   11.00
  -8  -7  -3   92.09    6.10
   8  -7   3   87.99   10.90
  -8  -7  -3   94.29    7.50
   8  -7   3   99.99   10.00
  -8   7  -4   23.30    9.50
  -8   7  -4    4.70    7.30
   8  -7   4   28.30    7.60
  -8  -7  -4   15.90    3.60
  -8  -7  -4   18.60    5.70
   8  -7   4   20.20   11.20
  -8   7  -5    3.10    9.80
   8   7   5   14.20    7.20
  -8   7  -5   19.80    7.90
   8   7   5   28.10    3.60
  -8  -7  -5   14.40    6.30
  -8  -7  -5   17.00    3.70
   8  -7   5   17.00    8.20
   8  -7   5   27.40   12.30
  -8   8   7    7.20    9.70
   8   8  -7    2.80    3.50
   8   8  -7    1.60    6.00
  -8   8   7   12.50    9.50
   8  -8  -7   12.50   10.00
   8  -8  -7    3.10   18.90
  -8  -8   7   -3.60    8.50
   8   8  -6   33.30    3.30
   8   8  -6   41.40    5.10
  -8   8   6   38.30    8.70
  -8   8   6   32.20   15.80
  -8  -8   6   30.50    4.00
   8  -8  -6   24.20    7.30
   8  -8  -6   45.50    9.40
  -8  -8   6   33.60    7.40
  -8   8   5   12.30    7.10
  -8   8   5   20.10    8.70
  -8  -8   5   12.40    5.80
  -8  -8   5   22.30    3.30
   8  -8  -5   43.20   10.20
   8  -8  -5   21.90    7.80
  -8   8   4  111.29   13.40
  -8   8   4  106.59   11.10
   8  -8  -4  107.19   12.20
  -8  -8   4  109.59    8.10
  -8  -8   4  113.89    5.60
   8  -8  -4  106.99    9.80
  -8   8   3   14.70    6.80
  -8   8   3    4.20    5.60
  -8  -8   3    9.80    3.40
   8  -8  -3    9.60    5.30
  -8  -8   3   10.90    2.20
  -8   8   2   96.99   10.40
  -8   8   2   71.59    8.20
   8  -8  -2   76.59    9.20
   8  -8  -2   91.59    9.10
  -8   8   1   43.80    6.60
  -8   8   1   54.49    8.40
   8  -8  -1   32.70    7.80
   8  -8  -1   62.59   10.30
  -8   8   0  132.59   12.50
  -8   8   0  140.29   11.60
   8  -8   0  176.88   14.30
   8  -8   0  137.89   13.30
  -8   8  -1    2.70    6.00
   8  -8   1   -2.40    7.80
   8  -8   1   -4.00    6.80
  -8   8  -2   17.70    7.20
  -8   8  -2   17.50    6.30
   8  -8   2   24.00   14.80
  -8  -8  -2   17.30    2.90
  -8  -8  -2   17.80    3.40
   8  -8   2   21.90    6.80
  -8   8  -3   11.80    7.10
  -8   8  -3   11.10    6.70
  -8  -8  -3   15.90    2.80
  -8  -8  -3   11.90    5.30
   8  -8   3   21.10    7.40
   8  -8   3   11.50    9.30
  -8   8  -4   41.60   11.40
  -8   8  -4   39.90    8.90
   8  -8   4   32.70   11.70
  -8  -8  -4   30.80    5.90
  -8  -8  -4   49.10    5.40
   8  -8   4   36.20    8.90
   8   8   5    0.30    5.50
  -8   8  -5   -2.80   11.40
  -8   8  -5   -5.90    8.30
   8  -8   5   12.90    9.90
  -8  -8  -5   10.20    4.20
   8  -8   5   12.50   13.30
  -8  -8  -5   13.10    6.70
  -8   9   6    7.50    7.80
  -8   9   6   -8.20    8.40
  -8  -9   6    7.00    4.30
  -8  -9   6   -2.50    7.20
   8  -9  -6    8.00    8.90
   8  -9  -6   -8.60    9.00
  -8   9   5   56.29   10.90
  -8   9   5   64.09    9.80
  -8  -9   5   64.99    6.40
   8  -9  -5   58.89   10.10
  -8  -9   5   53.69    7.10
   8  -9  -5   53.69    9.00
  -8   9   4    1.70    6.90
  -8   9   4   -0.80    8.30
  -8  -9   4   -2.40    4.20
   8  -9  -4  -11.00    7.20
   8  -9  -4    4.60    8.10
  -8  -9   4   -4.40    3.00
  -8   9   3   70.39    8.60
  -8   9   3   62.29    7.80
   8  -9  -3   76.79    8.70
  -8  -9   3   83.99    5.80
  -8  -9   3   74.39    5.20
   8  -9  -3   88.09    9.60
  -8   9   2    3.30    6.00
  -8   9   2    5.80    6.00
   8  -9  -2   -4.60    7.60
   8  -9  -2    7.20    6.20
  -8   9   1   26.70    7.30
  -8   9   1   21.70    7.30
   8  -9  -1   25.80    7.90
   8  -9  -1   27.00    6.50
  -8   9   0   24.30    6.50
  -8   9   0   29.00    6.90
   8  -9   0   22.60    7.80
   8  -9   0   21.90    7.00
  -8   9  -1   16.30    6.90
  -8   9  -1   21.00    6.80
   8  -9   1   13.70    7.90
   8  -9   1   23.50    7.40
  -8   9  -2   18.90    7.20
  -8   9  -2   17.00    7.40
   8  -9   2   10.70    8.90
  -8  -9  -2   22.00    3.40
   8  -9   2   15.30    7.80
  -8  -9  -2   16.40    2.70
  -8   9  -3   36.10    9.30
  -8   9  -3   34.40    8.50
   8  -9   3   50.19   10.20
  -8  -9  -3   49.50    4.80
   8  -9   3   43.70   11.30
  -8  -9  -3   44.80    5.20
  -8   9  -4    5.60    8.80
  -8   9  -4   17.10    9.90
   8  -9   4   16.40   11.30
  -8  -9  -4    2.90    7.10
   8  -9   4    3.80   10.90
  -8  -9  -4    1.40    2.90
  -8   9  -5    6.60   10.70
  -8   9  -5    8.20   12.90
   8  -9   5   18.90   12.10
   8  -9   5   19.30   14.50
  -8  -9  -5    4.80    3.80
  -8  -9  -5   12.20    7.30
  -8  10   6   15.70   10.20
  -8  10   6   10.60   10.40
   8 -10  -6   24.00    9.30
  -8 -10   6   24.70    8.60
  -8 -10   6   20.00    5.00
   8 -10  -6   -9.80   11.10
  -8  10   5   -1.40    8.50
  -8  10   5    2.50   13.70
   8 -10  -5   -9.70    9.20
  -8 -10   5   -3.80    3.50
  -8 -10   5   14.30    6.30
   8 -10  -5   10.20    8.60
  -8  10   4   56.09    8.70
  -8  10   4   68.39    9.90
   8 -10  -4   56.99   10.30
   8 -10  -4   44.90    9.30
  -8 -10   4   60.69    5.70
  -8 -10   4   63.59    5.90
  -8  10   3    1.90    6.20
  -8  10   3    6.90    6.00
  -8 -10   3   -0.20    3.40
   8 -10  -3   -1.50    7.20
   8 -10  -3   -1.90    7.50
  -8 -10   3   -2.20    2.50
  -8  10   2   32.00    7.30
  -8  10   2   54.79    8.50
   8 -10  -2   39.80    8.50
   8 -10  -2   34.50    9.50
  -8  10   1    4.60    6.70
  -8  10   1    2.40    6.30
   8 -10  -1    8.70    8.20
   8 -10  -1    6.80    7.20
  -8  10   0   37.30    8.10
  -8  10   0   46.50    8.40
   8 -10   0   53.19    9.60
   8 -10   0   41.10    8.50
  -8  10  -1    1.70    6.90
  -8  10  -1   -2.00    7.00
   8 -10   1  -10.20    7.80
   8 -10   1    0.90    7.70
   8 -10   2   10.20    9.10
   8 -10   2   22.90    9.90
  -8 -10  -2   24.80    2.80
  -8 -10  -2   20.10    3.60
  -8  10  -3   -2.00    8.30
  -8  10  -3    0.30    8.00
   8 -10   3   -3.50   11.10
  -8 -10  -3   -4.20    2.50
   8 -10   3   11.50    9.90
  -8 -10  -3   -0.90    4.30
  -8  10  -4   20.00   11.30
  -8  10  -4   31.50   10.30
  -8 -10  -4    6.10    3.10
   8 -10   4    7.40   13.60
  -8 -10  -4   16.00    6.20
  -8  11   5   21.50    8.10
  -8  11   5   44.60   10.90
  -8 -11   5   26.40    7.00
   8 -11  -5   19.10    9.90
  -8 -11   5   26.10    4.10
   8 -11  -5   29.40   12.60
  -8  11   4    4.50    9.40
  -8  11   4   -2.20    8.30
  -8 -11   4   -2.20    5.00
   8 -11  -4   -1.80   10.90
   8 -11  -4    4.60   10.90
  -8 -11   4   -2.60    3.10
  -8  11   3   16.50    8.90
  -8  11   3    3.70    7.60
   8 -11  -3   25.10   12.20
  -8 -11   3    9.90    3.80
   8 -11  -3   -2.10    8.60
  -8  11   2    0.80    7.70
  -8  11   2    2.20    7.40
   8 -11  -2  -17.30    9.10
   8 -11  -2   -2.00    7.00
  -8  11   1   79.79   10.00
  -8  11   1   68.89    9.10
   8 -11  -1   84.29   10.30
   8 -11  -1   87.89   11.00
  -8  11   0   -8.20    7.30
  -8  11   0   -7.30    7.40
   8 -11   0   -2.50    9.30
   8 -11   0   -5.80    8.40
  -8  11  -1   48.00    9.00
  -8  11  -1   34.00    8.70
   8 -11   1   18.70    8.90
   8 -11   1   18.80    8.90
  -8  11  -2   19.20    9.00
  -8  11  -2    1.00    7.00
   8 -11   2   23.90   10.70
   8 -11   2   13.70   10.10
  -8  11  -3   53.59   11.10
  -8  11  -3   42.00   10.70
  -8 -11  -3   43.50    5.60
   8 -11   3   42.40   12.60
  -8 -11  -3   27.40    3.50
   8 -11   3   51.19   11.80
  -8  12   4   35.80    9.50
  -8  12   4   28.60   10.40
   8 -12  -4   29.90   11.30
   8 -12  -4   53.99   12.00
  -8 -12   4   36.10    6.10
  -8 -12   4   28.30    3.60
  -8  12   3   -8.20    7.30
  -8  12   3   -4.10    8.10
  -8 -12   3    6.90    3.40
   8 -12  -3   12.40    9.40
   8 -12  -3   -4.80    9.30
  -8  12   2   36.40    9.90
  -8  12   2   19.50    8.70
   8 -12  -2   19.40   10.50
   8 -12  -2   23.20    8.30
  -8  12   1   -7.60    8.00
  -8  12   1   17.30    8.10
   8 -12  -1  -18.20   17.00
   8 -12  -1   19.00    9.40
  -8  12   0   34.30    8.90
  -8  12   0   54.59    9.70
   8 -12   0   33.40    9.80
   8 -12   0   30.90    9.30
  -8  12  -1    7.10    8.00
  -8  12  -1    4.80    9.00
   8 -12   1    0.50    9.80
   8 -12   1   -5.00    8.60
  -8  12  -2   63.79   12.00
  -8  12  -2   60.29   10.70
   8 -12   2   48.80   12.30
   8 -12   2   41.40   11.30
  -8  13   3   13.70    9.40
  -8  13   3   10.00    9.60
   8 -13  -3    7.80   11.70
   8 -13  -3   -6.60   11.00
  -8  13   2  -16.40    9.10
  -8  13   2   -0.10    9.30
   8 -13  -2    1.60   10.50
   8 -13  -2  -11.80   10.50
  -8  13   1   56.09   10.30
  -8  13   1   78.89   11.20
   8 -13  -1   81.29   12.90
   8 -13  -1   57.19   11.90
  -8  13   0    4.90   10.00
  -8  13   0    5.20    9.00
   8 -13   0    3.50   10.30
   8 -13   0   12.70   11.60
  -8  13  -1    8.80    9.40
  -8  13  -1   16.20   10.60
   8 -13   1   20.70   10.60
   8 -13   1    9.60   12.10
   9   0  -8   25.60    5.80
  -9   0   8   10.00   10.30
   9   0  -8    5.90    8.10
  -9   0   8   12.10    5.70
  -9   0   7   -4.00    7.60
  -9   0   7   12.10    4.60
   9   0  -7   -3.50    3.80
   9   0  -7    6.00    6.10
  -9   0   6   31.90    4.80
  -9   0   6   40.40    7.20
   9   0  -6   21.80    4.70
  -9   0   5    4.90    3.70
   9   0  -5    6.70    3.50
   9   0  -5    4.70    4.50
  -9   0   5    2.20    5.10
   9   0  -4  577.84   20.40
  -9   0   4  563.94   21.10
   9   0  -4  595.04   20.70
  -9   0   4  564.94   20.40
   9   0  -3    2.50    3.70
  -9   0   3   -1.70    3.80
   9   0  -3    3.80    3.10
  -9   0   3    0.50    2.90
  -9   0   2   -3.00    3.60
  -9   0   2   -2.00    3.00
   9   0  -2    1.50    3.00
   9   0  -2    5.30    3.40
   9   0  -1   -0.60    2.60
   9   0  -1   -2.00    3.10
  -9   0   1   -5.70    3.00
  -9   0   1   -4.90    4.30
  -9   0   0  162.38   10.50
   9   0   0  171.48    8.60
   9   0   0  175.78    7.80
  -9   0   0  158.78    9.00
   9   0   1    3.00    4.20
  -9   0  -1    3.70    4.40
  -9   0  -1   -1.60    3.50
   9   0   1    0.00    2.60
  -9   0  -2   45.60    5.30
   9   0   2   54.09    7.10
   9   0   2   59.19    5.90
  -9   0  -2   49.80    5.20
  -9   0  -3   -1.20    5.20
  -9   0  -3   -0.70    4.40
   9   0   3    2.30    3.50
   9   0   3   -5.40    6.60
  -9   0  -4   67.89    8.00
  -9   0  -4   43.20    5.80
   9   0   4   43.20    9.50
   9   0   4   45.30    5.40
   9   0   5    8.50    4.70
   9   0   5   -7.10   10.50
  -9   0  -5   -1.40    7.40
  -9   0  -5   12.20    4.90
  -9   0  -6    8.90    9.20
  -9   0  -6   25.60    6.80
   9   0   6    4.30    5.10
   9   0   6    5.90   12.30
  -9   1   8    4.90    9.70
  -9   1   8   -2.60    7.00
   9   1  -8    3.70    4.20
  -9  -1   8   -7.10   10.10
   9  -1  -8   -2.20    8.30
   9  -1  -8    1.90    5.70
  -9  -1   8    2.50    5.10
   9   1  -7  116.69    8.20
   9   1  -7  121.89   12.20
  -9   1   7  113.49   10.30
  -9   1   7  124.49   11.20
  -9  -1   7  133.39   14.40
   9  -1  -7  113.39   12.70
   9  -1  -7  105.09    9.30
  -9  -1   7  123.09    8.70
  -9   1   6    8.90    4.10
   9   1  -6    1.00    3.50
  -9   1   6   15.20    6.40
   9   1  -6    9.00    5.30
  -9  -1   6   12.20    4.10
   9  -1  -6   17.10    6.10
  -9  -1   6   12.80    6.60
   9  -1  -6    9.30    4.30
   9   1  -5    8.80    4.60
   9   1  -5   18.80    4.10
  -9   1   5   18.80    4.10
  -9   1   5    6.60    5.60
  -9  -1   5    8.80    4.00
  -9  -1   5   13.30    6.00
   9  -1  -5   10.90    4.00
   9   1  -4    1.00    3.90
  -9   1   4    9.80    4.10
  -9   1   4    2.90    4.70
   9   1  -4   -1.60    3.50
  -9  -1   4    2.70    4.50
  -9  -1   4    1.40    3.30
   9  -1  -4    5.00    4.00
   9  -1  -4    6.30    4.50
   9   1  -3  165.78    8.10
   9   1  -3  157.68    8.10
  -9   1   3  161.98    9.80
  -9   1   3  157.08    8.60
   9  -1  -3  164.58    8.90
  -9  -1   3  155.68    7.90
  -9  -1   3  143.79    9.10
   9  -1  -3  163.38    8.80
  -9   1   2   52.19    5.50
   9   1  -2   44.70    4.80
  -9   1   2   39.10    5.90
   9   1  -2   42.80    4.10
   9  -1  -2   41.30    4.40
   9  -1  -2   45.10    4.70
  -9  -1   2   46.60    5.50
  -9  -1   2   50.79    5.40
   9   1  -1  392.66   14.00
  -9   1   1  404.76   15.90
   9   1  -1  403.66   14.30
  -9  -1   1  394.06   15.80
   9  -1  -1  397.26   15.00
   9  -1  -1  399.66   14.80
  -9  -1   1  423.16   15.30
  -9   1   0  114.59    8.30
   9   1   0  118.59    7.00
   9   1   0  124.59    6.20
  -9  -1   0  109.19    7.80
   9  -1   0  116.89    7.10
  -9  -1   0  115.29    9.10
   9  -1   0  130.09    8.40
  -9   1  -1    7.70    5.40
   9   1   1    6.40    3.80
   9   1   1    8.90    3.10
  -9   1  -1    7.90    3.90
   9  -1   1   10.30    4.80
   9  -1   1   10.10    3.70
  -9  -1  -1    4.10    3.30
  -9  -1  -1    7.80    4.60
  -9   1  -2   61.89    6.90
  -9   1  -2   41.00    5.50
   9   1   2   49.70    5.50
   9   1   2   57.79    6.10
   9  -1   2   63.49    7.70
   9  -1   2   62.19    6.30
  -9  -1  -2   47.40    5.40
  -9  -1  -2   57.69    6.70
  -9   1  -3   54.99    6.90
   9   1   3   78.19    8.00
  -9   1  -3   64.89    6.40
   9   1   3   58.09    6.00
  -9  -1  -3   65.19    6.50
  -9  -1  -3   67.79    6.80
   9  -1   3   54.59    5.30
   9  -1   3   67.19    8.80
  -9   1  -4    6.00    4.90
   9   1   4    7.70    8.20
   9   1   4   -1.20    4.00
  -9   1  -4   11.30    4.70
   9  -1   4   -0.40    3.80
  -9  -1  -4   13.20    4.50
  -9   1  -5   32.00    6.00
   9   1   5   18.40   11.00
   9   1   5   34.70    5.50
  -9  -1  -5   33.00    5.40
  -9  -1  -5   25.60    7.70
   9  -1   5   23.10    5.20
  -9   1  -6   11.10    7.00
  -9   1  -6   21.30    9.70
   9   1   6   -6.20    4.60
   9   1   6    0.10   12.00
  -9  -1  -6    4.30    8.80
  -9  -1  -6    1.10    5.40
   9  -1   6    5.60   12.80
   9  -1   6   14.20    5.40
   9   2  -8    1.60    7.70
  -9   2   8    3.60    7.30
  -9   2   8    2.40   10.50
   9   2  -8    5.40    4.40
   9  -2  -8   18.90    9.10
  -9  -2   8   -0.10    5.60
   9  -2  -8    7.00    6.10
  -9  -2   8   14.10   10.20
  -9   2   7    8.80    7.30
  -9   2   7   14.70    5.90
   9   2  -7    3.30    6.40
   9   2  -7   16.70    4.00
   9  -2  -7   17.60    6.20
  -9  -2   7   15.00    4.20
   9  -2  -7    8.20    7.30
  -9  -2   7   12.00    7.80
  -9   2   6   61.49    8.00
  -9   2   6   39.10    8.20
   9   2  -6   49.20    5.70
   9   2  -6   54.49    6.30
  -9  -2   6   56.39    7.80
  -9  -2   6   48.30    5.30
   9  -2  -6   49.10    6.00
   9  -2  -6   46.90    7.20
   9   2  -5   90.49    7.90
  -9   2   5  104.69    8.30
  -9   2   5   88.09   10.20
   9   2  -5  102.99    6.90
  -9  -2   5   92.09    6.60
   9  -2  -5   88.29    9.00
  -9  -2   5   95.29    9.30
   9   2  -4  173.58    8.90
  -9   2   4  195.78   11.40
   9   2  -4  157.18    9.70
  -9   2   4  200.98   10.00
  -9  -2   4  185.18    8.80
   9  -2  -4  184.88   10.00
  -9  -2   4  171.38   10.00
   9  -2  -4  184.28   10.40
   9   2  -3  199.58    8.60
  -9   2   3  196.08   10.80
  -9   2   3  199.78   10.20
   9   2  -3  199.68    8.50
  -9  -2   3  189.48    9.70
  -9  -2   3  188.68    8.80
   9  -2  -3  207.28   10.00
  -9   2   2   62.29    6.20
   9   2  -2   68.19    5.00
  -9   2   2   67.29    6.30
   9   2  -2   61.99    4.50
  -9  -2   2   65.19    6.80
   9  -2  -2   65.79    6.90
  -9  -2   2   74.99    5.70
  -9   2   1    4.30    4.60
  -9   2   1    5.90    5.10
   9   2  -1    6.10    2.60
   9   2  -1    6.00    2.30
  -9  -2   1    6.30    3.60
  -9  -2   1    5.90    4.20
   9  -2  -1   11.00    3.80
   9   2   0  300.17   10.60
   9   2   0  302.87   10.90
  -9   2   0  290.27   14.40
  -9   2   0  310.77   13.20
   9  -2   0  299.17   12.20
  -9  -2   0  276.07   12.10
  -9  -2   0  289.07   12.70
   9   2   1   12.80    3.50
  -9   2  -1   16.60    4.40
   9   2   1    8.00    2.80
  -9   2  -1   12.60    5.30
   9  -2   1    7.90    3.50
  -9  -2  -1    9.80    4.10
  -9  -2  -1    7.80    3.60
   9   2   2   50.89    5.30
   9   2   2   44.60    4.80
  -9   2  -2   46.90    5.30
  -9   2  -2   46.80    6.70
  -9  -2  -2   45.90    4.90
  -9  -2  -2   42.80    5.00
   9  -2   2   40.00    4.30
   9   2   3   14.80    3.50
   9   2   3   12.70    6.00
  -9   2  -3    8.50    4.80
  -9   2  -3    7.90    6.30
   9  -2   3   11.40    7.20
   9  -2   3   16.50    4.30
  -9  -2  -3    7.30    4.70
  -9  -2  -3   11.90    3.50
   9   2   4   88.69    9.70
   9   2   4   82.09    6.60
  -9   2  -4   82.79    9.50
  -9   2  -4   76.29    8.90
   9  -2   4   73.79    7.40
  -9  -2  -4   99.49    7.60
   9  -2   4   74.19   10.60
  -9  -2  -4   75.09    7.60
  -9   2  -5   31.70    6.60
   9   2   5   23.10   11.20
   9   2   5   31.00    4.60
   9  -2   5   15.70    5.10
   9  -2   5   16.80   11.70
  -9  -2  -5   24.10    4.60
   9   2   6   -7.00    4.70
  -9   2  -6   -5.10   10.20
   9   2   6    9.10   11.50
  -9   2  -6    2.30    7.90
   9  -2   6   24.00    5.60
  -9  -2  -6    3.70    4.60
  -9  -2  -6   -7.20    7.70
   9  -2   6   10.60   12.70
  -9   3   8   -5.60    7.80
   9   3  -8    4.40    7.00
  -9   3   8   -3.20    9.10
   9   3  -8   -1.60    4.10
  -9  -3   8    1.90    4.70
  -9  -3   8    6.70    9.50
   9  -3  -8   -6.40    7.00
   9  -3  -8   10.40    9.50
  -9   3   7   37.90    9.10
   9   3  -7   32.40    4.00
   9   3  -7   31.50    6.80
  -9   3   7   31.70    6.30
   9  -3  -7   31.40    8.00
   9  -3  -7   20.50    6.30
  -9  -3   7   26.50    8.60
  -9  -3   7   45.30    5.20
   9   3  -6    5.80    3.90
   9   3  -6    4.70    5.00
  -9   3   6    8.10    5.30
  -9   3   6    7.40    7.00
  -9  -3   6    0.00    2.80
   9  -3  -6    8.10    6.30
   9  -3  -6    9.30    5.30
  -9  -3   6    3.50    6.20
  -9   3   5   55.39    5.80
  -9   3   5   49.10    6.70
   9   3  -5   51.59    5.30
   9   3  -5   43.90    4.50
  -9  -3   5   42.30    5.90
  -9  -3   5   47.20    5.40
   9  -3  -5   54.19    7.60
   9  -3  -5   42.00    5.60
  -9   3   4   12.40    4.40
  -9   3   4   -0.80    4.90
   9   3  -4   -5.30    3.30
   9   3  -4   -1.80    3.30
  -9  -3   4   -4.50    4.00
   9  -3  -4    1.60    4.10
   9  -3  -4    2.70    4.60
  -9  -3   4   -2.90    4.90
   9   3  -3  262.27    9.80
  -9   3   3  264.67   12.50
   9   3  -3  248.98    9.60
  -9   3   3  264.27   12.60
   9  -3  -3  256.07   12.00
  -9  -3   3  253.17   11.10
   9  -3  -3  259.37   12.40
  -9  -3   3  262.37   10.40
  -9   3   2  183.48   11.30
  -9   3   2  189.78   10.90
   9   3  -2  184.28    7.00
   9   3  -2  184.98    7.20
   9  -3  -2  183.18    9.90
  -9  -3   2  184.08    8.10
   9  -3  -2  186.58   10.10
  -9  -3   2  187.48    9.00
  -9   3   1   32.90    6.00
  -9   3   1   42.10    5.70
   9   3  -1   29.50    3.20
   9  -3  -1   46.40    5.20
   9  -3  -1   37.50    5.60
  -9  -3   1   40.30    5.00
  -9  -3   1   49.00    4.40
   9   3   0  322.07   10.90
  -9   3   0  328.17   14.30
  -9   3   0  325.27   15.70
   9   3   0  331.07   11.10
  -9  -3   0  328.17   13.00
   9  -3   0  324.97   13.20
   9  -3   0  337.97   14.80
  -9  -3   0  324.37   12.70
  -9   3  -1  375.96   16.60
   9   3   1  370.56   12.50
  -9   3  -1  371.76   15.20
   9   3   1  365.36   12.60
  -9  -3  -1  363.76   13.90
   9  -3   1  334.27   16.40
   9  -3   1  373.66   14.40
  -9  -3  -1  355.86   13.80
   9   3   2   57.59    7.00
  -9   3  -2   73.19    8.10
   9   3   2   70.19    6.30
  -9   3  -2   76.89    8.20
  -9  -3  -2   70.79    6.80
   9  -3   2   77.09    9.00
  -9  -3  -2   68.89    7.40
   9  -3   2   77.89    7.50
  -9   3  -3   64.19    8.50
  -9   3  -3   66.79    6.60
   9   3   3   70.69    6.70
   9   3   3   69.99    5.60
   9  -3   3   53.89    9.20
  -9  -3  -3   67.59    6.40
   9  -3   3   62.89    7.50
  -9  -3  -3   68.29    8.10
   9   3   4    3.30    3.60
  -9   3  -4    8.80    7.60
   9   3   4    4.10    7.10
  -9   3  -4    0.40    5.20
  -9  -3  -4    0.40    3.30
  -9  -3  -4   10.90    5.40
   9  -3   4   13.90    9.40
   9  -3   4   -3.50    4.70
  -9   3  -5   33.40    8.10
  -9   3  -5   33.90    7.80
   9   3   5   29.20   10.30
   9   3   5   29.80    4.40
  -9  -3  -5   24.30    4.40
   9  -3   5   39.60   11.80
   9  -3   5   11.00    6.10
  -9  -3  -5   33.40    6.90
   9   3   6   -3.10   11.90
  -9   3  -6    4.00    8.50
  -9   3  -6  -25.80   10.60
   9   3   6  -11.40    3.80
  -9  -3  -6  -12.20    4.30
  -9  -3  -6   18.40   11.70
   9  -3   6   -9.90    6.20
   9  -3   6   -7.40   14.20
   9   4  -8    4.30    7.20
   9   4  -8    6.20    4.40
  -9   4   8   13.40    8.80
  -9   4   8    6.20   13.20
  -9  -4   8   14.80   10.70
   9  -4  -8   -1.80    8.20
  -9  -4   8    9.80    5.20
   9  -4  -8   -0.90   10.00
   9   4  -7   13.30    6.00
  -9   4   7    5.60    8.60
  -9   4   7    0.80    5.90
   9   4  -7   12.40    3.50
  -9  -4   7   10.00    4.10
   9  -4  -7    7.40    8.20
   9  -4  -7   11.90    6.70
  -9  -4   7    3.20    7.30
  -9   4   6   62.89    6.50
[truncated: 99,552 more chars]
