# Supplementary material for: Crystal structure of trans-bis­{4-bromo-N-[(pyridin-2-yl)­methyl­idene]aniline-κ2 N,N′}di­chlorido­ruthenium(II)
Source: Acta Crystallogr E Crystallogr Commun. 2015 Aug 22;71(Pt 9):1067–9. doi: 10.1107/S205698901501556X (PMC4555422; doi:10.1107/S205698901501556X)
Supplement: Supplementary file 2 [file e-71-01067-Isup2.hkl]

data_I                                                                          
_shelx_title ' 1 in P21/c No14' 
_shelx_refln_list_code          4                                               
_shelx_F_calc_maximum      238.78                                               
_exptl_crystal_F_000       676.00                                               
_reflns_d_resolution_high  0.8238                                               
                                                                                
loop_                                                                           
 _space_group_symop_operation_xyz                                               
 'x, y, z'                                                                      
 '-x, y+1/2, -z+1/2'                                                            
 '-x, -y, -z'                                                                   
 'x, -y-1/2, z-1/2'                                                             
                                                                                
_cell_length_a    12.3270                                                       
_cell_length_b    13.3114                                                       
_cell_length_c     7.9673                                                       
_cell_angle_alpha  90.000                                                       
_cell_angle_beta  100.091                                                       
_cell_angle_gamma  90.000                                                       
                                                                                
_shelx_F_squared_multiplier     1.000                                           
                                                                                
loop_                                                                           
 _refln_index_h                                                                 
 _refln_index_k                                                                 
 _refln_index_l                                                                 
 _refln_F_squared_calc                                                          
 _refln_F_squared_meas                                                          
 _refln_F_squared_sigma                                                         
 _refln_observed_status                                                         
   2   0   0      22575.95      27791.71      1055.81 o                         
   3   0   0       1055.50       1231.12        21.67 o                         
   4   0   0       8977.31       9063.67       140.75 o                         
   5   0   0       1080.79       1155.54        22.94 o                         
   6   0   0         15.50         24.01         7.30 o                         
   7   0   0        133.13        176.93        12.59 o                         
   8   0   0        382.85        400.31        17.75 o                         
   9   0   0       1189.31       1059.30        27.74 o                         
  10   0   0       1871.87       1821.38        39.59 o                         
  11   0   0       1978.36       1950.70        54.80 o                         
  12   0   0          1.68          5.80        13.32 o                         
  13   0   0        452.68        528.24        39.07 o                         
  14   0   0          0.79        -11.15        21.28 o                         
   2   1   0        418.51        557.75         7.39 o                         
   3   1   0          6.90         18.17         3.05 o                         
   4   1   0       2362.97       2101.12        26.87 o                         
   5   1   0       2006.74       1706.33        23.11 o                         
   6   1   0       1762.56       1403.61        20.69 o                         
   7   1   0        528.51        371.74        11.15 o                         
   8   1   0       1424.57       1169.34        20.60 o                         
   9   1   0        893.02        749.28        17.89 o                         
  10   1   0         18.49         13.73         8.46 o                         
  11   1   0         49.45         57.98         9.04 o                         
  12   1   0         27.89          4.59         8.93 o                         
  13   1   0         12.34         49.69         9.66 o                         
  14   1   0         30.01         49.53        14.26 o                         
   0   2   0      11526.31      14434.80       257.93 o                         
   1   2   0       1704.94       2164.31        42.35 o                         
   2   2   0      12507.85      15744.43       433.44 o                         
   3   2   0        742.81        921.83        14.92 o                         
   4   2   0       1829.13       1655.44        21.70 o                         
   5   2   0        677.33        661.71        11.01 o                         
   6   2   0       1775.37       1653.83        21.86 o                         
   7   2   0       1370.09       1268.16        18.88 o                         
   8   2   0        469.79        435.19        13.39 o                         
   9   2   0       1980.41       1862.50        28.81 o                         
  10   2   0       1015.24       1027.32        20.35 o                         
  11   2   0       1094.49       1093.59        21.81 o                         
  12   2   0        258.09        285.06        13.45 o                         
  13   2   0        405.34        472.44        28.02 o                         
  14   2   0         44.47         68.46        12.81 o                         
   1   3   0       7022.91       8281.00        96.64 o                         
   2   3   0       2815.47       3181.30       243.71 o                         
   3   3   0        577.45        413.49        15.19 o                         
   4   3   0       5070.51       4676.52        74.49 o                         
   5   3   0       1744.43       1483.62        23.37 o                         
   6   3   0       2437.08       2192.40        35.69 o                         
   7   3   0       2954.16       2684.79        39.96 o                         
   8   3   0        722.17        644.63        15.57 o                         
   9   3   0       2249.06       2058.83        28.73 o                         
  10   3   0         43.78         46.68         7.78 o                         
  11   3   0         76.86         83.67         9.90 o                         
  12   3   0         57.15        105.17        14.04 o                         
  13   3   0          3.45         45.06        14.54 o                         
  14   3   0          8.90         -2.28        17.39 o                         
   0   4   0       2404.99       1977.49        33.55 o                         
   1   4   0      21695.33      24594.05       285.91 o                         
   2   4   0       2324.58       2832.46        38.36 o                         
   3   4   0      14690.23      16137.42       289.02 o                         
   4   4   0       1033.84       1047.02        27.89 o                         
   5   4   0       2872.67       2960.12        46.03 o                         
   6   4   0        337.57        268.04        11.21 o                         
   7   4   0       2304.21       2333.47        36.06 o                         
   8   4   0        698.07        570.05        18.67 o                         
   9   4   0        785.97        817.48        22.43 o                         
  10   4   0         54.00         43.96        17.24 o                         
  11   4   0        114.25        155.11        14.46 o                         
  12   4   0        575.90        731.39        25.00 o                         
  13   4   0         56.00         65.02        24.29 o                         
  14   4   0        169.74        182.31        17.32 o                         
   1   5   0        318.87        375.20        10.34 o                         
   2   5   0       3355.93       3431.62        46.21 o                         
   3   5   0        455.37        546.81        18.42 o                         
   4   5   0        555.70        540.46        19.89 o                         
   5   5   0          8.70          2.54        13.52 o                         
   6   5   0          9.19          3.49        12.05 o                         
   7   5   0        109.05        122.15         9.12 o                         
   8   5   0        414.52        329.96        13.93 o                         
   9   5   0        218.87        256.55        13.76 o                         
  10   5   0          1.94         -0.06        10.44 o                         
  11   5   0         23.33         22.28        16.58 o                         
  12   5   0          0.14          7.63        12.89 o                         
  13   5   0         29.55         50.45        20.61 o                         
   1   6   0       7821.19       7913.38        93.79 o                         
   2   6   0       1159.23       1520.62        38.13 o                         
   3   6   0       5673.63       5660.55        74.36 o                         
   4   6   0        640.11        720.50        25.32 o                         
   5   6   0       1778.37       1679.37        37.43 o                         
   6   6   0        876.43        812.60        54.98 o                         
   7   6   0       1015.82        985.98        33.09 o                         
   8   6   0       1368.46       1230.27        30.42 o                         
   9   6   0        271.67        312.90        14.84 o                         
  10   6   0        471.16        446.36        17.45 o                         
  11   6   0        142.70        170.35        22.54 o                         
  12   6   0        330.49        344.69        18.47 o                         
  13   6   0         31.46         18.48        22.82 o                         
   1   7   0         29.05         26.75         5.34 o                         
   2   7   0        205.20        205.08         8.11 o                         
   3   7   0       1002.71       1022.88        19.41 o                         
   4   7   0        120.78        132.09        11.31 o                         
   5   7   0        437.84        502.38        26.03 o                         
   6   7   0        580.17        602.74        28.35 o                         
   7   7   0          3.96          8.34        15.46 o                         
   8   7   0        545.59        597.68        31.10 o                         
   9   7   0         49.41         76.86        24.14 o                         
  10   7   0         87.01        145.33        23.96 o                         
  11   7   0          4.60          4.31        10.00 o                         
  12   7   0          5.65         -9.19        15.37 o                         
  13   7   0         19.31          6.40        25.29 o                         
   0   8   0       2161.88       2786.09        49.05 o                         
   1   8   0       1316.68       1194.73        19.50 o                         
   2   8   0       2082.52       2552.03        33.75 o                         
   3   8   0        760.97        541.03        17.34 o                         
   4   8   0       1126.75       1175.60        22.97 o                         
   5   8   0       1155.65       1055.05        42.61 o                         
   6   8   0       1282.82       1401.11        59.38 o                         
   7   8   0        377.94        365.34        33.57 o                         
   8   8   0        849.19        923.36        54.30 o                         
   9   8   0        260.35        270.72        52.28 o                         
  10   8   0        517.52        541.56        33.22 o                         
  11   8   0        202.77        196.17        29.56 o                         
  12   8   0        147.20        120.99        33.11 o                         
   1   9   0        213.54        223.15         9.13 o                         
   2   9   0        204.33        225.74         9.77 o                         
   3   9   0        529.38        461.77        17.72 o                         
   4   9   0         75.67         88.43         9.63 o                         
   5   9   0         77.28         54.00        16.16 o                         
   6   9   0        140.10        114.06        18.46 o                         
   7   9   0         74.02         82.70        19.34 o                         
   8   9   0        164.01        156.32        22.02 o                         
   9   9   0          7.84         -6.54        22.54 o                         
  10   9   0         67.15         69.39        30.94 o                         
  11   9   0          1.10        -30.00        30.00 o                         
  12   9   0          2.99          5.63        35.74 o                         
   0  10   0       2620.51       2812.36        50.82 o                         
   1  10   0        958.44        985.25        18.12 o                         
   2  10   0       1066.07       1154.20        19.15 o                         
   3  10   0        542.15        478.19        19.54 o                         
   4  10   0       1462.63       1535.66        28.75 o                         
   5  10   0       1171.33       1105.81        28.61 o                         
   6  10   0        745.43        828.79        36.15 o                         
   7  10   0        338.39        387.57        25.27 o                         
   8  10   0        274.17        280.59        27.03 o                         
   9  10   0        213.11        240.04        31.60 o                         
  10  10   0        129.97        130.88        33.54 o                         
  11  10   0         54.39          1.59        33.96 o                         
   1  11   0         55.53         57.23         8.40 o                         
   2  11   0          5.31          5.51         7.35 o                         
   3  11   0        139.63         82.65        12.64 o                         
   4  11   0         15.61         25.96        10.43 o                         
   5  11   0          0.93         10.18         9.59 o                         
   6  11   0          7.87         21.97        19.13 o                         
   7  11   0          0.25         12.31        21.26 o                         
   8  11   0          0.00        -25.10        25.10 o                         
   9  11   0         15.46         59.11        29.59 o                         
  10  11   0         10.23        -32.29        32.29 o                         
   0  12   0        108.46        142.01        13.91 o                         
   1  12   0          7.76         14.01         8.19 o                         
   2  12   0        255.24        199.14        13.79 o                         
   3  12   0        720.54        834.18        23.26 o                         
   4  12   0        948.46        840.62        37.47 o                         
   5  12   0       1082.56       1132.14        40.92 o                         
   6  12   0       1120.40       1139.61        42.63 o                         
   7  12   0        828.39        926.84        45.74 o                         
   8  12   0        266.64        253.13        33.14 o                         
   9  12   0        114.60        146.08        32.23 o                         
   1  13   0         34.24         24.29         8.84 o                         
   2  13   0         11.09          1.62        11.51 o                         
   3  13   0          2.53          0.63        11.00 o                         
   4  13   0          1.35         19.89        12.21 o                         
   5  13   0          0.11         -9.96        11.50 o                         
   6  13   0          0.17          3.60        26.18 o                         
   7  13   0         24.35         27.20        26.42 o                         
   8  13   0          5.99         39.89        31.75 o                         
   0  14   0        180.30        198.04        16.17 o                         
   1  14   0        192.76        194.18        11.17 o                         
   2  14   0        244.57        197.61        14.09 o                         
   3  14   0        522.26        556.45        22.11 o                         
   4  14   0        598.17        613.93        22.33 o                         
   5  14   0        407.41        419.78        30.13 o                         
   6  14   0        316.89        308.31        21.70 o                         
   7  14   0        243.52        215.31        32.79 o                         
   1  15   0          0.76         -1.54        10.60 o                         
   2  15   0          5.76         18.61        17.67 o                         
   3  15   0         18.89        -13.34        13.34 o                         
   4  15   0         17.44         27.96        13.96 o                         
   5  15   0          8.37         12.42        19.36 o                         
   0  16   0        166.85        167.94        16.96 o                         
   1  16   0        138.27        157.44        17.54 o                         
   2  16   0         82.35         74.19        27.66 o                         
 -14   1   1        176.39        210.89        12.48 o                         
 -13   1   1        312.11        375.52        17.52 o                         
 -12   1   1        120.72        130.07        10.56 o                         
 -11   1   1        666.59        715.71        18.47 o                         
 -10   1   1         32.21         29.03         8.48 o                         
  -9   1   1       2681.48       2528.48        35.57 o                         
  -8   1   1        512.76        423.49        13.13 o                         
  -7   1   1       4766.55       4248.51        51.83 o                         
  -6   1   1       1840.82       2055.78        27.43 o                         
  -5   1   1      20346.45      20952.08       243.21 o                         
  -4   1   1        723.60        678.84        11.54 o                         
  -3   1   1      33902.96      37948.70       440.86 o                         
  -2   1   1       3584.40       4275.76        50.44 o                         
  -1   1   1      10490.87      12774.14       226.47 o                         
   0   1   1      11631.63      14868.13       229.92 o                         
   1   1   1      17851.01      21130.71       246.40 o                         
   2   1   1        963.78       1223.04        18.83 o                         
   3   1   1          2.80         -3.56         3.56 o                         
   4   1   1       2300.42       2184.47        30.15 o                         
   5   1   1        113.71        186.52         7.18 o                         
   6   1   1       7245.37       6831.90        82.18 o                         
   7   1   1        331.80        371.68        12.02 o                         
   8   1   1       5713.22       5197.66        60.99 o                         
   9   1   1         36.83         49.09         8.65 o                         
  10   1   1       1898.63       1776.99        53.07 o                         
  11   1   1        257.28        230.71        11.85 o                         
  12   1   1        270.46        296.53        16.55 o                         
  13   1   1          3.21         -3.22        12.99 o                         
  14   1   1         40.33         66.23        11.88 o                         
 -14   2   1         89.11        151.01        11.52 o                         
 -13   2   1        141.34        131.19        13.73 o                         
 -12   2   1        498.16        452.63        15.59 o                         
 -11   2   1        251.89        238.55        11.68 o                         
 -10   2   1        313.08        277.34        11.60 o                         
  -9   2   1         43.53         40.92         7.95 o                         
  -8   2   1        122.12        109.07         7.73 o                         
  -7   2   1         11.07          1.63         4.90 o                         
  -6   2   1        557.87        654.54        11.57 o                         
  -5   2   1        174.56        188.98         8.42 o                         
  -4   2   1       1290.23       1391.11        18.55 o                         
  -3   2   1       1602.27       1626.98        22.45 o                         
  -2   2   1       1204.03       1187.68        16.52 o                         
  -1   2   1       9540.07      10126.96       110.25 o                         
   0   2   1      23225.04      22910.98       353.15 o                         
   1   2   1      17926.24      17972.50       226.22 o                         
   2   2   1       5805.65       5522.62        98.02 o                         
   3   2   1       7880.19       7494.94        88.15 o                         
   4   2   1       3548.88       3193.36        39.54 o                         
   5   2   1        374.17        308.06         8.62 o                         
   6   2   1       1141.64       1007.23        15.90 o                         
   7   2   1        348.86        286.18        11.06 o                         
   8   2   1          2.38         18.33         7.81 o                         
   9   2   1         91.20         67.23         8.76 o                         
  10   2   1        124.28        127.39        10.35 o                         
  11   2   1          2.46         -2.37         9.00 o                         
  12   2   1         55.78         56.97         9.75 o                         
  13   2   1         11.36         31.35        12.11 o                         
  14   2   1         23.71         41.77        12.07 o                         
 -14   3   1        230.66        250.14        17.16 o                         
 -13   3   1        140.51        164.42        18.93 o                         
 -12   3   1        622.33        652.01        24.04 o                         
 -11   3   1         50.47         49.79         9.19 o                         
 -10   3   1        362.62        362.00        15.72 o                         
  -9   3   1        274.20        250.06        13.98 o                         
  -8   3   1       1671.78       1577.66        30.45 o                         
  -7   3   1        211.65        205.61        16.82 o                         
  -6   3   1       6619.19       6486.64        84.75 o                         
  -5   3   1       3386.19       3316.49        54.43 o                         
  -4   3   1      10164.77      10132.80       140.66 o                         
  -3   3   1       4911.06       5423.32        69.91 o                         
  -2   3   1      13181.00      15017.60       188.33 o                         
  -1   3   1       5454.86       6430.09        75.43 o                         
   0   3   1         13.29         26.50         3.72 o                         
   2   3   1       1697.26       2043.06        25.72 o                         
   3   3   1         44.83         81.46         4.37 o                         
   4   3   1       1417.74       1769.69        22.11 o                         
   5   3   1       3248.64       2989.97        37.49 o                         
   6   3   1       2774.71       2889.63        35.09 o                         
   7   3   1       3503.73       3249.78        39.62 o                         
   8   3   1       1693.85       1720.62        24.93 o                         
   9   3   1       2500.45       2293.88        31.58 o                         
  10   3   1        474.35        463.53        15.47 o                         
  11   3   1        226.33        229.70        12.92 o                         
  12   3   1         65.32         63.34        11.75 o                         
  13   3   1        104.39        121.50        14.27 o                         
  14   3   1         17.19         25.11        19.83 o                         
 -14   4   1         45.08         49.98        21.34 o                         
 -13   4   1         30.91         -2.19        12.85 o                         
 -12   4   1        235.49        235.78        15.74 o                         
 -11   4   1          6.65         -3.93        10.87 o                         
 -10   4   1        274.14        277.51        14.90 o                         
  -9   4   1        180.74        193.54        14.71 o                         
  -8   4   1         56.63         70.20         9.95 o                         
  -7   4   1        658.65        531.72        15.23 o                         
  -6   4   1        343.39        390.96        11.95 o                         
  -5   4   1        380.39        339.69        10.08 o                         
  -4   4   1        829.92        938.04        48.65 o                         
  -3   4   1        792.53        689.83        25.73 o                         
  -2   4   1        451.69        573.66        10.19 o                         
  -1   4   1      13503.62      13790.38       173.40 o                         
   0   4   1        937.57        792.36        11.75 o                         
   1   4   1       2033.94       2013.37        25.76 o                         
   2   4   1        440.36        433.87         9.43 o                         
   3   4   1        620.09        724.93        33.42 o                         
   4   4   1       2026.75       2390.83       113.55 o                         
   5   4   1         51.42         21.29         5.96 o                         
   6   4   1        695.03        657.27        16.01 o                         
   7   4   1         82.08         51.93         8.77 o                         
   8   4   1         58.75         38.95         9.60 o                         
   9   4   1          5.77         26.66        10.58 o                         
  10   4   1         11.97         14.81        17.01 o                         
  11   4   1         35.48         37.02        12.62 o                         
  12   4   1         60.67         42.03        15.79 o                         
  13   4   1          0.65         22.32        16.88 o                         
 -14   5   1        115.19        141.57        23.96 o                         
 -13   5   1         94.77         88.97        14.15 o                         
 -12   5   1        386.05        456.75        25.05 o                         
 -11   5   1        109.85         88.72        12.82 o                         
 -10   5   1        170.40        191.47        12.88 o                         
  -9   5   1        732.45        734.43        21.97 o                         
  -8   5   1       1660.60       1580.61        28.91 o                         
  -7   5   1         81.18         70.80         7.92 o                         
  -6   5   1       8174.76       9110.61       657.58 o                         
  -5   5   1         24.37         70.95        13.87 o                         
  -4   5   1      12616.78      13054.52       236.15 o                         
  -3   5   1       4699.12       5576.85        72.63 o                         
  -2   5   1      15159.36      16232.47       176.55 o                         
  -1   5   1       3218.22       3402.42        41.86 o                         
   0   5   1       2290.78       2481.66        29.48 o                         
   1   5   1          6.73         23.24         4.32 o                         
   2   5   1       2124.07       2226.74        26.82 o                         
   3   5   1       7495.44       7470.30        96.42 o                         
   4   5   1       3853.20       4533.29        66.30 o                         
   5   5   1       4121.16       3738.74        56.62 o                         
   6   5   1        314.63        364.00        15.97 o                         
   7   5   1       4224.55       3895.43        55.49 o                         
   8   5   1        238.57        251.73        12.45 o                         
   9   5   1       1190.91       1147.72        34.60 o                         
  10   5   1         25.01         14.03        11.64 o                         
  11   5   1        181.40        196.94        17.27 o                         
  12   5   1         31.66         42.10        14.24 o                         
  13   5   1        131.44        163.79        17.09 o                         
 -13   6   1         45.91         50.75        12.73 o                         
 -12   6   1          7.89        -13.50        13.50 o                         
 -11   6   1         47.94         55.73        14.29 o                         
 -10   6   1         18.40         -3.85         9.30 o                         
  -9   6   1         13.38         11.98         8.73 o                         
  -8   6   1         94.05         92.16        20.19 o                         
  -7   6   1        263.33        278.07        29.29 o                         
  -6   6   1        394.00        413.34        42.92 o                         
  -5   6   1        337.04        341.45        18.68 o                         
  -4   6   1         20.56         40.73         6.98 o                         
  -3   6   1        213.09        230.88         9.16 o                         
  -2   6   1        127.71        152.81         6.27 o                         
  -1   6   1        250.31        224.13         8.47 o                         
   0   6   1       3755.55       4112.39        47.20 o                         
   1   6   1          6.81         12.92         5.00 o                         
   2   6   1       1997.50       1940.53        24.38 o                         
   3   6   1        592.28        640.86        14.24 o                         
   4   6   1        584.44        519.15        24.96 o                         
   5   6   1       1748.84       1689.24        27.42 o                         
   6   6   1         51.22         39.94         7.25 o                         
   7   6   1        492.44        471.59        15.40 o                         
   8   6   1          0.89          7.57        10.83 o                         
   9   6   1          4.75         -2.93        12.30 o                         
  10   6   1        565.25        560.80        27.79 o                         
  11   6   1        154.01        138.40        18.90 o                         
  12   6   1         65.38         68.18        15.80 o                         
  13   6   1          0.23        -10.02        15.42 o                         
 -13   7   1        147.75        153.67        15.34 o                         
 -12   7   1         56.96         61.08        11.56 o                         
 -11   7   1        448.75        450.02        23.65 o                         
 -10   7   1       1158.50       1226.73       115.51 o                         
  -9   7   1        849.94        837.40        37.91 o                         
  -8   7   1       1224.65       1016.49        43.87 o                         
  -7   7   1        728.58        801.81        32.22 o                         
  -6   7   1       1472.40       1174.64        34.19 o                         
  -5   7   1        766.15        955.01        47.03 o                         
  -4   7   1       1236.60        970.16        18.79 o                         
  -3   7   1         97.46        112.50         9.75 o                         
  -2   7   1        827.58        612.45        13.47 o                         
  -1   7   1       2498.66       2626.87        32.85 o                         
   0   7   1       4657.72       4386.42        50.70 o                         
   1   7   1       1965.53       2199.00        29.50 o                         
   2   7   1        786.42        769.46        13.85 o                         
   3   7   1       2148.46       2079.00        31.74 o                         
   4   7   1        295.03        289.71        20.46 o                         
   5   7   1       1483.44       1367.93        24.37 o                         
   6   7   1        594.93        639.95        17.47 o                         
   7   7   1        857.55        845.27        26.58 o                         
   8   7   1        264.17        260.79        13.37 o                         
   9   7   1        945.01        930.59        23.37 o                         
  10   7   1        564.76        595.33        30.93 o                         
  11   7   1        293.54        308.84        18.61 o                         
  12   7   1         80.24         85.25        27.88 o                         
 -12   8   1          2.00          3.51        29.18 o                         
 -11   8   1        110.07        110.51        27.87 o                         
 -10   8   1         89.75         82.96        25.02 o                         
  -9   8   1         24.24         49.71        20.38 o                         
  -8   8   1        246.81        304.32        36.83 o                         
  -7   8   1         88.59         80.12        18.60 o                         
  -6   8   1        125.34        129.84        26.86 o                         
  -5   8   1        232.87        206.42        16.59 o                         
  -4   8   1         94.09        131.43        10.76 o                         
  -3   8   1         10.38          6.32         7.81 o                         
  -2   8   1        950.10        861.79        17.15 o                         
  -1   8   1         32.85         53.32         6.69 o                         
   0   8   1       2627.96       2492.16        31.60 o                         
   1   8   1        147.87        178.48         8.42 o                         
   2   8   1        119.08        134.46         7.50 o                         
   3   8   1        794.52        742.12        18.62 o                         
   4   8   1          0.79          5.35         7.64 o                         
   5   8   1        274.28        278.83        13.66 o                         
   6   8   1        125.04        113.52        18.07 o                         
   7   8   1        195.07        277.71        24.50 o                         
   8   8   1          0.16         -6.34        24.50 o                         
   9   8   1         25.29         -5.99        21.66 o                         
  10   8   1         13.05         12.74        11.76 o                         
  11   8   1         13.00         -2.09        24.35 o                         
  12   8   1          0.12         20.81        19.05 o                         
 -12   9   1         40.21         20.76        36.22 o                         
 -11   9   1        253.41        346.60        41.90 o                         
 -10   9   1        373.04        336.06        30.25 o                         
  -9   9   1        744.72        918.50        42.60 o                         
  -8   9   1        246.65        160.71        22.62 o                         
  -7   9   1        622.71        798.39        66.78 o                         
  -6   9   1         85.45         51.23        17.01 o                         
  -5   9   1        654.70        813.28        20.13 o                         
  -4   9   1        353.77        261.35        12.38 o                         
  -3   9   1        527.33        621.27        18.56 o                         
  -2   9   1        437.88        412.77        12.16 o                         
  -1   9   1       2490.07       2588.13        33.25 o                         
   0   9   1       4449.95       3879.80        46.72 o                         
   1   9   1       5139.05       5335.73        62.07 o                         
   2   9   1       2670.16       2726.96        36.69 o                         
   3   9   1       2097.21       2094.55        34.07 o                         
   4   9   1       1167.94       1135.95        23.52 o                         
   5   9   1        694.73        638.89        30.27 o                         
   6   9   1        476.65        544.57        22.08 o                         
   7   9   1         44.54         31.84        18.68 o                         
   8   9   1        112.47        118.17        22.67 o                         
   9   9   1         59.97         54.00        23.67 o                         
  10   9   1        215.86        244.23        30.24 o                         
  11   9   1        112.99         90.00        37.05 o                         
 -11  10   1         12.38         14.42        37.51 o                         
 -10  10   1         21.82         21.17        30.71 o                         
  -9  10   1         35.08         43.62        25.72 o                         
  -8  10   1         47.04         33.97        22.00 o                         
  -7  10   1         35.02         21.69        30.76 o                         
  -6  10   1         66.52         69.34        19.65 o                         
  -5  10   1         22.51         -6.58        11.95 o                         
  -4  10   1          5.53          8.83         9.74 o                         
  -3  10   1          1.72         16.11        11.08 o                         
  -2  10   1         47.39         21.64         6.99 o                         
  -1  10   1        136.29        216.71         9.95 o                         
   0  10   1        218.42        137.42         9.20 o                         
   1  10   1          1.21         36.78         7.98 o                         
   2  10   1         81.76        119.55         8.01 o                         
   3  10   1         24.18         17.29         9.92 o                         
   4  10   1         24.64         27.40         9.80 o                         
   5  10   1         94.85         64.78        10.38 o                         
   6  10   1         64.68        102.06        12.32 o                         
   7  10   1         11.19         17.81        22.85 o                         
   8  10   1          0.37        -14.17        23.00 o                         
   9  10   1         15.18         25.20        27.96 o                         
  10  10   1          0.72        -20.66        41.63 o                         
  11  10   1          6.14         35.86        38.14 o                         
 -10  11   1        142.08        155.39        34.80 o                         
  -9  11   1        433.99        444.44        34.71 o                         
  -8  11   1        455.45        502.43        31.53 o                         
  -7  11   1        752.14        766.64        41.01 o                         
  -6  11   1        495.47        519.65        39.84 o                         
  -5  11   1        473.16        384.34        21.13 o                         
  -4  11   1        210.46        212.01        17.74 o                         
  -3  11   1        374.78        381.28        17.68 o                         
  -2  11   1        368.13        345.60        12.74 o                         
  -1  11   1        255.49        300.72        11.29 o                         
   0  11   1        226.28        297.78        11.72 o                         
   1  11   1        899.91        904.09        19.73 o                         
   2  11   1       1649.38       1613.43        37.12 o                         
   3  11   1       1438.37       1337.16        34.39 o                         
   4  11   1       1081.89       1117.96        26.13 o                         
   5  11   1        540.95        538.57        18.95 o                         
   6  11   1        462.66        435.20        17.57 o                         
   7  11   1        169.52        166.83        25.09 o                         
   8  11   1        154.61        206.49        40.38 o                         
   9  11   1         34.88         71.04        30.04 o                         
  10  11   1         67.10         60.33        34.38 o                         
 -10  12   1          0.25         43.38        74.82 o                         
  -9  12   1          9.77          0.28        39.59 o                         
  -8  12   1          8.67         32.47        56.35 o                         
  -7  12   1          1.55        -21.73        23.08 o                         
  -6  12   1          6.85          8.23        21.49 o                         
  -5  12   1         25.85          9.68        11.03 o                         
  -4  12   1          1.44         -3.87        14.61 o                         
  -3  12   1          0.99         -6.26        10.70 o                         
  -2  12   1         16.31         32.72         7.67 o                         
  -1  12   1          2.66          2.21         8.49 o                         
   0  12   1          0.27         17.90         8.55 o                         
   1  12   1         59.99         75.32         9.22 o                         
   2  12   1         15.90         -0.59         7.53 o                         
   3  12   1          7.14         29.14        11.46 o                         
   4  12   1         11.12         25.37        12.17 o                         
   5  12   1          5.21          1.29        11.63 o                         
   6  12   1          0.28         10.56        11.11 o                         
   7  12   1          0.36          2.14        24.09 o                         
   8  12   1          8.59         12.32        27.60 o                         
   9  12   1          0.41        -18.51        32.89 o                         
  -8  13   1        378.68        435.74        42.56 o                         
  -7  13   1        370.44        321.80        30.65 o                         
  -6  13   1        337.11        375.09        20.95 o                         
  -5  13   1        206.61        152.76        13.71 o                         
  -4  13   1        158.65        202.33        14.57 o                         
  -3  13   1        202.58        181.21        14.25 o                         
  -2  13   1        204.33        221.98        13.06 o                         
  -1  13   1        187.36        183.59        11.37 o                         
   0  13   1        313.73        338.47        13.48 o                         
   1  13   1        589.22        541.99        16.93 o                         
   2  13   1        807.83        811.26        25.18 o                         
   3  13   1        707.99        709.72        24.47 o                         
   4  13   1        630.14        632.15        23.99 o                         
   5  13   1        341.88        387.69        17.31 o                         
   6  13   1        154.99        146.17        12.81 o                         
   7  13   1        115.64        128.83        28.62 o                         
   8  13   1         89.00         86.74        33.16 o                         
  -7  14   1          1.09          4.64        38.66 o                         
  -6  14   1          7.73         14.16        14.71 o                         
  -5  14   1          3.72          2.40        12.98 o                         
  -4  14   1          1.00          5.73        12.34 o                         
  -3  14   1          3.27         -1.84        12.19 o                         
  -2  14   1          6.65          5.55        11.59 o                         
  -1  14   1          3.91         -6.29        10.48 o                         
   0  14   1          1.02         13.51         9.38 o                         
   1  14   1          2.34         -9.22         9.22 o                         
   2  14   1          8.88        -12.76        12.76 o                         
   3  14   1          4.83         -6.21        16.45 o                         
   4  14   1          1.01         -0.96        12.47 o                         
   5  14   1          0.11        -11.77        11.77 o                         
   6  14   1          0.89         -4.54        12.42 o                         
  -5  15   1         85.04         69.62        14.48 o                         
  -4  15   1         69.04         71.00        13.70 o                         
  -3  15   1        101.76         83.21        13.64 o                         
  -2  15   1        150.41        147.92        15.05 o                         
  -1  15   1        221.37        202.39        12.45 o                         
   0  15   1        342.57        351.35        14.37 o                         
   1  15   1        507.93        510.06        17.81 o                         
   2  15   1        590.65        588.64        26.29 o                         
   3  15   1        479.25        504.55        24.74 o                         
   4  15   1        324.60        276.54        16.98 o                         
  -1  16   1         21.59         18.31        23.33 o                         
   0  16   1         19.43          6.50        13.97 o                         
   1  16   1          8.09         14.69        15.48 o                         
 -14   0   2        532.53        648.11        31.94 o                         
 -13   0   2        194.91        144.57        16.20 o                         
 -12   0   2        712.93        777.39        32.04 o                         
 -11   0   2        220.09        227.07        15.90 o                         
 -10   0   2       3263.92       3074.39        56.44 o                         
  -9   0   2         15.47          2.84        10.71 o                         
  -8   0   2       7222.74       7054.12       113.32 o                         
  -7   0   2       1212.76       1057.99        28.06 o                         
  -6   0   2       1137.46       1038.86        22.47 o                         
  -5   0   2        274.76        174.46        14.30 o                         
  -4   0   2       4515.54       4885.79       229.85 o                         
  -3   0   2       4232.99       4515.94        82.76 o                         
  -2   0   2       2447.65       2731.36        44.56 o                         
  -1   0   2      10801.25      12957.10      1026.69 o                         
   0   0   2       4389.11       4456.12       135.84 o                         
   1   0   2      57015.54      61534.46      1091.89 o                         
   3   0   2      28263.46      28896.93       512.26 o                         
   4   0   2        697.00        972.80        23.95 o                         
   5   0   2      10198.42       9444.46       171.21 o                         
   6   0   2        408.33        461.53        55.96 o                         
   7   0   2       1990.35       1694.54        43.79 o                         
   8   0   2         59.20         66.60        12.48 o                         
   9   0   2        412.75        326.96        18.06 o                         
  10   0   2          9.23          8.15        17.70 o                         
  11   0   2        162.68        139.95        16.21 o                         
  12   0   2         95.71         96.93        14.90 o                         
  13   0   2         59.74         39.89        22.06 o                         
 -14   1   2          2.27          3.57        10.07 o                         
 -13   1   2          0.94         -8.69         8.69 o                         
 -12   1   2         19.81          2.79         8.50 o                         
 -11   1   2         20.34          8.59         8.57 o                         
 -10   1   2        164.04        183.81        10.39 o                         
  -9   1   2        325.96        284.82        10.96 o                         
  -8   1   2        191.00        203.87         8.74 o                         
  -7   1   2       1455.54       1312.16        26.65 o                         
  -6   1   2       2875.34       2768.18        35.73 o                         
  -5   1   2       1718.39       1600.84        22.00 o                         
  -4   1   2       4949.33       4649.38        55.94 o                         
  -3   1   2       2352.73       2038.82        24.53 o                         
  -2   1   2       3079.19       2792.13        44.41 o                         
  -1   1   2         64.06         39.36         3.86 o                         
   0   1   2        536.43        333.37         8.04 o                         
   1   1   2       9145.04      10290.34       129.98 o                         
   2   1   2       4767.29       5566.79        66.47 o                         
   3   1   2        543.79        538.22        11.38 o                         
   4   1   2        504.44        486.33        11.30 o                         
   5   1   2          1.43          3.52         5.33 o                         
   6   1   2         64.80        101.01         7.47 o                         
   7   1   2        715.26        718.50        16.81 o                         
   8   1   2         73.52         53.86         8.29 o                         
   9   1   2        363.51        344.18        16.48 o                         
  10   1   2         85.00         97.39        10.06 o                         
  11   1   2          0.48          2.38         9.66 o                         
  12   1   2         33.46         48.42        10.40 o                         
  13   1   2          0.32        -17.09        17.09 o                         
 -14   2   2        133.04        124.55        10.91 o                         
 -13   2   2         23.18         27.51        13.49 o                         
 -12   2   2        414.95        391.78        14.67 o                         
 -11   2   2         39.78         35.15         8.38 o                         
 -10   2   2        833.50        782.06        17.55 o                         
  -9   2   2        458.51        419.02        13.59 o                         
  -8   2   2       3720.48       3433.51        44.48 o                         
  -7   2   2       3044.14       2877.27        37.61 o                         
  -6   2   2       8052.17       7869.77        87.70 o                         
  -5   2   2       6496.22       6512.83        77.76 o                         
  -4   2   2       4272.88       4509.52        51.00 o                         
  -3   2   2       2465.28       2714.45        36.35 o                         
  -2   2   2        507.79        392.17         9.40 o                         
  -1   2   2       2858.22       2936.32        39.10 o                         
   0   2   2       5077.93       6010.77        88.75 o                         
   1   2   2         97.57        103.25         8.20 o                         
   2   2   2       1680.78       1625.61        20.57 o                         
   3   2   2      10174.64      11295.62       123.98 o                         
   4   2   2       2483.25       2485.76        30.41 o                         
   5   2   2       5818.40       5790.29        66.02 o                         
   6   2   2       3457.88       3287.84        40.30 o                         
   7   2   2       2224.33       2110.17        29.11 o                         
   8   2   2        691.22        618.16        16.49 o                         
   9   2   2        285.80        283.99        12.04 o                         
  10   2   2        162.27        157.11        12.26 o                         
  11   2   2         48.81         24.37         9.35 o                         
  12   2   2        187.27        198.21        12.52 o                         
  13   2   2        112.73        138.54        13.10 o                         
 -14   3   2          0.65        -17.06        17.06 o                         
 -13   3   2         15.66         19.98        17.87 o                         
 -12   3   2          2.92         -1.52         7.82 o                         
 -11   3   2         33.09         29.75         8.02 o                         
 -10   3   2         79.78         78.16         8.40 o                         
  -9   3   2       1191.72       1164.87        19.54 o                         
  -8   3   2        231.08        244.62         9.40 o                         
  -7   3   2       1523.97       1377.70        21.17 o                         
  -6   3   2       5686.97       5430.98        65.85 o                         
  -5   3   2       3732.02       3834.34        44.23 o                         
  -4   3   2       5743.63       5353.77        60.08 o                         
  -3   3   2        877.20        756.94        12.96 o                         
  -2   3   2       6725.03       6823.50        87.05 o                         
  -1   3   2       1187.45       1102.82        16.35 o                         
   0   3   2        579.53        653.87        12.65 o                         
   1   3   2       3507.03       3646.65        41.73 o                         
   2   3   2        408.00        432.54        11.80 o                         
   3   3   2        132.82        157.23         6.42 o                         
   4   3   2         26.18         53.56         5.63 o                         
   5   3   2        275.53        252.02        11.67 o                         
   6   3   2         69.65         77.66         7.34 o                         
   7   3   2        871.74        830.05        17.13 o                         
   8   3   2         44.86         61.06         9.09 o                         
   9   3   2        446.84        449.04        16.47 o                         
  10   3   2        159.59        172.70        10.72 o                         
  11   3   2         10.14         -0.47         9.62 o                         
  12   3   2        144.19        168.98        11.92 o                         
  13   3   2          0.31         36.33        20.48 o                         
 -14   4   2          1.33        -19.46        22.97 o                         
 -13   4   2        393.60        486.23        35.24 o                         
 -12   4   2          2.23        -10.54        10.54 o                         
 -11   4   2        663.60        703.86        22.28 o                         
 -10   4   2         74.29         90.51        11.81 o                         
  -9   4   2        560.03        558.49        18.84 o                         
  -8   4   2        202.66        181.80        10.65 o                         
  -7   4   2       2905.87       2788.98        50.54 o                         
  -6   4   2       3848.11       3763.39        51.74 o                         
  -5   4   2       5176.33       5374.46        77.48 o                         
  -4   4   2       3813.32       3768.27        46.07 o                         
  -3   4   2       3632.32       4100.81        49.80 o                         
  -2   4   2       6659.15       6278.54        74.78 o                         
  -1   4   2        320.08        372.63         9.17 o                         
   0   4   2       3087.45       2569.04        42.99 o                         
   1   4   2        192.85        102.70         5.24 o                         
   2   4   2       7100.40       6263.25        80.58 o                         
   3   4   2        644.55        854.99        18.41 o                         
   4   4   2      11214.54      11208.03       131.98 o                         
   5   4   2       2425.66       2770.82        36.29 o                         
   6   4   2       4002.15       3830.59        46.16 o                         
   7   4   2        474.43        468.24        13.45 o                         
   8   4   2       1376.04       1270.70        21.53 o                         
   9   4   2        115.70        124.41         9.63 o                         
  10   4   2        185.87        173.39        14.50 o                         
  11   4   2          4.05         28.14        17.83 o                         
  12   4   2        102.50        101.96        15.31 o                         
  13   4   2         63.77         71.54        33.56 o                         
 -14   5   2          1.03         21.49        15.88 o                         
 -13   5   2         37.93         61.97        14.81 o                         
 -12   5   2         25.95         18.73        15.81 o                         
 -11   5   2          5.06          9.82        10.84 o                         
 -10   5   2        132.14        134.61        11.56 o                         
  -9   5   2        140.37        117.16        11.05 o                         
  -8   5   2         42.38         44.62         8.78 o                         
  -7   5   2         12.21         12.93         7.66 o                         
  -6   5   2          6.45          6.38         6.90 o                         
  -5   5   2        307.56        350.79        21.13 o                         
  -4   5   2        906.97        827.26        16.26 o                         
  -3   5   2        515.53        528.90        15.78 o                         
  -2   5   2          8.17         22.59         4.66 o                         
  -1   5   2        206.02        237.13         8.67 o                         
   0   5   2         10.75          8.56         4.80 o                         
   1   5   2        939.75        919.11        14.08 o                         
   2   5   2       1618.57       1480.10        25.62 o                         
   3   5   2         15.48         23.06         5.24 o                         
   4   5   2        950.20        873.65        14.72 o                         
   5   5   2          9.78          6.78         6.16 o                         
   6   5   2          3.98         -4.03         7.78 o                         
   7   5   2        362.66        359.40        15.44 o                         
   8   5   2          4.30         -8.72         9.65 o                         
   9   5   2         65.50         65.88        13.76 o                         
  10   5   2         39.85         59.81        19.76 o                         
  11   5   2          1.39         -2.92        12.43 o                         
  12   5   2          7.12          1.12        14.47 o                         
  13   5   2          4.48         -8.10        17.01 o                         
 -13   6   2        293.16        289.26        19.09 o                         
 -12   6   2          4.87         -0.40        20.75 o                         
 -11   6   2        508.53        503.57        25.58 o                         
 -10   6   2        196.28        218.47        16.68 o                         
  -9   6   2       1136.17       1097.54        26.37 o                         
  -8   6   2        131.71        162.26        11.39 o                         
  -7   6   2       1509.51       1377.43        25.47 o                         
  -6   6   2       1090.37       1106.46        21.36 o                         
  -5   6   2       2588.25       2621.04        81.15 o                         
  -4   6   2       1958.98       1822.41        35.19 o                         
  -3   6   2       1567.79       1570.53        21.93 o                         
  -2   6   2       3138.51       3036.20        36.03 o                         
  -1   6   2        155.59        191.85         8.17 o                         
   0   6   2       7954.91       7507.56        84.80 o                         
   1   6   2        847.84        831.12        14.98 o                         
   2   6   2       2970.16       2778.02        33.94 o                         
   3   6   2        359.17        355.10        11.10 o                         
   4   6   2       3864.65       3926.44        54.51 o                         
   5   6   2        807.66        777.02        21.46 o                         
   6   6   2       1581.76       1719.62        35.91 o                         
   7   6   2        590.82        520.57        25.55 o                         
   8   6   2        601.68        683.77        39.34 o                         
   9   6   2        218.36        192.18        13.83 o                         
  10   6   2        286.11        330.46        17.98 o                         
  11   6   2        274.05        257.44        16.36 o                         
  12   6   2         39.28         73.49        22.86 o                         
 -13   7   2          8.11         15.97        17.15 o                         
 -12   7   2          0.09        -11.49        11.76 o                         
 -11   7   2          0.62         -7.68         9.79 o                         
 -10   7   2         65.61         51.40         9.47 o                         
  -9   7   2          1.34        -10.81        10.81 o                         
  -8   7   2        546.80        566.23        17.14 o                         
  -7   7   2         27.37         47.20         8.34 o                         
  -6   7   2        344.49        410.14        23.23 o                         
  -5   7   2       1065.23       1074.50        23.67 o                         
  -4   7   2         23.23         16.83         7.51 o                         
  -3   7   2       1327.81       1334.86        19.87 o                         
  -2   7   2          4.21         12.64         5.27 o                         
  -1   7   2        408.91        521.75        12.48 o                         
   0   7   2        229.62        313.20        12.95 o                         
   1   7   2          3.11          3.35         6.61 o                         
   2   7   2       1243.34       1355.65        21.46 o                         
   3   7   2        526.65        421.24        13.49 o                         
   4   7   2        342.60        406.77        22.37 o                         
   5   7   2          0.20         -8.60         8.60 o                         
   6   7   2        184.85        170.75        11.70 o                         
   7   7   2         21.01         22.89        10.12 o                         
   8   7   2        170.47        143.34        12.93 o                         
   9   7   2          9.01         21.77        11.17 o                         
  10   7   2         56.37         50.22        12.95 o                         
  11   7   2          4.93         -4.93        22.77 o                         
  12   7   2          0.08          7.02        15.59 o                         
 -12   8   2        155.22        187.94        32.56 o                         
 -11   8   2        194.16        179.22        30.04 o                         
 -10   8   2        620.34        676.50        37.59 o                         
  -9   8   2        909.73        802.97        37.69 o                         
  -8   8   2        461.72        528.32        36.66 o                         
  -7   8   2        392.01        327.18        28.65 o                         
  -6   8   2        409.11        446.41        15.90 o                         
  -5   8   2        708.87        642.81        18.14 o                         
  -4   8   2        964.33        928.14        20.67 o                         
  -3   8   2       1042.26        932.45        15.84 o                         
  -2   8   2       1158.91       1011.98        18.22 o                         
  -1   8   2       1472.89       1485.39        25.34 o                         
   0   8   2       3098.30       2663.55        33.75 o                         
   1   8   2       3528.65       3491.92        42.38 o                         
   2   8   2       1684.35       1556.44        22.83 o                         
   3   8   2       1046.85       1080.32        19.97 o                         
   4   8   2        385.51        326.30        19.34 o                         
   5   8   2        456.33        476.58        20.37 o                         
   6   8   2        258.20        272.57        19.54 o                         
   7   8   2        525.07        606.97        44.99 o                         
   8   8   2        125.53        114.33        11.97 o                         
   9   8   2        339.20        350.50        17.77 o                         
  10   8   2        264.22        252.35        19.49 o                         
  11   8   2        337.20        382.90        20.10 o                         
 -12   9   2          3.15         21.30        36.12 o                         
 -11   9   2         39.53         27.28        29.81 o                         
 -10   9   2         36.95         10.73        25.96 o                         
  -9   9   2          2.08         -0.50        20.68 o                         
  -8   9   2         48.09         20.81        19.99 o                         
  -7   9   2          2.06        -20.06        20.06 o                         
  -6   9   2          3.22         -0.40        11.06 o                         
  -5   9   2        184.49        184.52        11.63 o                         
  -4   9   2         85.05        132.12        10.85 o                         
  -3   9   2        549.57        478.13        14.21 o                         
  -2   9   2        186.48        230.14         9.58 o                         
  -1   9   2         36.83         55.27         8.41 o                         
   0   9   2        313.99        344.45        12.56 o                         
   1   9   2          8.31          4.81         7.55 o                         
   2   9   2         43.32         29.69         8.02 o                         
   3   9   2        258.60        255.12        11.16 o                         
   4   9   2          8.18         27.01        13.22 o                         
   5   9   2          0.22          5.87        10.00 o                         
   6   9   2         95.70         94.54        16.32 o                         
   7   9   2         11.08         24.88         9.84 o                         
   8   9   2        115.58        113.70        11.67 o                         
   9   9   2          2.02         21.25        10.78 o                         
  10   9   2          4.35         11.09        17.93 o                         
  11   9   2         11.80         15.36        21.42 o                         
 -11  10   2         94.79         68.23        33.79 o                         
 -10  10   2        228.65        192.64        45.19 o                         
  -9  10   2        271.85        331.78        61.24 o                         
  -8  10   2        252.34        263.01        29.18 o                         
  -7  10   2         58.03         35.75        21.54 o                         
  -6  10   2         60.79         98.42        14.48 o                         
  -5  10   2         93.67         82.43        13.61 o                         
  -4  10   2        559.45        563.98        19.55 o                         
  -3  10   2        996.85        936.83        25.96 o                         
  -2  10   2       1260.80       1170.73        20.93 o                         
  -1  10   2       2791.37       2806.79        39.61 o                         
   0  10   2       2698.32       2478.13        33.68 o                         
   1  10   2       3631.16       3638.53        48.31 o                         
   2  10   2       1162.47       1046.28        19.95 o                         
   3  10   2        631.85        680.81        21.87 o                         
   4  10   2        171.56        135.22        11.76 o                         
   5  10   2        262.22        329.72        16.46 o                         
   6  10   2         94.16         77.53        11.55 o                         
   7  10   2        188.22        246.98        14.62 o                         
   8  10   2        152.56        141.01        15.79 o                         
   9  10   2        319.08        341.99        17.59 o                         
  10  10   2        196.23        171.53        35.41 o                         
 -10  11   2          2.41         18.32        33.83 o                         
  -9  11   2          2.48        -27.73        27.73 o                         
  -8  11   2          0.42        -21.68        24.18 o                         
  -7  11   2         26.97          9.56        22.12 o                         
  -6  11   2          0.48          1.24        10.80 o                         
  -5  11   2         15.97        -10.30        12.10 o                         
  -4  11   2         72.75        110.76        13.50 o                         
  -3  11   2         35.71         -6.02        12.23 o                         
  -2  11   2         61.88         71.06         9.22 o                         
  -1  11   2          4.79          0.41        10.12 o                         
   0  11   2         67.66         31.25         9.65 o                         
   1  11   2        477.87        558.44        21.51 o                         
   2  11   2        202.57        148.95        10.51 o                         
   3  11   2         75.06         74.49        12.93 o                         
   4  11   2          0.01         -1.82        14.26 o                         
   5  11   2          0.02         11.92        14.20 o                         
   6  11   2         17.55         12.67        10.77 o                         
   7  11   2         95.04        104.78        13.06 o                         
   8  11   2         75.32         82.62        27.76 o                         
   9  11   2          4.02          6.52        31.26 o                         
  -9  12   2         48.07         32.90        35.93 o                         
  -8  12   2        136.67        157.58        29.00 o                         
  -7  12   2        250.05        230.26        27.95 o                         
  -6  12   2        385.85        338.82        16.95 o                         
  -5  12   2        349.94        356.67        16.85 o                         
  -4  12   2        393.73        376.06        19.24 o                         
  -3  12   2        792.34        760.78        24.78 o                         
  -2  12   2       1398.48       1369.47        23.97 o                         
  -1  12   2       1113.75       1039.27        23.61 o                         
   0  12   2        183.93        231.01        11.89 o                         
   1  12   2         89.15         61.82        10.94 o                         
   2  12   2        210.05        234.42        10.98 o                         
   3  12   2        326.82        336.20        24.01 o                         
   4  12   2        119.66        134.25        13.26 o                         
   5  12   2         85.39         67.35        12.50 o                         
   6  12   2        159.65        189.47        14.52 o                         
   7  12   2        227.30        236.98        18.84 o                         
   8  12   2        305.14        346.85        36.23 o                         
  -8  13   2          0.59        -30.76        30.76 o                         
  -7  13   2          1.28        -15.23        25.84 o                         
  -6  13   2          6.10         12.59        12.47 o                         
  -5  13   2          3.79        -10.22        15.09 o                         
  -4  13   2          1.70          4.21        18.31 o                         
  -3  13   2          0.72          0.61        13.92 o                         
  -2  13   2          0.97         -4.10        11.03 o                         
  -1  13   2          4.16         -9.30         9.30 o                         
   0  13   2          0.27         -9.48         9.48 o                         
   1  13   2         27.94         41.85        10.57 o                         
   2  13   2         51.60         60.36         9.54 o                         
   3  13   2          1.55          3.64        15.28 o                         
   4  13   2          0.12         -9.81        12.61 o                         
   5  13   2          3.37          1.81        12.65 o                         
   6  13   2          0.01         -1.98        12.82 o                         
   7  13   2          5.00         12.51        13.33 o                         
  -7  14   2         55.30         67.80        34.27 o                         
  -6  14   2         41.91         49.85        21.13 o                         
  -5  14   2         72.53         48.41        16.41 o                         
  -4  14   2        195.58        202.87        15.98 o                         
  -3  14   2        462.12        513.66        22.19 o                         
  -2  14   2        717.25        766.12        23.61 o                         
  -1  14   2        851.54        833.40        20.72 o                         
   0  14   2        763.32        812.42        23.39 o                         
   1  14   2        461.40        395.17        15.57 o                         
   2  14   2        342.23        356.69        26.37 o                         
   3  14   2        226.62        242.18        20.45 o                         
   4  14   2        129.76        141.51        17.77 o                         
   5  14   2         64.89         36.13        15.74 o                         
   6  14   2         43.91         70.63        17.46 o                         
  -5  15   2          0.13         -0.04        49.35 o                         
  -4  15   2          1.78         -4.48        14.66 o                         
  -3  15   2         17.11         18.94        15.59 o                         
  -2  15   2         25.12         24.29        14.21 o                         
  -1  15   2          1.29         18.28         9.97 o                         
   0  15   2         10.09          0.49        13.01 o                         
   1  15   2         11.88         24.11        10.85 o                         
   2  15   2          2.20        -14.15        14.15 o                         
   3  15   2          0.89          4.45        16.87 o                         
 -14   1   3          0.78        -11.23        11.23 o                         
 -13   1   3        258.82        303.80        15.76 o                         
 -12   1   3         41.39         37.86         9.71 o                         
 -11   1   3        623.62        605.79        16.93 o                         
 -10   1   3       2043.31       1842.09        29.61 o                         
  -9   1   3        972.06       1000.05        19.13 o                         
  -8   1   3       4066.68       3686.27        45.37 o                         
  -7   1   3        172.49        247.37        11.68 o                         
  -6   1   3       5491.63       5174.98        59.70 o                         
  -5   1   3       2061.18       1939.88        26.48 o                         
  -4   1   3       4081.10       3849.73        47.86 o                         
  -3   1   3       1201.30       1153.16        20.47 o                         
  -2   1   3       4824.19       4573.08        52.01 o                         
   0   1   3      25741.29      27460.01       343.87 o                         
   1   1   3       7807.71       9503.39       132.77 o                         
   2   1   3      12386.30      13305.42       298.71 o                         
   3   1   3       5818.34       6814.76        88.59 o                         
   4   1   3       4787.79       4250.82        53.39 o                         
   5   1   3        699.21        735.08        15.23 o                         
   6   1   3         47.36         10.16         7.89 o                         
   7   1   3        312.41        352.46        13.53 o                         
   8   1   3          2.29         -6.36         8.77 o                         
   9   1   3        336.74        397.24        14.71 o                         
  10   1   3        168.61        127.92        11.94 o                         
  11   1   3        466.82        493.00        18.89 o                         
  12   1   3        152.56        140.09        12.47 o                         
  13   1   3        220.08        225.61        17.25 o                         
 -14   2   3        175.87        183.32        11.97 o                         
 -13   2   3        187.30        185.64        11.28 o                         
 -12   2   3        441.29        436.71        16.33 o                         
 -11   2   3        346.82        382.18        13.81 o                         
 -10   2   3        869.11        845.10        20.00 o                         
  -9   2   3       1311.75       1240.21        22.36 o                         
  -8   2   3        900.28        858.47        17.04 o                         
  -7   2   3       1647.37       1464.18        22.05 o                         
  -6   2   3         11.24          8.04         6.20 o                         
  -5   2   3       1567.37       1434.97        19.98 o                         
  -4   2   3        267.89        238.31        10.73 o                         
  -3   2   3          0.04          5.47         4.46 o                         
  -2   2   3          3.01          1.92         5.36 o                         
  -1   2   3       3807.33       4156.15        50.92 o                         
   0   2   3         39.21         67.35         6.49 o                         
   1   2   3       2636.03       2795.66        45.56 o                         
   2   2   3        125.09         85.92        12.70 o                         
   3   2   3       1540.88       1565.53        21.93 o                         
   4   2   3       3048.89       3016.22        39.43 o                         
   5   2   3         14.06          8.08         6.47 o                         
   6   2   3        528.42        463.42        15.92 o                         
   7   2   3         32.43         28.22         8.52 o                         
   8   2   3        226.91        220.33        11.47 o                         
   9   2   3         69.61         75.73        10.22 o                         
  10   2   3          4.97         19.09        10.68 o                         
  11   2   3         31.54         19.32        10.60 o                         
  12   2   3          5.46         34.19        11.61 o                         
  13   2   3         10.09          8.66        13.80 o                         
 -14   3   3         32.35         29.16        14.09 o                         
 -13   3   3        141.33        133.02        10.46 o                         
 -12   3   3        274.05        298.71        13.42 o                         
 -11   3   3        573.50        516.55        15.86 o                         
 -10   3   3        445.36        445.19        14.97 o                         
  -9   3   3       1755.22       1625.32        24.70 o                         
  -8   3   3       1102.79       1085.77        18.84 o                         
  -7   3   3       1884.50       1699.89        24.02 o                         
  -6   3   3       1123.23       1275.50        19.12 o                         
  -5   3   3       3310.01       2896.55        35.27 o                         
  -4   3   3        305.96        471.35        10.66 o                         
  -3   3   3       1843.35       1481.75        74.78 o                         
  -2   3   3        777.09       1039.26        21.58 o                         
  -1   3   3       7754.28       7284.97       102.80 o                         
   0   3   3       1820.60       2259.71        29.70 o                         
   1   3   3       5393.87       5183.83        96.01 o                         
   2   3   3       2775.20       2893.49        40.36 o                         
   3   3   3       3228.09       3248.45        39.10 o                         
   4   3   3        676.63        724.21        15.83 o                         
   5   3   3       1716.22       1562.30        24.61 o                         
   6   3   3        393.37        468.21        15.38 o                         
   7   3   3        364.41        349.46        13.05 o                         
   8   3   3        171.10        206.73        14.91 o                         
   9   3   3        464.22        420.68        15.71 o                         
  10   3   3        455.80        494.77        17.31 o                         
  11   3   3        212.11        202.72        12.85 o                         
  12   3   3        202.79        225.60        13.63 o                         
 -14   4   3         25.34         25.98        16.15 o                         
 -13   4   3         20.12         17.36        25.88 o                         
 -12   4   3        219.49        212.34        15.02 o                         
 -11   4   3         33.66          8.80        11.74 o                         
 -10   4   3        109.97        136.57        15.11 o                         
  -9   4   3        388.45        394.91        13.04 o                         
  -8   4   3        236.94        240.24         9.22 o                         
  -7   4   3        154.08        158.22         7.73 o                         
  -6   4   3          6.29         11.82         5.80 o                         
  -5   4   3       1061.64        997.64        15.96 o                         
  -4   4   3         60.33         67.87         7.30 o                         
  -3   4   3        204.35        202.11         8.29 o                         
  -2   4   3          5.60         14.05         4.85 o                         
  -1   4   3       1538.29       1417.31        20.81 o                         
   0   4   3        243.17        171.40        12.00 o                         
   1   4   3        671.45        601.47        14.12 o                         
   2   4   3        472.43        430.24        11.17 o                         
   3   4   3         93.80         97.16         7.45 o                         
   4   4   3       1640.84       1584.30        24.32 o                         
   5   4   3        333.32        265.61        10.60 o                         
   6   4   3        354.43        366.99        18.29 o                         
   7   4   3         15.60         15.79         8.77 o                         
   8   4   3          4.63         -8.88         8.88 o                         
   9   4   3        122.32        105.30        10.25 o                         
  10   4   3         64.54         45.82        13.68 o                         
  11   4   3         57.94         80.49        12.21 o                         
  12   4   3         56.50         54.49        16.92 o                         
 -14   5   3        179.29        253.92        23.12 o                         
 -13   5   3         41.04         33.19        13.01 o                         
 -12   5   3        357.62        376.59        19.42 o                         
 -11   5   3        329.76        341.48        17.10 o                         
 -10   5   3         96.90        118.04        12.03 o                         
  -9   5   3        195.95        207.61        13.87 o                         
  -8   5   3          0.69         12.68        13.36 o                         
  -7   5   3       2364.24       2120.10        40.98 o                         
  -6   5   3         71.05        105.13         8.60 o                         
  -5   5   3       4587.52       4470.86        55.73 o                         
  -4   5   3         59.63         98.38         6.17 o                         
  -3   5   3       7107.35       7295.05        87.60 o                         
  -2   5   3       1874.19       2217.63        29.78 o                         
  -1   5   3       6887.81       7205.29        86.43 o                         
   0   5   3        205.23        233.02        10.27 o                         
   1   5   3       4771.99       4870.19        59.94 o                         
   2   5   3       1343.45       1310.77        19.96 o                         
   3   5   3       3981.33       4050.50        48.08 o                         
   4   5   3       2110.74       1994.04        27.38 o                         
   5   5   3       1581.77       1678.98        25.02 o                         
   6   5   3        791.27        799.66        19.72 o                         
   7   5   3        274.96        287.69        12.16 o                         
   8   5   3        727.19        665.11        18.15 o                         
   9   5   3        107.10         91.89         9.59 o                         
  10   5   3        113.10        116.23        15.63 o                         
  11   5   3         70.52         50.86        15.55 o                         
  12   5   3        207.65        239.44        30.10 o                         
 -13   6   3         67.67         49.93        27.09 o                         
 -12   6   3          3.81         25.74        11.59 o                         
 -11   6   3        114.45        126.28        12.20 o                         
 -10   6   3          0.63         27.54         9.79 o                         
  -9   6   3          0.63         11.75         9.46 o                         
  -8   6   3        813.06        914.58        54.99 o                         
  -7   6   3        219.77        177.63        12.98 o                         
  -6   6   3        322.28        349.04        28.62 o                         
  -5   6   3         17.59         11.69         5.52 o                         
  -4   6   3        231.16        237.54         9.75 o                         
  -3   6   3        403.21        491.75        12.30 o                         
  -2   6   3       2090.40       2004.76        26.93 o                         
  -1   6   3       2089.02       2180.15        33.21 o                         
   0   6   3        557.74        490.78        15.15 o                         
   1   6   3         13.48         12.56         5.89 o                         
   2   6   3        169.73        220.74         8.59 o                         
   3   6   3        549.15        516.46        15.15 o                         
   4   6   3          5.75          0.91         7.08 o                         
   5   6   3        124.84        109.64        14.70 o                         
   6   6   3          0.33          1.88         7.71 o                         
   7   6   3         31.45         44.53        11.52 o                         
   8   6   3        268.34        258.42        15.41 o                         
   9   6   3         66.91         40.22        12.78 o                         
  10   6   3         22.35         18.20        13.31 o                         
  11   6   3         28.26         53.13        18.18 o                         
  12   6   3          5.48        -11.70        17.44 o                         
 -13   7   3         50.98         54.39        13.39 o                         
 -12   7   3        184.89        195.73        16.52 o                         
 -11   7   3         85.55         94.93        20.43 o                         
 -10   7   3        473.65        472.37        28.02 o                         
  -9   7   3       1190.36       1143.78        26.23 o                         
  -8   7   3       1365.61       1314.50        52.76 o                         
  -7   7   3       1100.75        982.99        22.72 o                         
  -6   7   3        264.38        290.74        13.50 o                         
  -5   7   3       1718.29       1647.52        63.57 o                         
  -4   7   3       1055.71       1060.08        17.76 o                         
  -3   7   3       1288.59       1165.57        19.41 o                         
  -2   7   3        726.49        698.65        14.89 o                         
  -1   7   3       1069.98       1077.70        19.29 o                         
   0   7   3       1220.29       1218.45        19.86 o                         
   1   7   3       1761.66       1763.97        24.92 o                         
   2   7   3       1770.26       1629.99        23.94 o                         
   3   7   3        624.76        671.06        17.39 o                         
   4   7   3        411.09        395.87        18.51 o                         
   5   7   3        253.39        283.90        11.71 o                         
   6   7   3        993.80        943.41        48.82 o                         
   7   7   3        362.23        376.85        28.16 o                         
   8   7   3        605.86        605.46        22.70 o                         
   9   7   3        178.17        154.65        14.87 o                         
  10   7   3        333.22        292.07        28.89 o                         
  11   7   3        190.55        201.72        18.03 o                         
 -12   8   3          0.27          0.29        12.98 o                         
 -11   8   3         68.32         38.08        10.84 o                         
 -10   8   3         29.43         49.78        11.54 o                         
  -9   8   3          3.35         -1.89         8.94 o                         
  -8   8   3         54.50         63.67        10.17 o                         
  -7   8   3         10.15         10.63        12.40 o                         
  -6   8   3        246.73        270.01        12.79 o                         
  -5   8   3          1.52         -1.80         9.26 o                         
  -4   8   3          0.06         11.64         6.37 o                         
  -3   8   3        121.06        199.87        11.76 o                         
  -2   8   3        159.40        142.87         8.83 o                         
  -1   8   3         39.22         63.48         7.97 o                         
   0   8   3        525.77        475.07        15.31 o                         
   1   8   3        112.54         94.20         8.95 o                         
   2   8   3         11.19          9.48         7.74 o                         
   3   8   3        425.79        396.18        14.85 o                         
   4   8   3        131.99        132.09         9.05 o                         
   5   8   3        399.61        417.45        18.09 o                         
   6   8   3         15.22         31.88        12.07 o                         
   7   8   3          0.20         11.87        11.26 o                         
   8   8   3         72.82         91.78        12.97 o                         
   9   8   3         10.18          5.18        16.64 o                         
  10   8   3         92.78        120.88        15.53 o                         
  11   8   3         43.00         48.47        17.03 o                         
 -12   9   3         50.67         23.77        34.82 o                         
 -11   9   3         77.79         81.14        30.06 o                         
 -10   9   3        131.06        127.39        31.15 o                         
  -9   9   3        202.46        217.89        14.86 o                         
  -8   9   3        471.11        483.64        19.71 o                         
  -7   9   3        179.57        165.38        12.24 o                         
  -6   9   3        479.38        614.03        20.57 o                         
  -5   9   3        385.44        341.60        16.54 o                         
  -4   9   3       1451.69       1595.13        30.45 o                         
  -3   9   3       1173.18       1013.35        18.94 o                         
  -2   9   3       1426.42       1618.12        26.45 o                         
  -1   9   3        752.63        649.76        16.79 o                         
   0   9   3       1519.34       1684.95        27.36 o                         
   1   9   3        999.94        888.95        19.02 o                         
   2   9   3       1619.44       1865.52        27.86 o                         
   3   9   3        386.46        317.42        14.35 o                         
   4   9   3        566.87        639.92        16.24 o                         
   5   9   3        513.63        482.39        32.56 o                         
   6   9   3        565.16        616.53        34.84 o                         
   7   9   3        442.56        422.84        27.85 o                         
   8   9   3        280.93        285.92        17.91 o                         
   9   9   3        173.84        150.87        15.69 o                         
  10   9   3        105.19        121.39        15.84 o                         
 -11  10   3          0.28         35.25        33.40 o                         
 -10  10   3          2.17         19.12        29.35 o                         
  -9  10   3          8.66         22.23        31.13 o                         
  -8  10   3         18.98          0.27        10.82 o                         
  -7  10   3         98.88        142.53        18.32 o                         
  -6  10   3         85.43         62.40        12.79 o                         
  -5  10   3         43.05         56.84        11.33 o                         
  -4  10   3          3.37         16.69        11.00 o                         
  -3  10   3          5.75         -6.78         7.98 o                         
  -2  10   3         36.60         62.48        10.32 o                         
  -1  10   3          9.93         -4.42         9.59 o                         
   0  10   3        215.34        203.54        12.19 o                         
   1  10   3        363.63        351.87        14.52 o                         
   2  10   3        181.37        163.26        11.02 o                         
   3  10   3         66.73         72.33        10.10 o                         
   4  10   3         91.76        113.54        14.19 o                         
   5  10   3         35.15         28.52        12.44 o                         
   6  10   3          9.18        -11.72        11.72 o                         
   7  10   3          1.33        -17.63        20.48 o                         
   8  10   3         13.65         -7.33        12.27 o                         
   9  10   3          1.46          3.64        17.03 o                         
 -10  11   3         38.60         13.12        32.00 o                         
  -9  11   3         29.50          7.05        26.72 o                         
  -8  11   3         92.81         60.25        25.35 o                         
  -7  11   3        276.91        310.59        18.54 o                         
  -6  11   3        921.82        950.73        26.77 o                         
  -5  11   3        876.24        884.13        26.24 o                         
  -4  11   3       1134.35       1095.57        28.96 o                         
  -3  11   3        983.98        970.28        24.51 o                         
  -2  11   3       1058.87       1029.00        21.62 o                         
  -1  11   3        565.75        511.12        16.68 o                         
   0  11   3        147.87        193.49        11.30 o                         
   1  11   3         12.33         10.73         9.10 o                         
   2  11   3         58.60         53.63         9.69 o                         
   3  11   3        181.35        146.23        11.50 o                         
   4  11   3        425.37        422.40        19.04 o                         
   5  11   3        507.08        514.77        26.85 o                         
   6  11   3        481.81        428.89        20.70 o                         
   7  11   3        526.40        520.45        22.28 o                         
   8  11   3        274.57        236.67        25.64 o                         
  -9  12   3          1.83        -10.16        38.02 o                         
  -8  12   3          7.42          9.84        23.87 o                         
  -7  12   3         33.59         49.76        16.23 o                         
  -6  12   3          7.88          2.25        13.11 o                         
  -5  12   3          0.87         26.61        15.89 o                         
  -4  12   3          5.65         -7.21        19.26 o                         
  -3  12   3          1.59         -8.12         8.12 o                         
  -2  12   3          9.43         19.14         9.41 o                         
  -1  12   3         20.99         23.96         9.37 o                         
   0  12   3         24.33          1.32         9.33 o                         
   1  12   3         22.89         21.95         9.79 o                         
   2  12   3         30.03         50.01        10.13 o                         
   3  12   3         40.34         39.36        22.23 o                         
   4  12   3          6.89         36.89        12.83 o                         
   5  12   3          0.34         18.64        18.81 o                         
   6  12   3          2.36        -13.60        13.60 o                         
   7  12   3          0.15          5.59        24.92 o                         
  -8  13   3         24.29         41.69        32.36 o                         
  -7  13   3        166.07        210.68        17.59 o                         
  -6  13   3        401.63        410.74        25.95 o                         
  -5  13   3        607.06        701.60        25.98 o                         
  -4  13   3        722.48        712.01        27.38 o                         
  -3  13   3        730.14        787.64        27.80 o                         
  -2  13   3        594.49        588.48        27.62 o                         
  -1  13   3        436.29        479.62        16.51 o                         
   0  13   3        225.81        216.75        12.48 o                         
   1  13   3         43.59         66.59        12.26 o                         
   2  13   3          0.25         -1.47         9.81 o                         
   3  13   3         53.28         39.46        13.87 o                         
   4  13   3        183.67        177.88        16.87 o                         
   5  13   3        284.19        317.59        20.40 o                         
   6  13   3        289.47        253.30        18.42 o                         
  -6  14   3          6.10         32.96        19.22 o                         
  -5  14   3          0.01        -16.05        16.05 o                         
  -4  14   3          0.10          0.52        21.71 o                         
  -3  14   3          0.46         -6.31        15.09 o                         
  -2  14   3          1.40         31.78        10.55 o                         
  -1  14   3          5.52         -7.41        12.23 o                         
   0  14   3         27.53         20.20        11.87 o                         
   1  14   3         33.38         32.92        15.44 o                         
   2  14   3          8.35          3.46        11.63 o                         
   3  14   3          9.28          9.23        15.50 o                         
   4  14   3          8.91         -9.95        21.10 o                         
  -3  15   3        286.10        290.66        26.73 o                         
  -2  15   3        246.15        223.52        15.92 o                         
  -1  15   3        187.66        170.11        15.69 o                         
   0  15   3        130.14        110.98        12.20 o                         
   1  15   3         75.32         63.23        15.00 o                         
   2  15   3         77.01         87.74        81.10 o                         
 -14   0   4          7.96         18.18        25.68 o                         
 -13   0   4        816.94        911.72        31.51 o                         
 -12   0   4         23.70         15.49        13.32 o                         
 -11   0   4       1405.38       1466.08        36.57 o                         
 -10   0   4         10.18         -0.12        13.19 o                         
  -9   0   4       3843.08       3619.91        64.90 o                         
  -8   0   4         76.33         74.37        11.35 o                         
  -7   0   4       2722.97       2458.80        53.47 o                         
  -6   0   4       1438.43       1342.45        33.86 o                         
  -5   0   4       1629.71       1206.88        26.70 o                         
  -4   0   4         76.56        134.98         9.92 o                         
  -3   0   4       7176.39       6537.41       120.87 o                         
  -2   0   4       4178.17       5275.48        98.98 o                         
  -1   0   4       1934.15       1587.21        30.88 o                         
   0   0   4      12648.16      15544.37       278.62 o                         
   1   0   4       9502.96       8932.83       162.98 o                         
   2   0   4       5421.18       6510.01       121.00 o                         
   3   0   4          3.60         17.72         9.33 o                         
   4   0   4        910.94       1058.01        27.53 o                         
   5   0   4         21.83          0.37        10.78 o                         
   6   0   4        763.39        801.99        38.13 o                         
   7   0   4        156.77         99.43        16.01 o                         
   8   0   4       1076.96       1082.93        35.27 o                         
   9   0   4        378.82        313.91        32.71 o                         
  10   0   4        608.04        621.09        36.39 o                         
  11   0   4        320.43        322.80        33.37 o                         
  12   0   4        109.31        119.82        20.71 o                         
 -14   1   4         16.92         76.28        12.50 o                         
 -13   1   4         60.59         99.80        10.67 o                         
 -12   1   4         80.78         88.78         9.64 o                         
 -11   1   4          0.32         -2.02         8.97 o                         
 -10   1   4         27.04         46.47         9.06 o                         
  -9   1   4         29.20         20.41         8.85 o                         
  -8   1   4         39.13         23.24         8.20 o                         
  -7   1   4        109.25         84.79         8.51 o                         
  -6   1   4        259.42        226.51         9.26 o                         
  -5   1   4        634.98        595.57        14.58 o                         
  -4   1   4        120.17         81.70         6.25 o                         
  -3   1   4        527.34        440.02        11.84 o                         
  -2   1   4        335.19        287.14        11.27 o                         
  -1   1   4       1217.42       1011.61        17.52 o                         
   0   1   4        512.50        491.35        17.37 o                         
   1   1   4          3.57          7.85         6.18 o                         
   2   1   4       2678.97       2497.67        34.11 o                         
   3   1   4        137.17        187.13        10.31 o                         
   4   1   4         42.94         35.35         7.75 o                         
   5   1   4         15.06          2.36         8.48 o                         
   6   1   4         39.72         26.64         9.09 o                         
   7   1   4          0.25         -9.73         9.73 o                         
   8   1   4         63.57         94.69        13.22 o                         
   9   1   4         40.32         35.01        13.43 o                         
  10   1   4          1.00         21.84        13.06 o                         
  11   1   4          0.38          1.44        13.26 o                         
  12   1   4          2.16         -5.32        18.63 o                         
 -14   2   4         55.26         96.00        12.83 o                         
 -13   2   4        335.40        334.17        19.84 o                         
 -12   2   4        242.53        249.17        13.23 o                         
 -11   2   4        715.53        720.73        18.88 o                         
 -10   2   4        156.99        146.95        11.81 o                         
  -9   2   4       1167.79       1143.27        25.33 o                         
  -8   2   4        147.92        114.95         8.89 o                         
  -7   2   4        573.13        641.94        15.58 o                         
  -6   2   4        381.05        287.05        10.71 o                         
  -5   2   4       3259.85       3335.90        43.41 o                         
  -4   2   4       2323.12       2193.98        30.48 o                         
  -3   2   4       3926.21       3963.60        49.83 o                         
  -2   2   4       5901.76       6163.15        70.05 o                         
  -1   2   4       4665.04       4684.04        58.12 o                         
   0   2   4       3923.89       4442.60        59.85 o                         
   1   2   4        505.73        540.17        18.51 o                         
   2   2   4       1486.40       1484.39        23.28 o                         
   3   2   4        106.53         94.66        14.02 o                         
   4   2   4        352.67        403.27        16.12 o                         
   5   2   4        141.87        116.18         9.03 o                         
   6   2   4        640.03        610.32        19.37 o                         
   7   2   4        668.16        621.40        19.98 o                         
   8   2   4        840.19        854.88        21.62 o                         
   9   2   4        535.31        519.83        18.22 o                         
  10   2   4        491.70        465.86        20.22 o                         
  11   2   4        266.13        270.67        15.71 o                         
  12   2   4        107.28         84.59        19.82 o                         
 -14   3   4         51.18         93.12        13.91 o                         
 -13   3   4         72.70        102.74        10.20 o                         
 -12   3   4        138.24        203.45        23.01 o                         
 -11   3   4         21.55         38.60         9.92 o                         
 -10   3   4         30.98         43.18         8.75 o                         
  -9   3   4         10.30         -0.76         9.43 o                         
  -8   3   4         88.99         85.81         8.54 o                         
  -7   3   4        218.58        205.01         9.45 o                         
  -6   3   4       1062.44        915.38        17.34 o                         
  -5   3   4        268.84        237.11        12.32 o                         
  -4   3   4       2367.18       2257.49        33.72 o                         
  -3   3   4        300.42        263.83        12.85 o                         
  -2   3   4        237.01        206.74         9.19 o                         
  -1   3   4       1948.48       1755.25        25.56 o                         
   0   3   4        619.15        622.80        13.45 o                         
   1   3   4       1391.54       1348.24        20.24 o                         
   2   3   4         25.34         25.18         7.56 o                         
   3   3   4        637.19        561.80        14.77 o                         
   4   3   4         19.34          8.79         8.27 o                         
   5   3   4          4.41         -8.42         8.42 o                         
   6   3   4          9.95         -1.18         9.47 o                         
   7   3   4        106.78        136.17        12.69 o                         
   8   3   4          0.62         -9.79        11.11 o                         
   9   3   4         16.74         22.73        11.02 o                         
  10   3   4          2.88         38.87        12.90 o                         
  11   3   4          5.97         60.32        14.47 o                         
  12   3   4          1.03         -5.83        37.12 o                         
 -13   4   4         22.10         39.08        14.54 o                         
 -12   4   4        747.42        836.51        23.29 o                         
 -11   4   4         95.71         91.15         9.00 o                         
 -10   4   4        736.37        739.34        17.84 o                         
  -9   4   4         65.21         85.70         8.82 o                         
  -8   4   4        519.06        462.66        14.81 o                         
  -7   4   4         21.07         30.69         8.51 o                         
  -6   4   4       2391.31       2155.81        29.37 o                         
  -5   4   4        327.58        389.42        27.50 o                         
  -4   4   4       4094.70       3959.76        47.30 o                         
  -3   4   4       2194.97       2372.55        32.66 o                         
  -2   4   4       5777.96       6165.87        81.45 o                         
  -1   4   4       5428.51       5933.10        68.02 o                         
   0   4   4       2378.57       2497.92        32.00 o                         
   1   4   4       1647.11       1709.15        28.14 o                         
   2   4   4        517.32        479.67        13.85 o                         
   3   4   4        595.30        632.34        17.85 o                         
   4   4   4        252.85        256.67        21.40 o                         
   5   4   4       1055.94       1111.56        21.39 o                         
   6   4   4        333.07        315.62        12.98 o                         
   7   4   4        796.01        919.86        21.62 o                         
   8   4   4        347.40        339.83        15.47 o                         
   9   4   4        750.36        803.15        22.62 o                         
  10   4   4        227.94        208.63        13.33 o                         
  11   4   4        145.03        153.32        13.63 o                         
 -13   5   4          5.80         38.04        31.59 o                         
 -12   5   4         11.66          6.97        12.99 o                         
 -11   5   4         15.21         19.74        11.53 o                         
 -10   5   4         27.36         41.27        11.03 o                         
  -9   5   4         71.34         80.27         8.32 o                         
  -8   5   4        315.97        287.46        12.66 o                         
  -7   5   4         41.13         62.61         7.64 o                         
  -6   5   4        488.49        494.95        14.15 o                         
  -5   5   4        218.21        209.78        14.54 o                         
  -4   5   4        406.49        437.34        16.57 o                         
  -3   5   4        178.28        190.67         9.00 o                         
  -2   5   4        302.82        340.20        12.31 o                         
  -1   5   4          3.67         12.72         6.62 o                         
   0   5   4        341.21        276.83        11.36 o                         
   1   5   4        417.51        487.64        14.46 o                         
   2   5   4       1412.84       1305.69        34.71 o                         
   3   5   4        269.24        331.02        18.18 o                         
   4   5   4         17.71         15.31         8.58 o                         
   5   5   4        358.38        388.18        19.90 o                         
   6   5   4        100.31         82.37        10.43 o                         
   7   5   4        267.05        251.78        15.45 o                         
   8   5   4         53.85         50.86        10.61 o                         
   9   5   4         92.16        129.05        17.68 o                         
  10   5   4          4.78         26.84        17.38 o                         
  11   5   4         23.01         25.05        12.23 o                         
 -13   6   4         40.85         45.07        14.27 o                         
 -12   6   4        299.71        349.13        31.00 o                         
 -11   6   4         85.15         60.64        12.31 o                         
 -10   6   4        733.01        753.86        24.02 o                         
  -9   6   4         64.30         55.74        17.06 o                         
  -8   6   4        780.69        809.21        23.04 o                         
  -7   6   4        353.96        280.62        11.43 o                         
  -6   6   4       1310.01       1387.50        22.27 o                         
  -5   6   4        264.61        240.41         9.78 o                         
  -4   6   4       1823.31       2012.06        30.01 o                         
  -3   6   4       1206.47       1063.43        18.71 o                         
  -2   6   4       1582.41       1806.49        26.33 o                         
  -1   6   4       2561.51       2409.67        32.15 o                         
   0   6   4       1191.14       1402.20        23.73 o                         
   1   6   4       1862.28       1729.30        25.84 o                         
   2   6   4        243.53        308.30        12.73 o                         
   3   6   4       1663.10       1555.46        26.90 o                         
   4   6   4        495.02        479.51        17.98 o                         
   5   6   4        645.58        629.40        22.68 o                         
   6   6   4        349.51        301.15        14.93 o                         
   7   6   4        613.70        627.18        20.34 o                         
   8   6   4        309.91        256.61        13.70 o                         
   9   6   4        365.54        386.92        15.91 o                         
  10   6   4        124.59        106.49        23.48 o                         
  11   6   4        113.17        138.53        20.37 o                         
 -12   7   4          3.62          2.63        12.71 o                         
 -11   7   4         50.43         63.03        13.59 o                         
 -10   7   4         60.35         37.34        11.47 o                         
  -9   7   4        131.28        159.57        13.59 o                         
  -8   7   4        116.91        100.66        11.34 o                         
  -7   7   4         57.28         61.23        11.12 o                         
  -6   7   4         12.06         27.53         7.44 o                         
  -5   7   4        675.60        639.09        18.10 o                         
  -4   7   4        103.47        134.97         9.79 o                         
  -3   7   4        579.14        591.25        15.59 o                         
  -2   7   4         22.13         31.39         7.94 o                         
  -1   7   4         34.11         52.92         8.33 o                         
   0   7   4        791.64        826.83        19.39 o                         
   1   7   4        349.25        327.69        11.37 o                         
   2   7   4       1175.98       1180.09        22.77 o                         
   3   7   4          2.53          6.28         9.16 o                         
   4   7   4          3.48          4.09         9.58 o                         
   5   7   4        138.55        151.64        10.63 o                         
   6   7   4        153.66        125.79        10.95 o                         
   7   7   4        162.85        134.26        11.02 o                         
   8   7   4        142.86        112.42        15.95 o                         
   9   7   4         18.21         30.76        17.85 o                         
  10   7   4          3.29        -20.92        21.39 o                         
 -12   8   4         38.36        -10.87        12.96 o                         
 -11   8   4        143.52        153.98        17.54 o                         
 -10   8   4        226.05        232.10        17.68 o                         
  -9   8   4        444.34        507.95        24.46 o                         
  -8   8   4        802.04        695.90        22.52 o                         
  -7   8   4       1293.01       1483.78        74.16 o                         
  -6   8   4        644.92        528.74        21.18 o                         
  -5   8   4        751.32        816.23        28.71 o                         
  -4   8   4        445.67        409.40        14.42 o                         
  -3   8   4        744.12        822.38        18.44 o                         
  -2   8   4        325.41        331.66        12.10 o                         
  -1   8   4        641.10        736.20        20.69 o                         
   0   8   4        480.24        476.99        16.43 o                         
   1   8   4        636.08        630.31        17.54 o                         
   2   8   4        935.58        940.23        21.59 o                         
   3   8   4       1907.16       1845.48        39.81 o                         
   4   8   4        807.78        816.97        20.09 o                         
   5   8   4        456.57        421.49        15.81 o                         
   6   8   4        421.24        414.67        19.19 o                         
   7   8   4        253.71        198.85        16.50 o                         
   8   8   4        222.60        257.67        19.56 o                         
   9   8   4         71.94         73.42        29.92 o                         
  10   8   4         75.93         37.61        17.11 o                         
 -11   9   4          5.35         11.22        12.32 o                         
 -10   9   4         13.85          1.81        20.37 o                         
  -9   9   4         11.74          3.14        18.49 o                         
  -8   9   4          2.63        -12.89        12.89 o                         
  -7   9   4          7.84          0.57        11.83 o                         
  -6   9   4         13.14         -1.30        11.73 o                         
  -5   9   4        158.70        137.19         8.93 o                         
  -4   9   4        118.03        132.67         9.87 o                         
  -3   9   4        144.20        150.28        10.68 o                         
  -2   9   4          6.24          3.59        10.25 o                         
  -1   9   4          8.57         -3.07         8.99 o                         
   0   9   4        181.57        195.06        12.87 o                         
   1   9   4        240.81        204.49        12.66 o                         
   2   9   4         96.28        111.59        10.82 o                         
   3   9   4         18.33         11.56        10.15 o                         
   4   9   4         29.54         42.80         9.92 o                         
   5   9   4          4.14          1.84         9.37 o                         
   6   9   4         81.87         50.97        14.35 o                         
   7   9   4         50.84         31.15        14.17 o                         
   8   9   4         52.37         36.09        14.90 o                         
   9   9   4          0.04        -20.34        20.34 o                         
 -10  10   4         89.08         44.67        23.67 o                         
  -9  10   4        323.67        368.95        29.05 o                         
  -8  10   4        413.69        378.60        19.50 o                         
  -7  10   4        550.23        660.20        44.10 o                         
  -6  10   4        332.68        322.06        18.16 o                         
  -5  10   4        432.29        454.49        18.45 o                         
  -4  10   4        219.79        160.94         9.99 o                         
  -3  10   4        330.13        418.93        14.92 o                         
  -2  10   4        152.19        136.31        10.77 o                         
  -1  10   4        187.08        240.60        12.04 o                         
   0  10   4        522.52        527.69        17.52 o                         
   1  10   4        797.72        879.46        21.14 o                         
   2  10   4       1296.20       1352.59        28.28 o                         
   3  10   4        745.98        746.83        21.79 o                         
   4  10   4        731.90        701.43        20.24 o                         
   5  10   4        620.59        613.62        24.04 o                         
   6  10   4        416.62        441.21        23.79 o                         
   7  10   4        160.05        151.68        23.56 o                         
   8  10   4         98.29         84.24        25.53 o                         
  -9  11   4          2.19         -2.98        14.89 o                         
  -8  11   4          2.70         -5.45        14.55 o                         
  -7  11   4          0.20         -5.93        14.18 o                         
  -6  11   4          1.04         -7.85        13.44 o                         
  -5  11   4          1.60          1.28        13.36 o                         
  -4  11   4          3.21         15.27         8.65 o                         
  -3  11   4          7.70         -3.40         9.34 o                         
  -2  11   4          0.11          4.26         9.02 o                         
  -1  11   4         44.59         32.81        11.41 o                         
   0  11   4         38.31         11.74        12.67 o                         
   1  11   4         24.96          0.92         9.78 o                         
   2  11   4        272.33        298.60        14.64 o                         
   3  11   4         12.76         11.07        11.17 o                         
   4  11   4          0.32         22.86        11.51 o                         
   5  11   4          5.36         -0.50        14.37 o                         
   6  11   4         23.21         18.28        15.84 o                         
   7  11   4          2.57         -3.87        22.82 o                         
  -8  12   4        164.42        206.96        18.32 o                         
  -7  12   4        314.26        283.38        19.93 o                         
  -6  12   4        661.78        648.89        25.68 o                         
  -5  12   4        780.73        784.99        28.15 o                         
  -4  12   4        452.23        513.65        19.75 o                         
  -3  12   4        198.52        184.53        12.33 o                         
  -2  12   4        160.61        157.59        13.38 o                         
  -1  12   4         90.84         94.27        11.51 o                         
   0  12   4         55.00         58.28        10.46 o                         
   1  12   4         81.50         99.49        11.39 o                         
   2  12   4        232.32        260.09        16.82 o                         
   3  12   4        308.81        293.15        15.67 o                         
   4  12   4        534.18        560.29        42.50 o                         
   5  12   4        430.26        388.50        22.07 o                         
   6  12   4        296.37        215.11        22.01 o                         
  -7  13   4          0.00         42.62        22.33 o                         
  -6  13   4          0.39         -9.95        16.72 o                         
  -5  13   4          1.73          3.69        18.84 o                         
  -4  13   4         11.31          3.95        15.78 o                         
  -3  13   4          0.15          8.47        10.13 o                         
  -2  13   4          0.82        -10.50        10.50 o                         
  -1  13   4          0.11         14.08        14.94 o                         
   0  13   4          0.03          3.42        12.15 o                         
   1  13   4         15.89          9.04        15.18 o                         
   2  13   4         51.24         42.82        11.44 o                         
   3  13   4         27.76         61.53        14.33 o                         
   4  13   4          0.12         46.23        17.25 o                         
   5  13   4          0.23         -0.58        17.22 o                         
  -5  14   4        188.27        233.52        20.28 o                         
  -4  14   4        163.56        181.91        24.43 o                         
  -3  14   4        108.74         57.40        11.81 o                         
  -2  14   4         78.81        103.55        12.74 o                         
  -1  14   4         69.02         68.57        12.47 o                         
   0  14   4        153.09        144.20        15.29 o                         
   1  14   4        274.81        298.99        15.77 o                         
   2  14   4        253.71        248.06        14.52 o                         
 -13   1   5          1.16         -6.64        11.32 o                         
 -12   1   5        378.06        470.22        17.00 o                         
 -11   1   5          4.39         10.28        11.04 o                         
 -10   1   5        316.71        354.70        14.16 o                         
  -9   1   5         80.45         84.32        10.79 o                         
  -8   1   5        802.01        699.16        18.59 o                         
  -7   1   5       2514.07       2429.56        33.58 o                         
  -6   1   5        742.29        607.54        17.84 o                         
  -5   1   5       3262.79       3404.58        42.91 o                         
  -4   1   5       1463.36       1191.43        20.66 o                         
  -3   1   5       4356.03       4802.74        60.70 o                         
  -2   1   5        651.34        594.59        14.94 o                         
  -1   1   5       1482.45       1760.74        67.93 o                         
   0   1   5         15.98         10.75         7.27 o                         
   1   1   5        793.22        795.77        18.69 o                         
   2   1   5        123.10        155.48         9.80 o                         
   3   1   5       1945.38       1900.42        28.43 o                         
   4   1   5        863.42        890.90        20.21 o                         
   5   1   5       1479.82       1450.88        25.72 o                         
   6   1   5       1378.46       1408.84        29.24 o                         
   7   1   5       1021.11        862.66        22.83 o                         
   8   1   5        678.06        763.76        22.26 o                         
   9   1   5        216.00        188.09        15.86 o                         
  10   1   5         53.50         77.58        17.99 o                         
  11   1   5         19.49        -16.19        17.23 o                         
 -13   2   5         43.95         58.26        11.55 o                         
 -12   2   5        164.04        137.13        11.65 o                         
 -11   2   5         63.88         46.66        10.76 o                         
 -10   2   5        252.54        251.30        12.44 o                         
  -9   2   5        602.97        601.24        19.13 o                         
  -8   2   5         13.95         21.30         9.14 o                         
  -7   2   5        678.71        577.21        17.80 o                         
  -6   2   5       1110.50        978.76        19.48 o                         
  -5   2   5        503.71        419.06        15.92 o                         
  -4   2   5        888.67        725.05        17.60 o                         
  -3   2   5         18.01         25.70         8.62 o                         
  -2   2   5        831.33        673.20        23.96 o                         
  -1   2   5        330.35        385.42        13.69 o                         
   0   2   5         15.28         -7.57         7.57 o                         
   1   2   5        139.19         84.98         8.31 o                         
   2   2   5       1254.19       1539.46        30.27 o                         
   3   2   5        388.07        281.21        15.81 o                         
   4   2   5         91.73        168.33        11.08 o                         
   5   2   5          8.63         -2.20        10.59 o                         
   6   2   5         48.31         62.12        11.05 o                         
   7   2   5         47.69         59.11        11.84 o                         
   8   2   5         28.69         19.77        12.31 o                         
   9   2   5        151.25        163.41        16.39 o                         
  10   2   5          9.30          2.58        19.76 o                         
  11   2   5          1.34          2.49        14.89 o                         
 -13   3   5        144.34        153.19        13.68 o                         
 -12   3   5         82.93         68.34        10.28 o                         
 -11   3   5        237.82        245.17        15.86 o                         
 -10   3   5         42.98         38.73         9.87 o                         
  -9   3   5        312.80        302.12        12.59 o                         
  -8   3   5        522.43        511.27        18.87 o                         
  -7   3   5        576.27        549.41        16.98 o                         
  -6   3   5       1339.60       1355.45        25.06 o                         
  -5   3   5       2809.15       2731.00        36.06 o                         
  -4   3   5       3206.38       3195.38        46.82 o                         
  -3   3   5       2402.35       2379.46        34.17 o                         
  -2   3   5       1637.73       1632.98        24.93 o                         
  -1   3   5       1030.46       1055.44        22.24 o                         
   0   3   5        713.46        692.61        16.70 o                         
   1   3   5         59.63         68.56         8.60 o                         
   2   3   5        764.86        765.65        22.96 o                         
   3   3   5        223.05        238.37        11.85 o                         
   4   3   5        593.83        650.83        20.75 o                         
   5   3   5        948.40        883.28        21.48 o                         
   6   3   5       1348.32       1376.76        27.97 o                         
   7   3   5        765.28        807.74        32.40 o                         
   8   3   5        449.37        466.07        19.09 o                         
   9   3   5        178.62        179.66        14.76 o                         
  10   3   5        137.83         86.97        16.95 o                         
 -13   4   5          1.82         33.28        11.23 o                         
 -12   4   5         49.92         63.48         9.91 o                         
 -11   4   5          9.86         -8.88         8.88 o                         
 -10   4   5         87.02         91.12        10.05 o                         
  -9   4   5        280.16        294.47        12.65 o                         
  -8   4   5         73.07         48.76         9.19 o                         
  -7   4   5        582.58        620.90        28.38 o                         
  -6   4   5          6.74          4.06         9.80 o                         
  -5   4   5        264.78        299.10        16.10 o                         
  -4   4   5        100.63        131.07         9.73 o                         
  -3   4   5         41.48         19.88         8.53 o                         
  -2   4   5        515.49        570.61        25.73 o                         
  -1   4   5        984.76       1006.26        20.81 o                         
   0   4   5        277.01        273.97        10.73 o                         
   1   4   5         10.14          8.11        10.13 o                         
   2   4   5        464.49        480.43        17.89 o                         
   3   4   5          1.94         -6.54         9.19 o                         
   4   4   5        166.11        200.29        12.18 o                         
   5   4   5         28.81         13.73        12.36 o                         
   6   4   5         10.54         17.13        11.46 o                         
   7   4   5         17.45          7.92        11.34 o                         
   8   4   5         21.18         -1.14        13.43 o                         
   9   4   5         65.44         69.63        13.10 o                         
  10   4   5          9.67          9.56        16.60 o                         
 -13   5   5        251.84        313.72        30.21 o                         
 -12   5   5         13.98         26.13        18.23 o                         
 -11   5   5        417.58        440.96        19.84 o                         
 -10   5   5         87.57         61.59         9.20 o                         
  -9   5   5        166.94        229.69        12.97 o                         
  -8   5   5          7.87          3.67         8.17 o                         
  -7   5   5         73.70        100.24        10.51 o                         
  -6   5   5       1801.84       1690.30        26.97 o                         
  -5   5   5        944.71        988.88        23.52 o                         
  -4   5   5       2132.35       2028.04        29.62 o                         
  -3   5   5        995.76        997.83        22.82 o                         
  -2   5   5       2453.06       2507.76        36.55 o                         
  -1   5   5        569.76        592.01        16.80 o                         
   0   5   5       1414.22       1490.58        24.32 o                         
   1   5   5        269.21        253.56        12.34 o                         
   2   5   5        851.27        867.87        20.24 o                         
   3   5   5        145.89        143.14        11.11 o                         
   4   5   5       1524.69       1593.30        46.06 o                         
   5   5   5        950.54        899.72        23.90 o                         
   6   5   5        642.48        666.17        20.54 o                         
   7   5   5        413.52        431.05        17.15 o                         
   8   5   5        238.00        239.17        14.57 o                         
   9   5   5        162.80        149.38        13.68 o                         
  10   5   5         63.32         27.41        19.57 o                         
 -12   6   5          0.11         37.03        23.19 o                         
 -11   6   5         25.38         43.78        13.42 o                         
 -10   6   5         29.05         44.36        14.06 o                         
  -9   6   5          1.88         -1.83         8.22 o                         
  -8   6   5          3.86          3.90         8.32 o                         
  -7   6   5        106.38        119.45         9.87 o                         
  -6   6   5        182.55        208.89        11.17 o                         
  -5   6   5          1.22         -7.58         8.86 o                         
  -4   6   5          7.50         -2.27         9.58 o                         
  -3   6   5        515.73        451.92        16.49 o                         
  -2   6   5          6.62          8.84         8.38 o                         
  -1   6   5         28.50         16.11         8.42 o                         
   0   6   5          0.83          4.50         8.45 o                         
   1   6   5          0.71         -7.32         8.81 o                         
   2   6   5          4.59          6.87         9.61 o                         
   3   6   5          9.84         13.84        11.38 o                         
   4   6   5        459.78        431.20        15.97 o                         
   5   6   5        384.37        385.49        28.66 o                         
   6   6   5         86.93         67.52        11.93 o                         
   7   6   5          0.23        -10.80        10.80 o                         
   8   6   5         26.15         31.18        11.73 o                         
   9   6   5          2.53         21.94        15.80 o                         
 -12   7   5         65.42        111.64        26.47 o                         
 -11   7   5        118.26        145.31        24.21 o                         
 -10   7   5        268.50        224.63        16.84 o                         
  -9   7   5        586.68        620.65        27.11 o                         
  -8   7   5        671.64        645.86        17.55 o                         
  -7   7   5        561.22        565.94        16.23 o                         
  -6   7   5        804.89        809.10        29.11 o                         
  -5   7   5        393.09        370.63        16.85 o                         
  -4   7   5        798.66        763.33        23.82 o                         
  -3   7   5        309.83        374.89        13.44 o                         
  -2   7   5        606.40        562.94        17.66 o                         
  -1   7   5        436.53        434.44        16.49 o                         
   0   7   5       1306.29       1287.03        25.55 o                         
   1   7   5       1091.16       1097.87        22.72 o                         
   2   7   5        495.44        494.90        19.39 o                         
   3   7   5        599.61        574.30        24.18 o                         
   4   7   5        657.83        665.44        21.59 o                         
   5   7   5        315.11        297.19        16.42 o                         
   6   7   5        210.81        216.73        13.78 o                         
   7   7   5        219.58        215.87        13.88 o                         
   8   7   5        105.61        130.47        15.75 o                         
   9   7   5        137.93        126.54        14.21 o                         
 -11   8   5          2.19        -13.15        14.49 o                         
 -10   8   5         12.98         16.68        18.32 o                         
  -9   8   5          7.48         20.20        12.58 o                         
  -8   8   5        105.33        137.80        19.98 o                         
  -7   8   5        139.35        140.60        10.78 o                         
  -6   8   5        256.31        303.36        13.89 o                         
  -5   8   5          0.35          7.02         8.73 o                         
  -4   8   5         10.48         23.88         9.48 o                         
  -3   8   5        149.28        188.17        11.24 o                         
  -2   8   5        183.85        131.29        11.41 o                         
  -1   8   5        187.69        227.39        13.60 o                         
   0   8   5         67.68         32.18         9.94 o                         
   1   8   5         32.01         47.36        10.72 o                         
   2   8   5         32.87         31.56        10.45 o                         
   3   8   5        198.26        172.58        13.13 o                         
   4   8   5        106.26        108.89        11.94 o                         
   5   8   5         25.32         24.67        11.33 o                         
   6   8   5          0.33         35.57        15.78 o                         
   7   8   5          1.89         19.91        15.95 o                         
   8   8   5         14.53         37.75        18.74 o                         
 -10   9   5        236.12        279.94        28.38 o                         
  -9   9   5        233.42        197.89        24.54 o                         
  -8   9   5        313.08        373.91        21.54 o                         
  -7   9   5        336.67        272.39        18.66 o                         
  -6   9   5        197.09        216.45        12.39 o                         
  -5   9   5        148.27        127.80        10.58 o                         
  -4   9   5         91.39         99.29        10.16 o                         
  -3   9   5        275.54        287.43        13.29 o                         
  -2   9   5        467.14        477.38        17.07 o                         
  -1   9   5        715.62        752.37        20.69 o                         
   0   9   5        881.76        803.20        21.20 o                         
   1   9   5       1174.83       1282.65        27.29 o                         
   2   9   5        768.58        759.97        21.69 o                         
   3   9   5        938.46        992.33        25.89 o                         
   4   9   5        325.53        332.04        17.62 o                         
   5   9   5        227.61        240.44        15.56 o                         
   6   9   5         73.11         71.73        15.65 o                         
   7   9   5         50.46         62.85        31.73 o                         
   8   9   5         65.01         61.59        18.59 o                         
 -10  10   5          0.36        -33.36        33.36 o                         
  -9  10   5          2.68         14.17        18.79 o                         
  -8  10   5         49.00          9.75        19.64 o                         
  -7  10   5         58.53         64.81        15.72 o                         
  -6  10   5          3.77          2.75        15.89 o                         
  -5  10   5         26.26          2.84        10.87 o                         
  -4  10   5         96.91        107.95        11.09 o                         
  -3  10   5         54.14         47.60        10.23 o                         
  -2  10   5        114.86        117.15        11.80 o                         
  -1  10   5         59.14         55.50        10.85 o                         
   0  10   5         21.16         19.50        10.22 o                         
   1  10   5         32.24         39.21        16.65 o                         
   2  10   5        264.60        260.73        15.34 o                         
   3  10   5        428.15        433.70        18.33 o                         
   4  10   5         59.49         45.10        12.10 o                         
   5  10   5          9.52        -10.50        11.49 o                         
   6  10   5          0.81          8.99        17.11 o                         
   7  10   5          7.19         11.25        18.99 o                         
  -9  11   5        141.94        122.60        26.41 o                         
  -8  11   5        159.72        171.66        18.15 o                         
  -7  11   5        167.06        155.84        19.50 o                         
  -6  11   5        131.34        111.20        16.90 o                         
  -5  11   5        157.12        151.24        11.22 o                         
  -4  11   5        105.89        110.97        19.22 o                         
  -3  11   5        208.47        226.51        18.73 o                         
  -2  11   5        319.69        290.16        13.72 o                         
  -1  11   5        561.49        654.91        21.48 o                         
   0  11   5        454.19        478.24        21.84 o                         
   1  11   5        497.28        512.63        18.17 o                         
   2  11   5        562.05        546.80        23.28 o                         
   3  11   5        453.33        495.23        35.41 o                         
   4  11   5        185.02        177.73        14.01 o                         
   5  11   5         98.79         76.91        13.21 o                         
   6  11   5         42.86         64.02        46.39 o                         
  -7  12   5          2.66         -3.39        22.12 o                         
  -6  12   5          0.54          9.09        17.81 o                         
  -5  12   5          0.89        -16.03        16.03 o                         
  -4  12   5          3.13         12.80        10.33 o                         
  -3  12   5          0.00         23.96        10.74 o                         
  -2  12   5          8.37         12.27        11.06 o                         
  -1  12   5          3.50         19.08        11.63 o                         
   0  12   5          0.02         -3.49        12.83 o                         
   1  12   5          4.95         32.29        14.55 o                         
   2  12   5         11.57         22.86        12.24 o                         
   3  12   5          3.33         -8.57        12.65 o                         
   4  12   5          1.91          1.51        18.03 o                         
  -5  13   5         50.57         48.68        18.01 o                         
  -4  13   5        112.17         86.15        17.27 o                         
  -3  13   5        177.64        164.32        14.24 o                         
  -2  13   5        230.88        259.48        17.35 o                         
  -1  13   5        358.19        363.41        18.70 o                         
   0  13   5        444.16        464.15        23.11 o                         
   1  13   5        473.63        468.09        20.93 o                         
   2  13   5        373.29        381.00        18.21 o                         
 -13   0   6          3.72         -2.71        35.12 o                         
 -12   0   6        130.25        110.28        17.91 o                         
 -11   0   6          5.83        -14.64        14.64 o                         
 -10   0   6        874.39        980.22        38.96 o                         
  -9   0   6        206.95        193.89        29.14 o                         
  -8   0   6       1611.27       1746.76        49.98 o                         
  -7   0   6       1065.42        928.17        30.77 o                         
  -6   0   6       3343.12       3379.36        62.54 o                         
  -5   0   6         14.97         21.80        13.44 o                         
  -4   0   6        606.77        646.23        25.90 o                         
  -3   0   6         11.36        -12.70        12.70 o                         
  -2   0   6        394.11        353.48        19.32 o                         
  -1   0   6         49.02         93.04        17.70 o                         
   0   0   6        956.01        818.22        27.96 o                         
   1   0   6       1955.60       2429.91       119.82 o                         
   2   0   6       1460.83       1366.71        36.13 o                         
   3   0   6       2218.27       2792.46        56.15 o                         
   4   0   6       1985.06       1758.91        42.76 o                         
   5   0   6        806.86        903.48        35.82 o                         
   6   0   6        253.06        191.39        19.25 o                         
   7   0   6        107.39        129.34        19.66 o                         
   8   0   6         24.42         -1.55        23.96 o                         
   9   0   6         61.07         77.29        28.21 o                         
 -13   1   6         12.07         -9.37        13.49 o                         
 -12   1   6         53.39         41.45        17.24 o                         
 -11   1   6         65.37         45.43        11.90 o                         
 -10   1   6         17.67         45.13        11.43 o                         
  -9   1   6         62.15         61.91        10.41 o                         
  -8   1   6         72.23         68.78        10.34 o                         
  -7   1   6         36.05         42.35        11.27 o                         
  -6   1   6         69.87         96.60        10.03 o                         
  -5   1   6        136.60         76.98        10.03 o                         
  -4   1   6        300.34        357.64        13.22 o                         
  -3   1   6         68.96         35.09         9.42 o                         
  -2   1   6         31.58         51.87         9.26 o                         
  -1   1   6          5.13         28.49        10.14 o                         
   0   1   6         19.73         37.37        10.07 o                         
   1   1   6        135.37        179.27        12.20 o                         
   2   1   6        371.05        345.78        14.45 o                         
   3   1   6        931.61        984.80        23.27 o                         
   4   1   6          6.62          0.71        10.98 o                         
   5   1   6          9.27         24.86        12.00 o                         
   6   1   6          6.19          8.74        12.43 o                         
   7   1   6          5.02         17.68        13.76 o                         
   8   1   6         14.37         20.25        13.53 o                         
   9   1   6         16.26         35.16        15.71 o                         
 -13   2   6         23.93         63.55        68.53 o                         
 -12   2   6        118.97        130.29        13.26 o                         
 -11   2   6        113.15         96.68        12.08 o                         
 -10   2   6        434.94        483.00        20.69 o                         
  -9   2   6        342.17        320.16        14.59 o                         
  -8   2   6       1072.76       1102.18        24.80 o                         
  -7   2   6        920.01        842.34        20.66 o                         
  -6   2   6       1640.65       1823.26        38.02 o                         
  -5   2   6        699.81        638.11        18.70 o                         
  -4   2   6        681.52        745.88        21.80 o                         
  -3   2   6        136.05        121.18         9.82 o                         
  -2   2   6        188.21        165.35        10.60 o                         
  -1   2   6        425.80        436.66        15.83 o                         
   0   2   6        670.15        597.70        18.32 o                         
   1   2   6        735.56        877.60        47.31 o                         
   2   2   6        991.10        929.77        22.25 o                         
   3   2   6       2274.28       2366.15        35.63 o                         
   4   2   6       1479.98       1381.10        28.04 o                         
   5   2   6        780.61        779.32        23.67 o                         
   6   2   6        296.49        251.32        15.34 o                         
   7   2   6        153.10        183.05        14.72 o                         
   8   2   6         55.72         62.04        14.59 o                         
   9   2   6         31.94         30.87        19.85 o                         
 -12   3   6         88.90        144.94        21.39 o                         
 -11   3   6         28.57         41.14        13.05 o                         
 -10   3   6        104.18         94.91        10.80 o                         
  -9   3   6         21.69         32.76        10.25 o                         
  -8   3   6        268.16        296.66        14.14 o                         
  -7   3   6        158.90        160.48        12.24 o                         
  -6   3   6        153.93        172.45        12.47 o                         
  -5   3   6        122.63        101.46        13.17 o                         
  -4   3   6        201.65        222.49        19.72 o                         
  -3   3   6         12.08         32.12         9.68 o                         
  -2   3   6         52.00         80.43        10.00 o                         
  -1   3   6         56.76         95.71        10.14 o                         
   0   3   6          1.94         12.25         9.70 o                         
   1   3   6        154.26        217.77        11.85 o                         
   2   3   6         67.76         70.58        10.73 o                         
   3   3   6        290.52        328.94        15.24 o                         
   4   3   6        109.73        129.18        12.09 o                         
   5   3   6        120.48        105.34        12.62 o                         
   6   3   6        129.30        140.32        13.67 o                         
   7   3   6         48.57         64.85        14.67 o                         
   8   3   6          6.29          2.79        16.49 o                         
   9   3   6          1.51        -21.15        21.15 o                         
 -12   4   6         39.75         37.06        13.99 o                         
 -11   4   6        257.84        266.91        15.71 o                         
 -10   4   6        114.50         90.90        11.54 o                         
  -9   4   6        493.86        509.39        24.37 o                         
  -8   4   6        265.65        251.43        12.67 o                         
  -7   4   6        594.91        593.20        29.41 o                         
  -6   4   6        167.98        191.84        12.43 o                         
  -5   4   6       1370.60       1299.27        25.18 o                         
  -4   4   6        207.67        209.44        12.47 o                         
  -3   4   6       1087.02       1067.10        31.07 o                         
  -2   4   6        256.56        300.10        26.11 o                         
  -1   4   6        722.69        785.44        20.31 o                         
   0   4   6        467.91        488.05        17.72 o                         
   1   4   6       1042.17       1001.80        22.78 o                         
   2   4   6       1560.85       1644.69        30.78 o                         
   3   4   6        958.03        934.57        27.31 o                         
   4   4   6        465.40        561.12        20.76 o                         
   5   4   6        586.46        585.88        25.52 o                         
   6   4   6        311.50        356.94        17.63 o                         
   7   4   6        124.88        148.41        15.45 o                         
   8   4   6         70.38         97.24        14.98 o                         
   9   4   6         25.09        -12.11        17.15 o                         
 -12   5   6          5.60        -11.93        14.53 o                         
 -11   5   6         25.33          9.16        11.92 o                         
 -10   5   6         19.08         11.15        13.76 o                         
  -9   5   6         16.04         10.80         9.81 o                         
  -8   5   6         33.75         12.50         9.63 o                         
  -7   5   6         72.37         93.64        11.05 o                         
  -6   5   6        185.45        174.05        10.85 o                         
  -5   5   6         91.73        110.57        11.63 o                         
  -4   5   6        160.60        144.05        11.81 o                         
  -3   5   6          0.07          6.59        11.50 o                         
  -2   5   6          8.05         20.35        10.19 o                         
  -1   5   6        370.31        341.35        13.57 o                         
   0   5   6        232.42        218.56        12.16 o                         
   1   5   6        222.02        240.98        12.95 o                         
   2   5   6        118.83        109.66        12.65 o                         
   3   5   6         11.08         10.65        11.24 o                         
   4   5   6         45.29         33.85        14.56 o                         
   5   5   6         52.79         74.63        14.03 o                         
   6   5   6         44.12         34.37        13.09 o                         
   7   5   6         24.30         11.62        14.26 o                         
   8   5   6          2.03        -14.18        14.18 o                         
 -11   6   6        154.83        163.43        13.66 o                         
 -10   6   6         95.07         92.76        12.83 o                         
  -9   6   6        494.55        567.30        18.01 o                         
  -8   6   6        286.52        312.64        16.36 o                         
  -7   6   6        457.39        467.85        17.21 o                         
  -6   6   6        117.49        111.88        12.45 o                         
  -5   6   6        694.80        731.34        20.02 o                         
  -4   6   6        414.01        354.48        14.73 o                         
  -3   6   6        775.83        785.33        20.92 o                         
  -2   6   6        389.41        377.49        16.32 o                         
  -1   6   6        508.57        554.65        20.86 o                         
   0   6   6        588.70        587.55        19.98 o                         
   1   6   6        893.66        927.41        24.74 o                         
   2   6   6        933.47        955.38        23.63 o                         
   3   6   6        271.69        302.10        18.76 o                         
   4   6   6        370.41        405.88        17.83 o                         
   5   6   6        274.10        246.39        15.00 o                         
   6   6   6        264.65        275.49        15.91 o                         
   7   6   6        166.00        141.68        14.87 o                         
   8   6   6        109.14        106.87        15.06 o                         
 -11   7   6         59.23         97.09        16.76 o                         
 -10   7   6          5.16         -1.05        10.52 o                         
  -9   7   6         24.62         19.54        15.48 o                         
  -8   7   6         51.76         80.87        11.74 o                         
  -7   7   6         86.57         98.69        19.78 o                         
  -6   7   6         63.20         57.10        12.30 o                         
  -5   7   6         79.95         72.89        10.69 o                         
  -4   7   6         29.07         45.88        11.01 o                         
  -3   7   6         25.73         25.10        10.15 o                         
  -2   7   6         20.68         24.56        11.21 o                         
  -1   7   6        147.09        139.08        11.63 o                         
   0   7   6        390.79        415.76        18.50 o                         
   1   7   6        158.92        133.64        13.04 o                         
   2   7   6         29.84         49.80        12.09 o                         
   3   7   6         56.53         78.71        12.30 o                         
   4   7   6          5.49         19.13        12.43 o                         
   5   7   6         62.66         91.16        14.21 o                         
   6   7   6         28.01         36.21        13.65 o                         
   7   7   6         21.21         -8.55        18.03 o                         
 -10   8   6         87.92         69.73        16.15 o                         
  -9   8   6        153.90        192.05        18.33 o                         
  -8   8   6        235.94        218.05        12.37 o                         
  -7   8   6        299.79        307.12        22.30 o                         
  -6   8   6        324.83        305.68        25.03 o                         
  -5   8   6        394.17        357.81        19.05 o                         
  -4   8   6        629.01        649.85        21.13 o                         
  -3   8   6        361.29        357.81        15.17 o                         
  -2   8   6        646.75        700.77        21.90 o                         
  -1   8   6        534.89        526.32        20.49 o                         
   0   8   6        564.17        611.90        22.31 o                         
   1   8   6        331.53        300.85        14.94 o                         
   2   8   6        258.96        260.99        14.52 o                         
   3   8   6        186.23        204.13        14.84 o                         
   4   8   6        244.35        271.03        18.83 o                         
   5   8   6        143.95        121.38        14.29 o                         
   6   8   6        184.55        194.70        15.67 o                         
   7   8   6        119.62         84.08        18.34 o                         
  -9   9   6         22.36         61.57        27.52 o                         
  -8   9   6          8.04          9.03        19.59 o                         
  -7   9   6          4.26          2.34        11.37 o                         
  -6   9   6          9.89         23.46        10.73 o                         
  -5   9   6         31.95         22.58        10.97 o                         
  -4   9   6         16.05         15.00        10.87 o                         
  -3   9   6         33.75         13.79        10.88 o                         
  -2   9   6          1.53          2.35        11.36 o                         
  -1   9   6         11.45          4.19        11.89 o                         
   0   9   6        126.65        109.44        13.00 o                         
   1   9   6         59.86         46.83        12.33 o                         
   2   9   6          8.89          4.36        15.84 o                         
   3   9   6          0.21        -10.15        12.54 o                         
   4   9   6          4.77          1.66        13.09 o                         
   5   9   6         31.35         52.97        18.52 o                         
   6   9   6         37.76         47.92        16.99 o                         
  -8  10   6         80.38        101.13        24.46 o                         
  -7  10   6         78.57         76.19        17.47 o                         
  -6  10   6        162.08        176.33        14.79 o                         
  -5  10   6        151.07        135.38        15.10 o                         
  -4  10   6        306.07        331.16        15.89 o                         
  -3  10   6        358.84        336.19        15.73 o                         
  -2  10   6        638.59        695.58        23.58 o                         
  -1  10   6        530.36        521.53        36.13 o                         
   0  10   6        431.77        473.88        20.28 o                         
   1  10   6        273.00        232.72        14.78 o                         
   2  10   6        148.34        176.10        14.37 o                         
   3  10   6         84.47         58.00        13.77 o                         
   4  10   6         52.52         76.67        16.95 o                         
   5  10   6         92.07        138.85        23.01 o                         
  -7  11   6          0.07        -23.84        27.12 o                         
  -6  11   6          3.14         24.29        12.63 o                         
  -5  11   6         35.10         38.28        12.03 o                         
  -4  11   6         82.77         64.65        12.54 o                         
  -3  11   6         29.82         20.58        12.26 o                         
  -2  11   6          0.39         -7.64        12.58 o                         
  -1  11   6          0.10         -4.67        12.38 o                         
   0  11   6          3.74         16.17        12.52 o                         
   1  11   6         57.70         72.98        16.74 o                         
   2  11   6        119.36        116.40        18.10 o                         
   3  11   6         79.42         72.80        14.69 o                         
   4  11   6          6.40         12.89        22.17 o                         
  -5  12   6        203.47        247.57        19.99 o                         
  -4  12   6        318.66        338.20        17.63 o                         
  -3  12   6        452.19        440.74        25.48 o                         
  -2  12   6        486.81        504.36        20.48 o                         
  -1  12   6        420.66        422.76        19.03 o                         
   0  12   6        222.40        229.88        15.19 o                         
   1  12   6         73.73         62.97        17.37 o                         
   2  12   6         24.83         50.30        66.64 o                         
 -11   1   7        417.88        525.43        25.39 o                         
 -10   1   7        141.88        127.65        14.17 o                         
  -9   1   7        668.05        743.16        22.99 o                         
  -8   1   7        105.36        106.30        12.92 o                         
  -7   1   7        175.33        150.53        13.15 o                         
  -6   1   7        221.32        260.45        14.22 o                         
  -5   1   7        195.92        164.17        12.03 o                         
  -4   1   7        232.40        357.84        21.28 o                         
  -3   1   7        240.48        162.96        16.12 o                         
  -2   1   7        834.83       1001.23        23.64 o                         
  -1   1   7       1172.79        974.22        25.63 o                         
   0   1   7       1869.29       2110.98        36.39 o                         
   1   1   7       1459.50       1443.59        34.14 o                         
   2   1   7        734.47        814.72        26.64 o                         
   3   1   7        140.40        144.19        13.95 o                         
   4   1   7        245.17        275.86        17.48 o                         
   5   1   7         74.13         52.79        15.52 o                         
   6   1   7         37.13         23.03        14.71 o                         
   7   1   7         27.60         10.71        16.47 o                         
   8   1   7         63.63         51.54        18.13 o                         
 -11   2   7          9.57          0.78        12.93 o                         
 -10   2   7          0.16        -12.12        12.12 o                         
  -9   2   7         61.50         81.76        12.52 o                         
  -8   2   7          2.21          0.02        10.96 o                         
  -7   2   7          0.99         -6.34        10.75 o                         
  -6   2   7         86.28         88.32        11.88 o                         
  -5   2   7        100.96        151.57        11.71 o                         
  -4   2   7          9.92         10.97        10.30 o                         
  -3   2   7         68.17         81.43        11.82 o                         
  -2   2   7         69.80         82.59        12.48 o                         
  -1   2   7          3.84          2.23        11.67 o                         
   0   2   7          1.82         23.18        11.93 o                         
   1   2   7         28.72         16.97        13.85 o                         
   2   2   7         10.06         22.63        12.60 o                         
   3   2   7         54.17         89.26        13.63 o                         
   4   2   7         33.58          2.15        14.88 o                         
   5   2   7          1.20          9.87        14.57 o                         
   6   2   7          0.08         -9.24        17.21 o                         
   7   2   7          0.05         15.72        19.04 o                         
   8   2   7          1.28         18.08        17.97 o                         
 -11   3   7        151.31        177.56        22.06 o                         
 -10   3   7        289.35        272.16        15.27 o                         
  -9   3   7        189.26        216.46        13.94 o                         
  -8   3   7        407.10        394.10        18.36 o                         
  -7   3   7        104.43        106.70        11.89 o                         
  -6   3   7         93.08        100.36        12.34 o                         
  -5   3   7        130.66        141.14        12.94 o                         
  -4   3   7        306.64        347.00        15.68 o                         
  -3   3   7        433.02        444.02        33.05 o                         
  -2   3   7        956.43        843.01        28.68 o                         
  -1   3   7       1069.22       1062.25        24.84 o                         
   0   3   7       1236.99       1182.33        26.19 o                         
   1   3   7        989.06       1065.65        26.03 o                         
   2   3   7        777.58        775.87        25.23 o                         
   3   3   7        478.97        508.53        22.85 o                         
   4   3   7         89.92         77.47        15.24 o                         
   5   3   7         59.58         43.09        15.75 o                         
   6   3   7         46.42         26.78        15.39 o                         
   7   3   7         57.99         33.82        16.55 o                         
 -11   4   7          1.81        -17.56        17.56 o                         
 -10   4   7          0.18         -1.32        12.77 o                         
  -9   4   7         60.66         55.56        12.17 o                         
  -8   4   7         12.21         21.77        10.76 o                         
  -7   4   7          5.08          8.18        10.34 o                         
  -6   4   7        121.47        176.04        13.49 o                         
  -5   4   7          0.98          1.00        11.74 o                         
  -4   4   7         56.83         83.63        13.10 o                         
  -3   4   7         94.04         86.37        12.74 o                         
  -2   4   7        227.96        224.04        13.53 o                         
  -1   4   7         23.24         22.61        11.69 o                         
   0   4   7          1.24          5.16        12.40 o                         
   1   4   7         69.78         80.06        13.38 o                         
   2   4   7        174.57        183.26        14.90 o                         
   3   4   7         80.79         75.59        15.16 o                         
   4   4   7         60.85         55.65        14.71 o                         
   5   4   7         25.15          1.49        18.27 o                         
   6   4   7         14.89         34.15        16.03 o                         
   7   4   7          5.18         35.92        21.27 o                         
 -10   5   7        298.80        363.83        17.98 o                         
  -9   5   7         57.25         70.65        11.49 o                         
  -8   5   7        197.20        255.47        14.03 o                         
  -7   5   7        126.86         92.07        13.88 o                         
  -6   5   7        182.33        171.46        13.80 o                         
  -5   5   7        176.16        177.66        13.11 o                         
  -4   5   7        244.41        248.76        14.72 o                         
  -3   5   7        652.30        674.90        22.05 o                         
  -2   5   7        761.37        723.02        23.05 o                         
  -1   5   7        743.55        846.33        25.18 o                         
   0   5   7        441.01        428.19        18.99 o                         
   1   5   7        486.67        561.32        20.92 o                         
   2   5   7        453.79        476.61        31.58 o                         
   3   5   7        450.38        522.68        21.64 o                         
   4   5   7        128.37        108.72        14.86 o                         
   5   5   7        115.14         97.48        15.42 o                         
   6   5   7         53.25         61.21        15.97 o                         
   7   5   7         88.31        132.87        17.74 o                         
 -10   6   7          0.08         12.71        12.87 o                         
  -9   6   7         10.68         -4.45        18.15 o                         
  -8   6   7        179.04        193.30        14.22 o                         
  -7   6   7        347.13        319.78        16.52 o                         
  -6   6   7        138.61        150.39        13.17 o                         
  -5   6   7          3.01        -10.90        12.19 o                         
  -4   6   7         37.21         26.98        11.35 o                         
  -3   6   7        272.64        240.76        16.11 o                         
  -2   6   7        142.50        126.38        12.84 o                         
  -1   6   7        228.68        259.23        15.23 o                         
   0   6   7         53.84         50.54        14.29 o                         
   1   6   7          0.09         17.34        13.35 o                         
   2   6   7        133.71        146.67        15.05 o                         
   3   6   7        243.92        266.54        17.01 o                         
   4   6   7        110.60        142.30        15.65 o                         
   5   6   7          1.02         18.26        15.77 o                         
   6   6   7         12.64        -15.56        15.79 o                         
  -9   7   7        115.69         96.04        14.18 o                         
  -8   7   7        255.17        349.34        22.88 o                         
  -7   7   7        469.36        489.60        19.24 o                         
  -6   7   7        246.83        273.07        17.11 o                         
  -5   7   7        213.95        168.57        13.72 o                         
  -4   7   7        321.50        348.60        16.64 o                         
  -3   7   7        484.36        470.47        23.32 o                         
  -2   7   7        213.85        224.44        19.67 o                         
  -1   7   7        321.35        341.52        16.63 o                         
   0   7   7        280.53        279.08        16.02 o                         
   1   7   7        298.53        311.43        17.50 o                         
   2   7   7        218.58        212.44        17.02 o                         
   3   7   7        263.94        264.22        17.22 o                         
   4   7   7        196.69        210.28        16.94 o                         
   5   7   7        116.00        141.69        18.61 o                         
  -8   8   7         15.28         27.78        15.83 o                         
  -7   8   7          1.84          3.26        13.10 o                         
  -6   8   7         11.02          9.18        12.42 o                         
  -5   8   7         36.51         59.44        13.66 o                         
  -4   8   7        102.21        103.38        13.29 o                         
  -3   8   7        201.83        196.22        14.82 o                         
  -2   8   7         48.16         32.89        12.77 o                         
  -1   8   7         25.18         18.73        12.68 o                         
   0   8   7          0.37        -10.75        13.95 o                         
   1   8   7         29.84         38.21        13.99 o                         
   2   8   7        107.61        141.50        16.73 o                         
   3   8   7        140.81         77.29        16.57 o                         
   4   8   7         84.22        121.57        21.02 o                         
   5   8   7         24.15         47.19        18.00 o                         
  -7   9   7        230.77        267.70        17.51 o                         
  -6   9   7        285.04        213.52        19.97 o                         
  -5   9   7        353.74        355.27        18.67 o                         
  -4   9   7        335.55        249.08        15.58 o                         
  -3   9   7        247.35        235.14        16.08 o                         
  -2   9   7        163.94        153.00        14.45 o                         
  -1   9   7        173.79        145.81        19.10 o                         
   0   9   7        132.51        122.94        15.70 o                         
   1   9   7         85.94        117.35        15.64 o                         
   2   9   7         99.94         69.71        20.22 o                         
   3   9   7        122.98        108.62        16.51 o                         
   4   9   7        158.15        186.34        32.97 o                         
  -6  10   7          3.54          1.53        15.60 o                         
  -5  10   7          0.00         -8.72        14.73 o                         
  -4  10   7          0.97          6.89        13.81 o                         
  -3  10   7          0.42        -13.57        13.57 o                         
  -2  10   7          5.48          9.69        14.01 o                         
  -1  10   7          0.60          4.42        14.64 o                         
   0  10   7          5.43         23.90        16.47 o                         
   1  10   7          6.55         50.97        18.42 o                         
   2  10   7          4.91        -16.74        16.74 o                         
  -3  11   7        156.11        123.63        25.06 o                         
  -2  11   7        111.04        109.64        16.76 o                         
  -1  11   7         61.45         51.42        16.89 o                         
 -10   0   8         50.05        -10.29        36.51 o                         
  -9   0   8         82.23         99.84        26.64 o                         
  -8   0   8         66.75         56.93        20.55 o                         
  -7   0   8        182.86        199.36        26.86 o                         
  -6   0   8        136.18         94.85        19.07 o                         
  -5   0   8        555.64        655.28        33.60 o                         
  -4   0   8        747.12        682.01        37.57 o                         
  -3   0   8       1281.62       1350.45        43.10 o                         
  -2   0   8        585.84        549.44        34.94 o                         
  -1   0   8        599.88        610.71        30.93 o                         
   0   0   8        266.39        275.65        25.79 o                         
   1   0   8        198.60        174.23        24.66 o                         
   2   0   8         54.44         68.31        23.53 o                         
   3   0   8          0.20         66.43        27.61 o                         
   4   0   8          1.93          2.52        25.59 o                         
   5   0   8         73.78         45.36        28.98 o                         
   6   0   8        219.87        222.30        32.30 o                         
 -10   1   8         29.89         -4.40        18.62 o                         
  -9   1   8          0.30          5.09        14.77 o                         
  -8   1   8          1.85         10.54        13.80 o                         
  -7   1   8         24.10         29.98        13.12 o                         
  -6   1   8          8.24          4.57        12.55 o                         
  -5   1   8         10.76         -8.37        13.41 o                         
  -4   1   8          8.84         -3.89        13.40 o                         
  -3   1   8         71.85         97.53        15.38 o                         
  -2   1   8         56.39         37.52        14.56 o                         
  -1   1   8         18.31         42.95        15.55 o                         
   0   1   8         22.74         24.16        18.02 o                         
   1   1   8          7.95          8.06        15.87 o                         
   2   1   8          9.16         15.35        15.75 o                         
   3   1   8         60.99         26.11        16.34 o                         
   4   1   8         80.82         96.64        18.07 o                         
   5   1   8         27.04         34.87        19.30 o                         
   6   1   8         13.45         16.81        57.67 o                         
 -10   2   8         44.73         28.83        23.64 o                         
  -9   2   8         55.46         37.21        14.95 o                         
  -8   2   8         71.62         39.19        14.69 o                         
  -7   2   8        136.51        149.75        15.01 o                         
  -6   2   8        124.48        105.67        13.56 o                         
  -5   2   8        503.90        578.22        24.31 o                         
  -4   2   8        784.55        737.00        29.05 o                         
  -3   2   8        844.74        954.50        27.39 o                         
  -2   2   8        584.97        612.44        24.12 o                         
  -1   2   8        535.00        548.79        25.43 o                         
   0   2   8        282.49        288.75        17.82 o                         
   1   2   8         94.95         93.96        16.48 o                         
   2   2   8         47.92         66.41        16.09 o                         
   3   2   8         46.56         32.75        16.89 o                         
   4   2   8         72.19         51.90        20.11 o                         
   5   2   8        137.47        106.16        19.83 o                         
  -9   3   8          7.59          2.42        14.19 o                         
  -8   3   8          3.46         -6.51        13.35 o                         
  -7   3   8         89.96         77.69        14.39 o                         
  -6   3   8         99.68         80.70        15.87 o                         
  -5   3   8        148.88        152.21        15.90 o                         
  -4   3   8         28.69         33.57        13.39 o                         
  -3   3   8         15.80         36.81        14.76 o                         
  -2   3   8         39.98         17.88        13.57 o                         
  -1   3   8         83.66         87.70        18.89 o                         
   0   3   8         95.20         70.70        16.07 o                         
   1   3   8         61.07         72.15        16.21 o                         
   2   3   8         10.15          8.46        15.89 o                         
   3   3   8          0.02        -11.28        16.62 o                         
   4   3   8         39.13         45.47        20.57 o                         
   5   3   8         54.55         82.02        19.25 o                         
  -9   4   8         58.43         41.14        15.71 o                         
  -8   4   8         75.83         67.85        14.41 o                         
  -7   4   8        103.71         87.36        14.16 o                         
  -6   4   8        247.71        263.04        17.68 o                         
  -5   4   8        285.69        247.85        15.91 o                         
  -4   4   8        423.90        443.63        23.78 o                         
  -3   4   8        417.21        385.90        20.61 o                         
  -2   4   8        763.94        823.56        35.05 o                         
  -1   4   8        396.96        369.02        18.45 o                         
   0   4   8        211.74        234.63        17.46 o                         
   1   4   8         85.75        106.03        19.00 o                         
   2   4   8        121.22        123.15        17.45 o                         
   3   4   8        122.45        125.94        18.69 o                         
   4   4   8        111.51        102.43        18.70 o                         
   5   4   8        120.03        149.72        20.83 o                         
  -9   5   8          0.25        -20.21        20.21 o                         
  -8   5   8          0.07         29.82        18.92 o                         
  -7   5   8         10.33         -3.38        13.89 o                         
  -6   5   8         11.50         23.73        12.89 o                         
  -5   5   8         49.72         42.49        14.82 o                         
  -4   5   8         34.54         46.80        16.42 o                         
  -3   5   8          0.03          1.12        14.28 o                         
  -2   5   8          1.98         -3.27        14.23 o                         
  -1   5   8         47.09         33.51        15.23 o                         
   0   5   8         44.85         56.36        16.13 o                         
   1   5   8         24.63          7.75        16.58 o                         
   2   5   8          4.07         -5.18        17.18 o                         
   3   5   8          3.84         26.18        17.92 o                         
   4   5   8         10.47         10.03        18.03 o                         
  -8   6   8        105.03        103.06        15.71 o                         
  -7   6   8        126.98        127.98        17.15 o                         
  -6   6   8        298.59        351.52        23.20 o                         
  -5   6   8        157.41        120.11        15.12 o                         
  -4   6   8        191.58        204.92        19.76 o                         
  -3   6   8        217.82        193.04        17.40 o                         
  -2   6   8        346.51        309.66        17.89 o                         
  -1   6   8        209.67        186.40        17.89 o                         
   0   6   8        212.87        254.55        19.00 o                         
   1   6   8        186.43        202.58        19.10 o                         
   2   6   8        130.73        134.34        18.06 o                         
   3   6   8        136.98        171.67        22.96 o                         
   4   6   8        182.29        216.99        60.36 o                         
  -7   7   8          0.02        -18.01        18.01 o                         
  -6   7   8          8.95         17.52        15.99 o                         
  -5   7   8          8.91         23.87        19.31 o                         
  -4   7   8         21.92         42.87        16.01 o                         
  -3   7   8          7.96          2.60        15.17 o                         
  -2   7   8          3.02        -15.52        15.52 o                         
  -1   7   8         42.40         55.83        16.71 o                         
   0   7   8         42.80         52.29        16.75 o                         
   1   7   8         20.06         36.69        17.17 o                         
   2   7   8          9.39         30.14        19.78 o                         
   3   7   8          0.20        -16.58        41.13 o                         
  -6   8   8        206.71        211.25        44.64 o                         
  -5   8   8        173.78        163.28        16.48 o                         
  -4   8   8        136.19        135.33        16.20 o                         
  -3   8   8        114.65         95.57        16.22 o                         
  -2   8   8         88.64         83.98        18.21 o                         
  -1   8   8        138.12        172.37        17.94 o                         
   0   8   8        202.93        210.76        18.11 o                         
   1   8   8        201.54        178.17        18.97 o                         
  -3   9   8          1.88         46.53        50.30 o                         
  -2   9   8         12.54         38.90        22.78 o                         
  -7   1   9        267.64        223.95        19.75 o                         
  -6   1   9        416.80        442.49        23.71 o                         
  -5   1   9        285.17        271.04        22.15 o                         
  -4   1   9        278.19        239.46        18.62 o                         
  -3   1   9        225.14        220.69        19.58 o                         
  -2   1   9         79.70         94.59        21.08 o                         
  -1   1   9         20.74          7.48        20.84 o                         
   0   1   9         36.45         25.65        19.91 o                         
   1   1   9         70.39         52.92        21.81 o                         
   2   1   9        106.14         77.15        23.21 o                         
  -7   2   9         29.98         22.53        18.00 o                         
  -6   2   9          1.43         -5.60        18.66 o                         
  -5   2   9          0.02         -8.38        17.47 o                         
  -4   2   9          7.72         21.06        20.44 o                         
  -3   2   9         30.53         -6.62        21.03 o                         
  -2   2   9         90.03         85.10        19.15 o                         
  -1   2   9         15.55         -7.79        19.08 o                         
   0   2   9          1.40        -22.28        22.28 o                         
   1   2   9          2.12         16.76        21.60 o                         
   2   2   9         20.60         26.85        21.92 o                         
  -7   3   9        256.40        145.09        51.87 o                         
  -6   3   9        240.40        202.85        19.05 o                         
  -5   3   9        253.37        235.36        18.96 o                         
  -4   3   9        173.34        140.85        23.61 o                         
  -3   3   9        124.98        119.12        22.26 o                         
  -2   3   9         70.17         81.11        20.32 o                         
  -1   3   9         55.71         37.27        20.28 o                         
   0   3   9         38.33         33.69        22.80 o                         
   1   3   9         61.80         86.09        21.96 o                         
   2   3   9        149.02        151.93        23.44 o                         
  -6   4   9          0.42        -17.08        17.08 o                         
  -5   4   9          0.78        -16.97        16.97 o                         
  -4   4   9         12.31         13.86        19.20 o                         
  -3   4   9         13.74         23.40        19.03 o                         
  -2   4   9         27.91         52.99        19.58 o                         
  -1   4   9          3.96         -2.11        19.05 o                         
   0   4   9          0.32          6.14        22.47 o                         
   1   4   9         15.67         26.59        22.33 o                         
  -5   5   9        259.86        218.81        20.56 o                         
  -4   5   9        160.61        144.85        25.49 o                         
  -3   5   9        107.41        116.09        19.55 o                         
  -2   5   9        110.76        101.05        20.41 o                         
  -1   5   9        111.60        110.58        20.87 o                         
   0   5   9         68.93         88.30        21.97 o                         
                                                                                
